# Supplementary material for: A latitudinal gradient of deep-sea invasions for marine fishes
Source: Nat Commun. 2023 Feb 11;14:773. doi: 10.1038/s41467-023-36501-4 (PMC9922314; doi:10.1038/s41467-023-36501-4)
Supplement: Supplementary file 4 — Supplementary Data 1 [file 41467_2023_36501_MOESM4_ESM.xlsx]

## Sheet: Supplementary Data 1
species	family	freshwater	marine	depth_min	depth_max	depth_cat
Acanthurus_achilles	Acanthuridae	0	1	0	10	shallow
Acanthurus_auranticavus	Acanthuridae	0	1	1	20	shallow
Acanthurus_bahianus	Acanthuridae	0	1	2	40	shallow
Acanthurus_bariene	Acanthuridae	0	1	6	50	shallow
Acanthurus_blochii	Acanthuridae	0	1	2	15	shallow
Acanthurus_chirurgus	Acanthuridae	0	1	2	25	shallow
Acanthurus_coeruleus	Acanthuridae	0	1	2	40	shallow
Acanthurus_dussumieri	Acanthuridae	0	1	4	131	shallow
Acanthurus_guttatus	Acanthuridae	0	1	0	8	shallow
Acanthurus_japonicus	Acanthuridae	0	1	1	20	shallow
Acanthurus_leucocheilus	Acanthuridae	0	1	3	40	shallow
Acanthurus_leucosternon	Acanthuridae	0	1	0	25	shallow
Acanthurus_lineatus	Acanthuridae	0	1	0	15	shallow
Acanthurus_mata	Acanthuridae	0	1	5	100	shallow
Acanthurus_monroviae	Acanthuridae	0	1	5	200	intermediate
Acanthurus_nigricans	Acanthuridae	0	1	1	67	shallow
Acanthurus_nigricauda	Acanthuridae	0	1	1	30	shallow
Acanthurus_nigrofuscus	Acanthuridae	0	1	0	25	shallow
Acanthurus_nigroris	Acanthuridae	0	1	1	90	shallow
Acanthurus_nubilus	Acanthuridae	0	1	5	90	shallow
Acanthurus_olivaceus	Acanthuridae	0	1	3	46	shallow
Acanthurus_pyroferus	Acanthuridae	0	1	4	60	shallow
Acanthurus_tennentii	Acanthuridae	0	1	1	40	shallow
Acanthurus_thompsoni	Acanthuridae	0	1	4	119	shallow
Acanthurus_triostegus	Acanthuridae	0	1	0	90	shallow
Acanthurus_xanthopterus	Acanthuridae	0	1	1	100	shallow
Ctenochaetus_binotatus	Acanthuridae	0	1	8	53	shallow
Ctenochaetus_cyanocheilus	Acanthuridae	0	1	1	46	shallow
Ctenochaetus_flavicauda	Acanthuridae	0	1	1	30	shallow
Ctenochaetus_hawaiiensis	Acanthuridae	0	1	1	61	shallow
Ctenochaetus_striatus	Acanthuridae	0	1	1	35	shallow
Ctenochaetus_strigosus	Acanthuridae	0	1	1	113	shallow
Ctenochaetus_tominiensis	Acanthuridae	0	1	3	45	shallow
Ctenochaetus_truncatus	Acanthuridae	0	1	1	21	shallow
Naso_annulatus	Acanthuridae	0	1	1	60	shallow
Naso_brachycentron	Acanthuridae	0	1	8	30	shallow
Naso_brevirostris	Acanthuridae	0	1	2	122	shallow
Naso_caeruleacauda	Acanthuridae	0	1	15	45	shallow
Naso_caesius	Acanthuridae	0	1	15	50	shallow
Naso_elegans	Acanthuridae	0	1	5	30	shallow
Naso_fageni	Acanthuridae	0	1	3	35	shallow
Naso_hexacanthus	Acanthuridae	0	1	6	150	shallow
Naso_lituratus	Acanthuridae	0	1	0	90	shallow
Naso_lopezi	Acanthuridae	0	1	20	50	shallow
Naso_maculatus	Acanthuridae	0	1	43	220	intermediate
Naso_mcdadei	Acanthuridae	0	1	5	65	shallow
Naso_minor	Acanthuridae	0	1	8	55	shallow
Naso_thynnoides	Acanthuridae	0	1	2	40	shallow
Naso_tonganus	Acanthuridae	0	1	2	40	shallow
Naso_unicornis	Acanthuridae	0	1	1	180	shallow
Naso_vlamingii	Acanthuridae	0	1	1	50	shallow
Paracanthurus_hepatus	Acanthuridae	0	1	2	40	shallow
Prionurus_laticlavius	Acanthuridae	0	1	3	30	shallow
Prionurus_punctatus	Acanthuridae	0	1	5	35	shallow
Zebrasoma_desjardinii	Acanthuridae	0	1	3	30	shallow
Zebrasoma_flavescens	Acanthuridae	0	1	2	46	shallow
Zebrasoma_gemmatum	Acanthuridae	0	1	10	61	shallow
Zebrasoma_scopas	Acanthuridae	0	1	1	60	shallow
Zebrasoma_velifer	Acanthuridae	0	1	1	45	shallow
Achirus_lineatus	Achiridae	0	1	1	20	shallow
Gymnachirus_melas	Achiridae	0	1	0	73	shallow
Trinectes_maculatus	Achiridae	1	1	0	75	shallow
Trinectes_paulistanus	Achiridae	1	1	1	16	shallow
Acipenser_gueldenstaedtii	Acipenseridae	1	1	2	100	shallow
Acipenser_naccarii	Acipenseridae	1	1	10	40	shallow
Acipenser_nudiventris	Acipenseridae	1	1	30	60	shallow
Acipenser_stellatus	Acipenseridae	1	1	10	100	shallow
Acipenser_sturio	Acipenseridae	1	1	4	93	shallow
Huso_huso	Acipenseridae	1	1	70	180	shallow
Acropoma_hanedai	Acropomatidae	0	1	50	400	intermediate
Acropoma_japonicum	Acropomatidae	0	1	100	500	intermediate
Doederleinia_berycoides	Acropomatidae	0	1	100	600	intermediate
Malakichthys_barbatus	Acropomatidae	0	1	100	600	intermediate
Malakichthys_elegans	Acropomatidae	0	1	165	208	intermediate
Synagrops_bellus	Acropomatidae	0	1	60	910	intermediate
Synagrops_japonicus	Acropomatidae	0	1	50	1000	deep
Synagrops_philippinensis	Acropomatidae	0	1	186	220	intermediate
Synagrops_spinosus	Acropomatidae	0	1	87	544	intermediate
Agonopsis_sterletus	Agonidae	0	1	42	91	shallow
Agonopsis_vulsa	Agonidae	0	1	0	163	shallow
Agonus_cataphractus	Agonidae	0	1	0	270	intermediate
Anoplagonus_inermis	Agonidae	0	1	8	102	shallow
Aspidophoroides_monopterygius	Agonidae	0	1	0	695	intermediate
Bathyagonus_alascanus	Agonidae	0	1	18	252	intermediate
Bathyagonus_infraspinatus	Agonidae	0	1	18	183	shallow
Bathyagonus_nigripinnis	Agonidae	0	1	18	1290	deep
Bathyagonus_pentacanthus	Agonidae	0	1	110	910	intermediate
Blepsias_bilobus	Agonidae	0	1	0	250	intermediate
Blepsias_cirrhosus	Agonidae	0	1	0	150	shallow
Freemanichthys_thompsoni	Agonidae	0	1	10	300	intermediate
Hemilepidotus_gilberti	Agonidae	0	1	0	604	intermediate
Hemilepidotus_hemilepidotus	Agonidae	0	1	0	450	intermediate
Hemilepidotus_jordani	Agonidae	0	1	257	604	intermediate
Hemilepidotus_papilio	Agonidae	0	1	4	320	intermediate
Hemilepidotus_spinosus	Agonidae	0	1	0	780	intermediate
Hemilepidotus_zapus	Agonidae	0	1	61	530	intermediate
Hemitripterus_americanus	Agonidae	0	1	2	180	shallow
Hemitripterus_villosus	Agonidae	0	1	0	550	intermediate
Hypsagonus_quadricornis	Agonidae	0	1	0	452	intermediate
Leptagonus_decagonus	Agonidae	0	1	0	930	intermediate
Nautichthys_robustus	Agonidae	0	1	0	73	shallow
Odontopyxis_trispinosa	Agonidae	0	1	9	373	intermediate
Podothecus_accipenserinus	Agonidae	0	1	2	710	intermediate
Podothecus_sachi	Agonidae	0	1	20	269	intermediate
Podothecus_veternus	Agonidae	0	1	10	605	intermediate
Sarritor_leptorhynchus	Agonidae	0	1	20	460	intermediate
Stellerina_xyosterna	Agonidae	0	1	5	75	shallow
Tilesina_gibbosa	Agonidae	0	1	15	400	intermediate
Xeneretmus_latifrons	Agonidae	0	1	18	400	intermediate
Xeneretmus_leiops	Agonidae	0	1	37	399	intermediate
Albula_argentea	Albulidae	0	1	2	90	shallow
Albula_vulpes	Albulidae	0	1	0	84	shallow
Pterothrissus_gissu	Albulidae	0	1	147	1000	deep
Alepisaurus_brevirostris	Alepisauridae	0	1	640	1591	deep
Alepisaurus_ferox	Alepisauridae	0	1	0	1830	deep
Anotopterus_nikparini	Alepisauridae	0	1	0	2750	deep
Anotopterus_pharao	Alepisauridae	0	1	0	5100	deep
Omosudis_lowii	Alepisauridae	0	1	0	4000	deep
Alepocephalus_agassizii	Alepocephalidae	0	1	600	2500	deep
Alepocephalus_antipodianus	Alepocephalidae	0	1	430	1160	deep
Alepocephalus_bairdii	Alepocephalidae	0	1	365	1700	deep
Alepocephalus_bicolor	Alepocephalidae	0	1	439	1080	deep
Alepocephalus_owstoni	Alepocephalidae	0	1	600	1000	deep
Alepocephalus_tenebrosus	Alepocephalidae	0	1	46	5500	deep
Bathylaco_nigricans	Alepocephalidae	0	1	450	4540	deep
Rouleina_attrita	Alepocephalidae	0	1	450	2300	deep
Talismania_bifurcata	Alepocephalidae	0	1	300	2000	deep
Talismania_longifilis	Alepocephalidae	0	1	750	1550	deep
Xenodermichthys_copei	Alepocephalidae	0	1	100	2650	deep
Ambassis_miops	Ambassidae	1	1	0	2	shallow
Ammodytes_americanus	Ammodytidae	0	1	0	73	shallow
Ammodytes_dubius	Ammodytidae	0	1	0	108	shallow
Ammodytes_hexapterus	Ammodytidae	0	1	0	275	intermediate
Ammodytes_personatus	Ammodytidae	0	1	0	172	shallow
Ammodytes_tobianus	Ammodytidae	0	1	1	96	shallow
Hyperoplus_lanceolatus	Ammodytidae	0	1	6	30	shallow
Anarhichas_denticulatus	Anarhichadidae	0	1	60	1700	deep
Anarhichas_lupus	Anarhichadidae	0	1	1	600	intermediate
Anarhichas_minor	Anarhichadidae	0	1	25	600	intermediate
Anarhichas_orientalis	Anarhichadidae	0	1	0	100	shallow
Anarrhichthys_ocellatus	Anarhichadidae	0	1	1	226	intermediate
Anguilla_anguilla	Anguillidae	1	1	0	700	intermediate
Anguilla_japonica	Anguillidae	1	1	1	400	intermediate
Anguilla_marmorata	Anguillidae	1	1	1	400	intermediate
Anguilla_megastoma	Anguillidae	1	1	0	3000	deep
Anguilla_nebulosa	Anguillidae	1	1	3	10	shallow
Anguilla_reinhardtii	Anguillidae	1	1	0	3000	deep
Anguilla_rostrata	Anguillidae	1	1	0	464	intermediate
Anoplogaster_cornuta	Anoplogastridae	0	1	2	4992	deep
Anoplopoma_fimbria	Anoplopomatidae	0	1	175	2740	deep
Erilepis_zonifer	Anoplopomatidae	0	1	0	680	intermediate
Antennarius_commerson	Antennariidae	0	1	0	70	shallow
Antennarius_hispidus	Antennariidae	0	1	0	90	shallow
Antennarius_maculatus	Antennariidae	0	1	1	15	shallow
Antennarius_multiocellatus	Antennariidae	0	1	0	66	shallow
Antennarius_pauciradiatus	Antennariidae	0	1	6	73	shallow
Antennarius_pictus	Antennariidae	0	1	0	75	shallow
Antennarius_striatus	Antennariidae	0	1	10	219	intermediate
Antennatus_bermudensis	Antennariidae	0	1	4	30	shallow
Antennatus_coccineus	Antennariidae	0	1	1	75	shallow
Antennatus_nummifer	Antennariidae	0	1	0	293	intermediate
Antennatus_rosaceus	Antennariidae	0	1	0	130	shallow
Antennatus_sanguineus	Antennariidae	0	1	0	40	shallow
Antennatus_tuberosus	Antennariidae	0	1	0	73	shallow
Echinophryne_crassispina	Antennariidae	0	1	0	20	shallow
Fowlerichthys_avalonis	Antennariidae	0	1	0	300	intermediate
Fowlerichthys_radiosus	Antennariidae	0	1	20	275	intermediate
Fowlerichthys_scriptissimus	Antennariidae	0	1	73	185	shallow
Histiophryne_bougainvilli	Antennariidae	0	1	0	6	shallow
Histiophryne_cryptacanthus	Antennariidae	0	1	5	130	shallow
Histiophryne_maggiewalker	Antennariidae	0	1	7	12	shallow
Histrio_histrio	Antennariidae	0	1	0	50	shallow
Kuiterichthys_furcipilis	Antennariidae	0	1	10	240	intermediate
Lophiocharon_lithinostomus	Antennariidae	0	1	1	10	shallow
Lophiocharon_trisignatus	Antennariidae	0	1	2	52	shallow
Rhycherus_filamentosus	Antennariidae	0	1	0	60	shallow
Tathicarpus_butleri	Antennariidae	0	1	0	146	shallow
Apistus_carinatus	Apistidae	0	1	14	60	shallow
Aploactisoma_milesii	Aploactinidae	0	1	0	6	shallow
Aplodactylus_arctidens	Aplodactylidae	0	1	0	40	shallow
Aplodactylus_etheridgii	Aplodactylidae	0	1	6	20	shallow
Aplodactylus_lophodon	Aplodactylidae	0	1	0	10	shallow
Apogon_aurolineatus	Apogonidae	0	1	1	75	shallow
Apogon_binotatus	Apogonidae	0	1	1	60	shallow
Apogon_caudicinctus	Apogonidae	0	1	0	12	shallow
Apogon_coccineus	Apogonidae	0	1	8	35	shallow
Apogon_deetsie	Apogonidae	0	1	25	53	shallow
Apogon_doryssa	Apogonidae	0	1	4	21	shallow
Apogon_erythrinus	Apogonidae	0	1	1	48	shallow
Apogon_guadalupensis	Apogonidae	0	1	9	18	shallow
Apogon_imberbis	Apogonidae	0	1	10	200	intermediate
Apogon_indicus	Apogonidae	0	1	6	8	shallow
Apogon_lachneri	Apogonidae	0	1	5	70	shallow
Apogon_maculatus	Apogonidae	0	1	0	128	shallow
Apogon_pacificus	Apogonidae	0	1	0	30	shallow
Apogon_phenax	Apogonidae	0	1	3	50	shallow
Apogon_pillionatus	Apogonidae	0	1	15	90	shallow
Apogon_planifrons	Apogonidae	0	1	3	30	shallow
Apogon_pseudomaculatus	Apogonidae	0	1	1	100	shallow
Apogon_quadrisquamatus	Apogonidae	0	1	1	75	shallow
Apogon_semiornatus	Apogonidae	0	1	5	30	shallow
Apogon_townsendi	Apogonidae	0	1	3	55	shallow
Apogonichthyoides_nigripinnis	Apogonidae	0	1	1	50	shallow
Apogonichthyoides_taeniatus	Apogonidae	0	1	5	20	shallow
Astrapogon_puncticulatus	Apogonidae	0	1	0	8	shallow
Astrapogon_stellatus	Apogonidae	0	1	1	40	shallow
Cercamia_eremia	Apogonidae	0	1	2	40	shallow
Cheilodipterus_artus	Apogonidae	0	1	3	158	shallow
Cheilodipterus_isostigmus	Apogonidae	0	1	4	40	shallow
Cheilodipterus_macrodon	Apogonidae	0	1	0	40	shallow
Cheilodipterus_quinquelineatus	Apogonidae	0	1	0	40	shallow
Foa_brachygramma	Apogonidae	1	1	0	134	shallow
Fowleria_aurita	Apogonidae	0	1	1	37	shallow
Fowleria_isostigma	Apogonidae	0	1	0	30	shallow
Fowleria_marmorata	Apogonidae	0	1	0	37	shallow
Fowleria_vaiulae	Apogonidae	0	1	3	25	shallow
Fowleria_variegata	Apogonidae	0	1	0	27	shallow
Gymnapogon_urospilotus	Apogonidae	0	1	0	18	shallow
Nectamia_bandanensis	Apogonidae	0	1	1	34	shallow
Nectamia_fusca	Apogonidae	0	1	1	20	shallow
Nectamia_savayensis	Apogonidae	0	1	3	25	shallow
Ostorhinchus_angustatus	Apogonidae	0	1	6	65	shallow
Ostorhinchus_apogonoides	Apogonidae	0	1	3	60	shallow
Ostorhinchus_aureus	Apogonidae	0	1	1	40	shallow
Ostorhinchus_cookii	Apogonidae	0	1	1	10	shallow
Ostorhinchus_endekataenia	Apogonidae	0	1	25	30	shallow
Ostorhinchus_fasciatus	Apogonidae	0	1	2	128	shallow
Ostorhinchus_holotaenia	Apogonidae	0	1	15	35	shallow
Ostorhinchus_luteus	Apogonidae	0	1	1	49	shallow
Ostorhinchus_nigrofasciatus	Apogonidae	0	1	3	50	shallow
Ostorhinchus_novemfasciatus	Apogonidae	0	1	1	4	shallow
Ostorhinchus_sealei	Apogonidae	0	1	3	25	shallow
Ostorhinchus_taeniophorus	Apogonidae	0	1	0	15	shallow
Phaeoptyx_conklini	Apogonidae	0	1	0	22	shallow
Phaeoptyx_pigmentaria	Apogonidae	0	1	13	50	shallow
Phaeoptyx_xenus	Apogonidae	0	1	5	60	shallow
Pristiapogon_exostigma	Apogonidae	0	1	3	40	shallow
Pristiapogon_fraenatus	Apogonidae	0	1	3	50	shallow
Pristiapogon_kallopterus	Apogonidae	0	1	3	158	shallow
Pristiapogon_taeniopterus	Apogonidae	0	1	1	42	shallow
Pristicon_trimaculatus	Apogonidae	0	1	1	35	shallow
Pseudamia_gelatinosa	Apogonidae	0	1	1	64	shallow
Rhabdamia_gracilis	Apogonidae	0	1	3	91	shallow
Sphaeramia_nematoptera	Apogonidae	0	1	1	14	shallow
Sphaeramia_orbicularis	Apogonidae	0	1	0	5	shallow
Zoramia_fragilis	Apogonidae	0	1	1	15	shallow
Anoplocapros_amygdaloides	Aracanidae	0	1	5	100	shallow
Anoplocapros_inermis	Aracanidae	0	1	10	300	intermediate
Anoplocapros_lenticularis	Aracanidae	0	1	10	220	intermediate
Aracana_aurita	Aracanidae	0	1	10	200	intermediate
Aracana_ornata	Aracanidae	0	1	5	60	shallow
Caprichthys_gymnura	Aracanidae	0	1	40	200	intermediate
Capropygia_unistriata	Aracanidae	0	1	60	200	intermediate
Kentrocapros_rosapinto	Aracanidae	0	1	125	250	intermediate
Argentina_sialis	Argentinidae	0	1	11	325	intermediate
Argentina_silus	Argentinidae	0	1	140	1440	deep
Argentina_sphyraena	Argentinidae	0	1	50	700	intermediate
Argentina_striata	Argentinidae	0	1	100	600	intermediate
Ariopsis_guatemalensis	Ariidae	1	1	0	20	shallow
Arius_maculatus	Ariidae	1	1	50	100	shallow
Arius_subrostratus	Ariidae	0	1	0	20	shallow
Arius_venosus	Ariidae	0	1	20	50	shallow
Bagre_marinus	Ariidae	0	1	0	50	shallow
Bagre_panamensis	Ariidae	0	1	3	177	shallow
Carlarius_heudelotii	Ariidae	1	1	15	75	shallow
Cathorops_spixii	Ariidae	0	1	1	50	shallow
Netuma_thalassina	Ariidae	1	1	10	195	shallow
Notarius_biffi	Ariidae	0	1	9	30	shallow
Notarius_grandicassis	Ariidae	0	1	1	20	shallow
Occidentarius_platypogon	Ariidae	0	1	6	107	shallow
Plicofollis_dussumieri	Ariidae	1	1	20	50	shallow
Plicofollis_tenuispinis	Ariidae	0	1	20	50	shallow
Plicofollis_tonggol	Ariidae	0	1	10	50	shallow
Sciades_parkeri	Ariidae	0	1	15	20	shallow
Sciades_sona	Ariidae	0	1	50	60	shallow
Ariomma_bondi	Ariommatidae	0	1	50	500	intermediate
Ariomma_indicum	Ariommatidae	0	1	20	300	intermediate
Ariomma_melanum	Ariommatidae	0	1	180	600	intermediate
Arripis_trutta	Arripidae	0	1	30	39	shallow
Ateleopus_japonicus	Ateleopodidae	0	1	140	600	intermediate
Ateleopus_natalensis	Ateleopodidae	0	1	145	660	intermediate
Ateleopus_purpureus	Ateleopodidae	0	1	100	600	intermediate
Ijimaia_loppei	Ateleopodidae	0	1	200	700	intermediate
Atherinason_hepsetoides	Atherinidae	0	1	1	30	shallow
Atherinomorus_lacunosus	Atherinidae	1	1	1	39	shallow
Atherinosoma_microstoma	Atherinidae	1	1	0	8	shallow
Leuresthes_tenuis	Atherinopsidae	0	1	0	18	shallow
Membras_martinica	Atherinopsidae	0	1	3	15	shallow
Menidia_beryllina	Atherinopsidae	1	1	0	30	shallow
Menidia_menidia	Atherinopsidae	0	1	0	3	shallow
Aulopus_filamentosus	Aulopidae	0	1	50	1000	deep
Hime_japonica	Aulopidae	0	1	85	510	intermediate
Aulorhynchus_flavidus	Aulorhynchidae	0	1	0	30	shallow
Aulostomus_chinensis	Aulostomidae	0	1	3	122	shallow
Aulostomus_maculatus	Aulostomidae	0	1	2	25	shallow
Aulostomus_strigosus	Aulostomidae	0	1	5	25	shallow
Abalistes_stellaris	Balistidae	0	1	40	100	shallow
Abalistes_stellatus	Balistidae	0	1	7	350	intermediate
Balistapus_undulatus	Balistidae	0	1	2	50	shallow
Balistes_capriscus	Balistidae	0	1	0	100	shallow
Balistes_polylepis	Balistidae	0	1	10	60	shallow
Balistes_punctatus	Balistidae	0	1	0	200	intermediate
Balistes_vetula	Balistidae	0	1	2	275	intermediate
Balistoides_conspicillum	Balistidae	0	1	1	75	shallow
Balistoides_viridescens	Balistidae	0	1	1	50	shallow
Canthidermis_maculata	Balistidae	0	1	1	110	shallow
Canthidermis_sufflamen	Balistidae	0	1	5	60	shallow
Melichthys_indicus	Balistidae	0	1	1	30	shallow
Melichthys_niger	Balistidae	0	1	0	75	shallow
Melichthys_vidua	Balistidae	0	1	4	60	shallow
Odonus_niger	Balistidae	0	1	5	40	shallow
Pseudobalistes_flavimarginatus	Balistidae	0	1	2	50	shallow
Pseudobalistes_fuscus	Balistidae	0	1	30	50	shallow
Pseudobalistes_naufragium	Balistidae	0	1	3	36	shallow
Rhinecanthus_aculeatus	Balistidae	0	1	0	50	shallow
Rhinecanthus_lunula	Balistidae	0	1	10	30	shallow
Rhinecanthus_rectangulus	Balistidae	0	1	10	20	shallow
Rhinecanthus_verrucosus	Balistidae	0	1	1	20	shallow
Sufflamen_albicaudatum	Balistidae	0	1	2	20	shallow
Sufflamen_bursa	Balistidae	0	1	3	90	shallow
Sufflamen_chrysopterum	Balistidae	0	1	1	30	shallow
Sufflamen_fraenatum	Balistidae	0	1	8	186	shallow
Sufflamen_verres	Balistidae	0	1	3	36	shallow
Xanthichthys_auromarginatus	Balistidae	0	1	8	150	shallow
Xanthichthys_mento	Balistidae	0	1	6	130	shallow
Xanthichthys_ringens	Balistidae	0	1	25	80	shallow
Banjos_banjos	Banjosidae	0	1	50	400	intermediate
Barbourisia_rufa	Barbourisiidae	0	1	120	2000	deep
Bathyclupea_argentea	Bathyclupeidae	0	1	505	677	intermediate
Bathylagus_antarcticus	Bathylagidae	0	1	0	4000	deep
Bathylagus_euryops	Bathylagidae	0	1	500	3237	deep
Bathylagus_pacificus	Bathylagidae	0	1	600	7700	deep
Bathylagus_tenuis	Bathylagidae	0	1	0	2600	deep
Dolicholagus_longirostris	Bathylagidae	0	1	200	1497	deep
Lipolagus_ochotensis	Bathylagidae	0	1	930	6100	deep
Pseudobathylagus_milleri	Bathylagidae	0	1	772	6600	deep
Bathymaster_caeruleofasciatus	Bathymasteridae	0	1	0	95	shallow
Bathymaster_derjugini	Bathymasteridae	0	1	0	65	shallow
Bathymaster_leurolepis	Bathymasteridae	0	1	0	80	shallow
Bathymaster_signatus	Bathymasteridae	0	1	0	825	intermediate
Ronquilus_jordani	Bathymasteridae	0	1	3	275	intermediate
Bathysaurus_ferox	Bathysauridae	0	1	600	3500	deep
Chatrabus_melanurus	Batrachoididae	0	1	120	600	intermediate
Halobatrachus_didactylus	Batrachoididae	0	1	10	50	shallow
Opsanus_tau	Batrachoididae	0	1	0	5	shallow
Porichthys_analis	Batrachoididae	0	1	0	224	intermediate
Porichthys_myriaster	Batrachoididae	0	1	0	126	shallow
Porichthys_notatus	Batrachoididae	0	1	0	366	intermediate
Porichthys_pauciradiatus	Batrachoididae	0	1	2	9	shallow
Porichthys_plectrodon	Batrachoididae	0	1	1	100	shallow
Porichthys_porosissimus	Batrachoididae	0	1	30	200	intermediate
Ablennes_hians	Belonidae	0	1	0	3	shallow
Cololabis_adocetus	Belonidae	0	1	0	1	shallow
Cololabis_saira	Belonidae	0	1	0	230	intermediate
Strongylura_exilis	Belonidae	1	1	0	100	shallow
Strongylura_incisa	Belonidae	0	1	0	3	shallow
Strongylura_leiura	Belonidae	0	1	0	3	shallow
Strongylura_strongylura	Belonidae	0	1	10	13	shallow
Strongylura_timucu	Belonidae	1	1	1	3	shallow
Tylosurus_acus_melanotus	Belonidae	1	1	0	1	shallow
Bembrops_anatirostris	Bembropidae	0	1	100	400	intermediate
Bembrops_gobioides	Bembropidae	0	1	100	724	intermediate
Bembrops_greyi	Bembropidae	0	1	200	420	intermediate
Bembrops_heterurus	Bembropidae	0	1	50	400	intermediate
Beryx_decadactylus	Berycidae	0	1	110	1000	deep
Beryx_mollis	Berycidae	0	1	100	500	intermediate
Beryx_splendens	Berycidae	0	1	25	1300	deep
Centroberyx_affinis	Berycidae	0	1	10	450	intermediate
Centroberyx_australis	Berycidae	0	1	80	300	intermediate
Centroberyx_druzhinini	Berycidae	0	1	128	200	intermediate
Centroberyx_gerrardi	Berycidae	0	1	10	500	intermediate
Centroberyx_lineatus	Berycidae	0	1	15	280	intermediate
Alticus_saliens	Blenniidae	0	1	0	2	shallow
Andamia_reyi	Blenniidae	0	1	0	3	shallow
Atrosalarias_fuscus	Blenniidae	0	1	2	12	shallow
Blenniella_chrysospilos	Blenniidae	0	1	0	6	shallow
Blenniella_paula	Blenniidae	0	1	0	3	shallow
Blennius_normani	Blenniidae	0	1	20	200	intermediate
Blennius_ocellaris	Blenniidae	0	1	10	400	intermediate
Chasmodes_bosquianus	Blenniidae	0	1	1	30	shallow
Chasmodes_saburrae	Blenniidae	0	1	0	6	shallow
Cirripectes_castaneus	Blenniidae	0	1	0	32	shallow
Cirripectes_filamentosus	Blenniidae	0	1	0	20	shallow
Cirripectes_fuscoguttatus	Blenniidae	0	1	0	8	shallow
Cirripectes_heemstraorum	Blenniidae	0	1	1	17	shallow
Cirripectes_quagga	Blenniidae	0	1	0	19	shallow
Cirripectes_stigmaticus	Blenniidae	0	1	0	20	shallow
Cirripectes_variolosus	Blenniidae	0	1	0	31	shallow
Ecsenius_bicolor	Blenniidae	0	1	1	25	shallow
Ecsenius_midas	Blenniidae	0	1	2	40	shallow
Ecsenius_pardus	Blenniidae	0	1	0	15	shallow
Entomacrodus_epalzeocheilos	Blenniidae	0	1	0	3	shallow
Entomacrodus_nigricans	Blenniidae	0	1	0	6	shallow
Entomacrodus_striatus	Blenniidae	0	1	0	3	shallow
Hypsoblennius_brevipinnis	Blenniidae	0	1	1	10	shallow
Hypsoblennius_gentilis	Blenniidae	0	1	0	25	shallow
Hypsoblennius_gilberti	Blenniidae	0	1	0	18	shallow
Hypsoblennius_invemar	Blenniidae	0	1	1	5	shallow
Hypsoblennius_jenkinsi	Blenniidae	0	1	1	21	shallow
Istiblennius_dussumieri	Blenniidae	0	1	0	3	shallow
Istiblennius_edentulus	Blenniidae	0	1	0	5	shallow
Istiblennius_lineatus	Blenniidae	0	1	0	3	shallow
Lipophrys_pholis	Blenniidae	0	1	0	8	shallow
Meiacanthus_grammistes	Blenniidae	0	1	1	20	shallow
Meiacanthus_smithi	Blenniidae	0	1	1	20	shallow
Microlipophrys_adriaticus	Blenniidae	0	1	0	5	shallow
Microlipophrys_canevae	Blenniidae	0	1	0	2	shallow
Microlipophrys_dalmatinus	Blenniidae	0	1	1	2	shallow
Microlipophrys_nigriceps	Blenniidae	0	1	0	6	shallow
Nannosalarias_nativitatis	Blenniidae	0	1	2	12	shallow
Omobranchus_obliquus	Blenniidae	0	1	0	3	shallow
Ophioblennius_steindachneri	Blenniidae	0	1	0	18	shallow
Parablennius_gattorugine	Blenniidae	0	1	3	32	shallow
Parablennius_intermedius	Blenniidae	0	1	1	10	shallow
Parablennius_marmoreus	Blenniidae	0	1	0	10	shallow
Parablennius_parvicornis	Blenniidae	0	1	0	1	shallow
Parablennius_pilicornis	Blenniidae	0	1	0	25	shallow
Parablennius_rouxi	Blenniidae	0	1	0	42	shallow
Parablennius_ruber	Blenniidae	0	1	2	20	shallow
Parablennius_sanguinolentus	Blenniidae	0	1	0	1	shallow
Parablennius_tentacularis	Blenniidae	0	1	3	15	shallow
Parablennius_thysanius	Blenniidae	0	1	1	10	shallow
Parablennius_zvonimiri	Blenniidae	0	1	6	12	shallow
Petroscirtes_breviceps	Blenniidae	0	1	1	15	shallow
Petroscirtes_mitratus	Blenniidae	0	1	0	8	shallow
Petroscirtes_variabilis	Blenniidae	0	1	1	10	shallow
Plagiotremus_azaleus	Blenniidae	0	1	2	23	shallow
Plagiotremus_rhinorhynchos	Blenniidae	0	1	1	40	shallow
Plagiotremus_tapeinosoma	Blenniidae	0	1	1	45	shallow
Rhabdoblennius_nitidus	Blenniidae	0	1	0	2	shallow
Salarias_alboguttatus	Blenniidae	0	1	1	8	shallow
Salarias_fasciatus	Blenniidae	0	1	0	8	shallow
Scartella_cristata	Blenniidae	0	1	0	10	shallow
Xiphasia_setifer	Blenniidae	0	1	2	1190	deep
Arnoglossus_capensis	Bothidae	0	1	1	200	intermediate
Arnoglossus_imperialis	Bothidae	0	1	20	350	intermediate
Arnoglossus_laterna	Bothidae	0	1	10	200	intermediate
Arnoglossus_tenuis	Bothidae	0	1	80	100	shallow
Arnoglossus_thori	Bothidae	0	1	15	300	intermediate
Asterorhombus_cocosensis	Bothidae	0	1	1	30	shallow
Bothus_lunatus	Bothidae	0	1	0	100	shallow
Bothus_mancus	Bothidae	0	1	3	150	shallow
Bothus_ocellatus	Bothidae	0	1	1	110	shallow
Bothus_pantherinus	Bothidae	0	1	3	150	shallow
Bothus_podas	Bothidae	0	1	15	400	intermediate
Bothus_robinsi	Bothidae	0	1	1	90	shallow
Chascanopsetta_lugubris	Bothidae	0	1	60	3210	deep
Chascanopsetta_prognatha	Bothidae	0	1	494	550	intermediate
Chascanopsetta_prorigera	Bothidae	0	1	267	400	intermediate
Crossorhombus_kobensis	Bothidae	0	1	50	275	intermediate
Japonolaeops_dentatus	Bothidae	0	1	300	500	intermediate
Laeops_kitaharae	Bothidae	0	1	70	300	intermediate
Laeops_nigromaculatus	Bothidae	0	1	100	290	intermediate
Laeops_pectoralis	Bothidae	0	1	180	310	intermediate
Lophonectes_gallus	Bothidae	0	1	26	240	intermediate
Trichopsetta_ventralis	Bothidae	0	1	30	110	shallow
Brama_brama	Bramidae	0	1	0	1000	deep
Brama_japonica	Bramidae	0	1	271	620	intermediate
Pterycombus_brama	Bramidae	0	1	25	400	intermediate
Pterycombus_petersii	Bramidae	0	1	0	340	intermediate
Taractes_asper	Bramidae	0	1	1	140	shallow
Taractes_rubescens	Bramidae	0	1	0	600	intermediate
Taractichthys_longipinnis	Bramidae	0	1	0	500	intermediate
Taractichthys_steindachneri	Bramidae	0	1	50	700	intermediate
Bregmaceros_cantori	Bregmacerotidae	0	1	450	475	intermediate
Brosmophyciops_pautzkei	Bythitidae	0	1	6	54	shallow
Brosmophycis_marginata	Bythitidae	0	1	3	256	intermediate
Cataetyx_laticeps	Bythitidae	0	1	500	2400	deep
Cataetyx_lepidogenys	Bythitidae	0	1	100	400	intermediate
Cataetyx_rubrirostris	Bythitidae	0	1	300	1000	deep
Diancistrus_fuscus	Bythitidae	0	1	0	20	shallow
Dinematichthys_iluocoeteoides	Bythitidae	0	1	1	30	shallow
Diplacanthopoma_brachysoma	Bythitidae	0	1	460	1670	deep
Bathycallionymus_kaianus	Callionymidae	0	1	180	290	intermediate
Callionymus_bairdi	Callionymidae	0	1	1	91	shallow
Callionymus_decoratus	Callionymidae	0	1	1	134	shallow
Callionymus_filamentosus	Callionymidae	0	1	2	350	intermediate
Callionymus_lyra	Callionymidae	0	1	5	430	intermediate
Callionymus_maculatus	Callionymidae	0	1	45	650	intermediate
Callionymus_reticulatus	Callionymidae	0	1	0	110	shallow
Callionymus_schaapii	Callionymidae	0	1	0	8	shallow
Callionymus_simplicicornis	Callionymidae	0	1	2	40	shallow
Callionymus_valenciennei	Callionymidae	0	1	20	50	shallow
Dactylopus_dactylopus	Callionymidae	0	1	1	55	shallow
Diplogrammus_goramensis	Callionymidae	0	1	5	40	shallow
Foetorepus_agassizii	Callionymidae	0	1	48	700	intermediate
Synchiropus_atrilabiatus	Callionymidae	0	1	12	232	intermediate
Synchiropus_monacanthus	Callionymidae	0	1	175	428	intermediate
Synchiropus_phaeton	Callionymidae	0	1	80	848	intermediate
Synchiropus_postulus	Callionymidae	0	1	0	12	shallow
Synchiropus_splendidus	Callionymidae	0	1	1	18	shallow
Synchiropus_stellatus	Callionymidae	0	1	5	40	shallow
Antigonia_capros	Caproidae	0	1	50	900	intermediate
Antigonia_combatia	Caproidae	0	1	115	585	intermediate
Antigonia_rubescens	Caproidae	0	1	50	750	intermediate
Capros_aper	Caproidae	0	1	40	700	intermediate
Alectis_ciliaris	Carangidae	0	1	60	100	shallow
Alectis_indica	Carangidae	0	1	20	100	shallow
Alepes_vari	Carangidae	0	1	0	10	shallow
Atule_mate	Carangidae	0	1	1	80	shallow
Carangoides_armatus	Carangidae	0	1	1	59	shallow
Carangoides_bajad	Carangidae	0	1	2	70	shallow
Carangoides_bartholomaei	Carangidae	0	1	0	50	shallow
Carangoides_chrysophrys	Carangidae	0	1	30	60	shallow
Carangoides_dinema	Carangidae	0	1	1	22	shallow
Carangoides_equula	Carangidae	0	1	64	226	intermediate
Carangoides_ferdau	Carangidae	0	1	1	60	shallow
Carangoides_malabaricus	Carangidae	0	1	20	140	shallow
Carangoides_orthogrammus	Carangidae	0	1	3	168	shallow
Carangoides_otrynter	Carangidae	0	1	60	100	shallow
Caranx_bucculentus	Carangidae	0	1	7	63	shallow
Caranx_caballus	Carangidae	0	1	3	100	shallow
Caranx_caninus	Carangidae	0	1	1	350	intermediate
Caranx_crysos	Carangidae	0	1	0	100	shallow
Caranx_hippos	Carangidae	0	1	1	350	intermediate
Caranx_ignobilis	Carangidae	0	1	10	188	shallow
Caranx_latus	Carangidae	1	1	0	140	shallow
Caranx_lugubris	Carangidae	0	1	12	354	intermediate
Caranx_melampygus	Carangidae	0	1	0	190	shallow
Caranx_papuensis	Carangidae	0	1	1	50	shallow
Caranx_rhonchus	Carangidae	0	1	30	200	intermediate
Caranx_ruber	Carangidae	0	1	0	35	shallow
Caranx_sexfasciatus	Carangidae	1	1	0	146	shallow
Caranx_tille	Carangidae	0	1	30	120	shallow
Chloroscombrus_chrysurus	Carangidae	0	1	0	110	shallow
Decapterus_kurroides	Carangidae	0	1	100	300	intermediate
Decapterus_macarellus	Carangidae	0	1	0	400	intermediate
Decapterus_macrosoma	Carangidae	0	1	20	214	intermediate
Decapterus_muroadsi	Carangidae	0	1	1	320	intermediate
Decapterus_punctatus	Carangidae	0	1	0	100	shallow
Decapterus_russelli	Carangidae	0	1	40	275	intermediate
Decapterus_tabl	Carangidae	0	1	7	550	intermediate
Elagatis_bipinnulata	Carangidae	0	1	0	150	shallow
Lichia_amia	Carangidae	0	1	0	50	shallow
Megalaspis_cordyla	Carangidae	0	1	20	100	shallow
Naucrates_ductor	Carangidae	0	1	0	300	intermediate
Oligoplites_saurus	Carangidae	0	1	0	50	shallow
Parastromateus_niger	Carangidae	0	1	15	105	shallow
Pseudocaranx_dentex	Carangidae	0	1	10	238	intermediate
Scomberoides_lysan	Carangidae	0	1	0	100	shallow
Scomberoides_tala	Carangidae	0	1	10	13	shallow
Scomberoides_tol	Carangidae	0	1	20	50	shallow
Selar_boops	Carangidae	0	1	35	500	intermediate
Selar_crumenophthalmus	Carangidae	0	1	0	170	shallow
Selaroides_leptolepis	Carangidae	0	1	1	50	shallow
Selene_brevoortii	Carangidae	0	1	1	50	shallow
Selene_dorsalis	Carangidae	0	1	20	100	shallow
Selene_peruviana	Carangidae	0	1	0	50	shallow
Selene_setapinnis	Carangidae	0	1	0	55	shallow
Selene_vomer	Carangidae	0	1	1	53	shallow
Seriola_carpenteri	Carangidae	0	1	0	200	intermediate
Seriola_dumerili	Carangidae	0	1	1	360	intermediate
Seriola_fasciata	Carangidae	0	1	55	130	shallow
Seriola_lalandi	Carangidae	0	1	3	825	intermediate
Seriola_rivoliana	Carangidae	0	1	5	245	intermediate
Seriola_zonata	Carangidae	0	1	3	360	intermediate
Seriolina_nigrofasciata	Carangidae	0	1	20	150	shallow
Trachinotus_africanus	Carangidae	0	1	20	50	shallow
Trachinotus_anak	Carangidae	0	1	0	5	shallow
Trachinotus_baillonii	Carangidae	0	1	0	3	shallow
Trachinotus_blochii	Carangidae	0	1	1	7	shallow
Trachinotus_carolinus	Carangidae	0	1	1	70	shallow
Trachinotus_coppingeri	Carangidae	0	1	0	5	shallow
Trachinotus_falcatus	Carangidae	0	1	0	36	shallow
Trachinotus_goodei	Carangidae	0	1	0	12	shallow
Trachinotus_goreensis	Carangidae	0	1	0	100	shallow
Trachinotus_ovatus	Carangidae	0	1	50	200	intermediate
Trachurus_capensis	Carangidae	0	1	0	500	intermediate
Trachurus_declivis	Carangidae	0	1	27	460	intermediate
Trachurus_delagoa	Carangidae	0	1	0	400	intermediate
Trachurus_japonicus	Carangidae	0	1	0	275	intermediate
Trachurus_lathami	Carangidae	0	1	30	200	intermediate
Trachurus_longimanus	Carangidae	0	1	75	125	shallow
Trachurus_mediterraneus	Carangidae	0	1	0	500	intermediate
Trachurus_murphyi	Carangidae	0	1	10	306	intermediate
Trachurus_novaezelandiae	Carangidae	0	1	22	500	intermediate
Trachurus_picturatus	Carangidae	0	1	305	370	intermediate
Trachurus_symmetricus	Carangidae	0	1	0	400	intermediate
Trachurus_trachurus	Carangidae	0	1	0	1050	deep
Trachurus_trecae	Carangidae	0	1	20	100	shallow
Uraspis_helvola	Carangidae	0	1	50	300	intermediate
Uraspis_secunda	Carangidae	0	1	1	50	shallow
Uraspis_uraspis	Carangidae	0	1	20	130	shallow
Echiodon_cryomargarites	Carapidae	0	1	400	1441	deep
Aeoliscus_strigatus	Centriscidae	0	1	2	42	shallow
Macroramphosus_gracilis	Centriscidae	0	1	50	500	intermediate
Macroramphosus_scolopax	Centriscidae	0	1	25	600	intermediate
Notopogon_fernandezianus	Centriscidae	0	1	150	580	intermediate
Centrogenys_vaigiensis	Centrogenyidae	0	1	2	10	shallow
Centrolophus_niger	Centrolophidae	0	1	40	1050	deep
Hyperoglyphe_antarctica	Centrolophidae	0	1	40	1500	deep
Hyperoglyphe_japonica	Centrolophidae	0	1	150	1537	deep
Icichthys_australis	Centrolophidae	0	1	0	2141	deep
Icichthys_lockingtoni	Centrolophidae	0	1	0	900	intermediate
Psenopsis_anomala	Centrolophidae	0	1	0	370	intermediate
Psenopsis_cyanea	Centrolophidae	0	1	179	300	intermediate
Schedophilus_maculatus	Centrolophidae	0	1	300	1110	deep
Schedophilus_medusophagus	Centrolophidae	0	1	200	358	intermediate
Schedophilus_ovalis	Centrolophidae	0	1	70	700	intermediate
Schedophilus_velaini	Centrolophidae	0	1	40	500	intermediate
Seriolella_brama	Centrolophidae	0	1	22	400	intermediate
Seriolella_caerulea	Centrolophidae	0	1	1	800	intermediate
Seriolella_punctata	Centrolophidae	0	1	27	650	intermediate
Lates_calcarifer	Centropomidae	1	1	10	40	shallow
Psammoperca_waigiensis	Centropomidae	0	1	3	12	shallow
Cepola_macrophthalma	Cepolidae	0	1	15	400	intermediate
Cepola_pauciradiata	Cepolidae	0	1	40	180	shallow
Cepola_schlegelii	Cepolidae	0	1	15	149	shallow
Ceratias_holboelli	Ceratiidae	0	1	400	4400	deep
Ceratias_tentaculatus	Ceratiidae	0	1	100	2900	deep
Cryptopsaras_couesii	Ceratiidae	0	1	0	3085	deep
Cetostoma_regani	Cetomimidae	0	1	0	2250	deep
Ditropichthys_storeri	Cetomimidae	0	1	650	3400	deep
Gyrinomimus_grahami	Cetomimidae	0	1	445	2379	deep
Gyrinomimus_myersi	Cetomimidae	0	1	1280	2791	deep
Parataeniophorus_brevis	Cetomimidae	0	1	0	1400	deep
Acanthemblemaria_castroi	Chaenopsidae	0	1	1	23	shallow
Acanthemblemaria_chaplini	Chaenopsidae	0	1	2	12	shallow
Acanthemblemaria_crockeri	Chaenopsidae	0	1	1	60	shallow
Acanthemblemaria_exilispinus	Chaenopsidae	0	1	1	5	shallow
Acanthemblemaria_hancocki	Chaenopsidae	0	1	1	5	shallow
Acanthemblemaria_macrospilus	Chaenopsidae	0	1	2	15	shallow
Acanthemblemaria_spinosa	Chaenopsidae	0	1	1	12	shallow
Chaenopsis_limbaughi	Chaenopsidae	0	1	5	20	shallow
Chaenopsis_schmitti	Chaenopsidae	0	1	3	30	shallow
Coralliozetus_angelicus	Chaenopsidae	0	1	1	4	shallow
Coralliozetus_micropes	Chaenopsidae	0	1	1	3	shallow
Coralliozetus_rosenblatti	Chaenopsidae	0	1	1	4	shallow
Coralliozetus_springeri	Chaenopsidae	0	1	5	15	shallow
Ekemblemaria_myersi	Chaenopsidae	0	1	1	4	shallow
Emblemaria_hypacanthus	Chaenopsidae	0	1	1	10	shallow
Emblemaria_nivipes	Chaenopsidae	0	1	5	30	shallow
Emblemaria_pandionis	Chaenopsidae	0	1	1	12	shallow
Emblemaria_piratica	Chaenopsidae	0	1	5	30	shallow
Emblemariopsis_pricei	Chaenopsidae	0	1	1	30	shallow
Emblemariopsis_signifer	Chaenopsidae	0	1	2	8	shallow
Lucayablennius_zingaro	Chaenopsidae	0	1	13	106	shallow
Mccoskerichthys_sandae	Chaenopsidae	0	1	1	30	shallow
Neoclinus_blanchardi	Chaenopsidae	0	1	3	73	shallow
Protemblemaria_bicirrus	Chaenopsidae	0	1	1	15	shallow
Amphichaetodon_howensis	Chaetodontidae	0	1	10	150	shallow
Amphichaetodon_melbae	Chaetodontidae	0	1	10	13	shallow
Chaetodon_adiergastos	Chaetodontidae	0	1	1	30	shallow
Chaetodon_argentatus	Chaetodontidae	0	1	5	20	shallow
Chaetodon_aureofasciatus	Chaetodontidae	0	1	5	15	shallow
Chaetodon_auriga	Chaetodontidae	0	1	1	60	shallow
Chaetodon_auripes	Chaetodontidae	0	1	1	30	shallow
Chaetodon_austriacus	Chaetodontidae	0	1	1	15	shallow
Chaetodon_baronessa	Chaetodontidae	0	1	5	20	shallow
Chaetodon_bennetti	Chaetodontidae	0	1	1	30	shallow
Chaetodon_burgessi	Chaetodontidae	0	1	20	80	shallow
Chaetodon_capistratus	Chaetodontidae	0	1	2	20	shallow
Chaetodon_citrinellus	Chaetodontidae	0	1	1	36	shallow
Chaetodon_collare	Chaetodontidae	0	1	1	20	shallow
Chaetodon_decussatus	Chaetodontidae	0	1	1	30	shallow
Chaetodon_dolosus	Chaetodontidae	0	1	40	200	intermediate
Chaetodon_ephippium	Chaetodontidae	0	1	0	30	shallow
Chaetodon_falcula	Chaetodontidae	0	1	1	15	shallow
Chaetodon_fasciatus	Chaetodontidae	0	1	2	25	shallow
Chaetodon_flavirostris	Chaetodontidae	0	1	2	30	shallow
Chaetodon_fremblii	Chaetodontidae	0	1	4	65	shallow
Chaetodon_guentheri	Chaetodontidae	0	1	5	40	shallow
Chaetodon_guttatissimus	Chaetodontidae	0	1	3	30	shallow
Chaetodon_hoefleri	Chaetodontidae	0	1	10	150	shallow
Chaetodon_interruptus	Chaetodontidae	0	1	10	40	shallow
Chaetodon_kleinii	Chaetodontidae	0	1	4	61	shallow
Chaetodon_larvatus	Chaetodontidae	0	1	3	12	shallow
Chaetodon_lineolatus	Chaetodontidae	0	1	2	171	shallow
Chaetodon_lunula	Chaetodontidae	0	1	0	170	shallow
Chaetodon_lunulatus	Chaetodontidae	0	1	3	30	shallow
Chaetodon_madagaskariensis	Chaetodontidae	0	1	10	120	shallow
Chaetodon_melannotus	Chaetodontidae	0	1	2	20	shallow
Chaetodon_mertensii	Chaetodontidae	0	1	10	120	shallow
Chaetodon_meyeri	Chaetodontidae	0	1	2	25	shallow
Chaetodon_miliaris	Chaetodontidae	0	1	0	250	intermediate
Chaetodon_mitratus	Chaetodontidae	0	1	22	80	shallow
Chaetodon_multicinctus	Chaetodontidae	0	1	5	114	shallow
Chaetodon_ocellatus	Chaetodontidae	0	1	0	30	shallow
Chaetodon_ocellicaudus	Chaetodontidae	0	1	3	50	shallow
Chaetodon_octofasciatus	Chaetodontidae	0	1	3	20	shallow
Chaetodon_ornatissimus	Chaetodontidae	0	1	1	36	shallow
Chaetodon_oxycephalus	Chaetodontidae	0	1	10	40	shallow
Chaetodon_paucifasciatus	Chaetodontidae	0	1	4	65	shallow
Chaetodon_pelewensis	Chaetodontidae	0	1	1	30	shallow
Chaetodon_punctatofasciatus	Chaetodontidae	0	1	1	45	shallow
Chaetodon_quadrimaculatus	Chaetodontidae	0	1	2	43	shallow
Chaetodon_rafflesii	Chaetodontidae	0	1	1	15	shallow
Chaetodon_rainfordi	Chaetodontidae	0	1	1	15	shallow
Chaetodon_reticulatus	Chaetodontidae	0	1	1	40	shallow
Chaetodon_robustus	Chaetodontidae	0	1	30	70	shallow
Chaetodon_sedentarius	Chaetodontidae	0	1	5	92	shallow
Chaetodon_selene	Chaetodontidae	0	1	8	50	shallow
Chaetodon_semeion	Chaetodontidae	0	1	2	50	shallow
Chaetodon_semilarvatus	Chaetodontidae	0	1	3	20	shallow
Chaetodon_speculum	Chaetodontidae	0	1	3	30	shallow
Chaetodon_striatus	Chaetodontidae	0	1	3	55	shallow
Chaetodon_tinkeri	Chaetodontidae	0	1	27	180	shallow
Chaetodon_trichrous	Chaetodontidae	0	1	0	25	shallow
Chaetodon_tricinctus	Chaetodontidae	0	1	3	15	shallow
Chaetodon_trifascialis	Chaetodontidae	0	1	2	30	shallow
Chaetodon_ulietensis	Chaetodontidae	0	1	2	30	shallow
Chaetodon_unimaculatus	Chaetodontidae	0	1	1	60	shallow
Chaetodon_vagabundus	Chaetodontidae	0	1	5	30	shallow
Chaetodon_wiebeli	Chaetodontidae	0	1	4	25	shallow
Chaetodon_xanthocephalus	Chaetodontidae	0	1	1	30	shallow
Chaetodon_xanthurus	Chaetodontidae	0	1	6	50	shallow
Chaetodon_zanzibarensis	Chaetodontidae	0	1	3	40	shallow
Chelmon_marginalis	Chaetodontidae	0	1	1	30	shallow
Chelmon_muelleri	Chaetodontidae	0	1	2	10	shallow
Chelmon_rostratus	Chaetodontidae	0	1	1	25	shallow
Chelmonops_curiosus	Chaetodontidae	0	1	51	57	shallow
Coradion_altivelis	Chaetodontidae	0	1	3	30	shallow
Coradion_chrysozonus	Chaetodontidae	0	1	3	60	shallow
Coradion_melanopus	Chaetodontidae	0	1	10	30	shallow
Forcipiger_flavissimus	Chaetodontidae	0	1	2	145	shallow
Forcipiger_longirostris	Chaetodontidae	0	1	3	200	intermediate
Hemitaurichthys_polylepis	Chaetodontidae	0	1	3	60	shallow
Hemitaurichthys_thompsoni	Chaetodontidae	0	1	4	300	intermediate
Hemitaurichthys_zoster	Chaetodontidae	0	1	1	40	shallow
Heniochus_acuminatus	Chaetodontidae	0	1	2	178	shallow
Heniochus_chrysostomus	Chaetodontidae	0	1	2	40	shallow
Heniochus_diphreutes	Chaetodontidae	0	1	5	210	intermediate
Heniochus_monoceros	Chaetodontidae	0	1	2	30	shallow
Heniochus_pleurotaenia	Chaetodontidae	0	1	1	25	shallow
Heniochus_singularius	Chaetodontidae	0	1	2	250	intermediate
Heniochus_varius	Chaetodontidae	0	1	2	30	shallow
Johnrandallia_nigrirostris	Chaetodontidae	0	1	6	40	shallow
Prognathodes_aculeatus	Chaetodontidae	0	1	1	100	shallow
Prognathodes_aya	Chaetodontidae	0	1	20	170	shallow
Prognathodes_falcifer	Chaetodontidae	0	1	10	150	shallow
Prognathodes_marcellae	Chaetodontidae	0	1	12	140	shallow
Chanos_chanos	Chanidae	1	1	1	30	shallow
Chaunacops_coloratus	Chaunacidae	0	1	1250	2000	deep
Chaunax_abei	Chaunacidae	0	1	90	500	intermediate
Chaunax_pictus	Chaunacidae	0	1	200	978	intermediate
Chaunax_stigmaeus	Chaunacidae	0	1	90	730	intermediate
Chaunax_suttkusi	Chaunacidae	0	1	220	1060	deep
Cheilodactylus_ephippium	Cheilodactylidae	0	1	0	250	intermediate
Cheilodactylus_fasciatus	Cheilodactylidae	0	1	1	120	shallow
Cheilodactylus_gibbosus	Cheilodactylidae	0	1	1	20	shallow
Cheilodactylus_plessisi	Cheilodactylidae	0	1	0	22	shallow
Cheilodactylus_spectabilis	Cheilodactylidae	0	1	1	50	shallow
Cheilodactylus_vestitus	Cheilodactylidae	0	1	5	30	shallow
Cheilodactylus_vittatus	Cheilodactylidae	0	1	1	66	shallow
Chirodactylus_brachydactylus	Cheilodactylidae	0	1	0	240	intermediate
Chirodactylus_grandis	Cheilodactylidae	0	1	0	150	shallow
Chirodactylus_jessicalenorum	Cheilodactylidae	0	1	3	20	shallow
Nemadactylus_douglasii	Cheilodactylidae	0	1	0	200	intermediate
Nemadactylus_gayi	Cheilodactylidae	0	1	160	220	intermediate
Nemadactylus_macropterus	Cheilodactylidae	0	1	22	450	intermediate
Nemadactylus_valenciennesi	Cheilodactylidae	0	1	40	240	intermediate
Chiasmodon_niger	Chiasmodontidae	0	1	700	2745	deep
Dysalotus_alcocki	Chiasmodontidae	0	1	0	2100	deep
Kali_indica	Chiasmodontidae	0	1	1000	3300	deep
Kali_kerberti	Chiasmodontidae	0	1	200	4465	deep
Chironemus_marmoratus	Chironemidae	0	1	0	30	shallow
Chilorhinus_platyrhynchus	Chlopsidae	0	1	7	200	intermediate
Kaupichthys_hyoproroides	Chlopsidae	0	1	1	95	shallow
Chlorophthalmus_acutifrons	Chlorophthalmidae	0	1	200	950	intermediate
Chlorophthalmus_agassizi	Chlorophthalmidae	0	1	50	1000	deep
Chlorophthalmus_albatrossis	Chlorophthalmidae	0	1	300	350	intermediate
Chlorophthalmus_corniger	Chlorophthalmidae	0	1	265	458	intermediate
Chlorophthalmus_nigromarginatus	Chlorophthalmidae	0	1	184	285	intermediate
Amblycirrhitus_bimacula	Cirrhitidae	0	1	0	20	shallow
Amblycirrhitus_pinos	Cirrhitidae	0	1	2	46	shallow
Cirrhitichthys_falco	Cirrhitidae	0	1	4	46	shallow
Cirrhitichthys_oxycephalus	Cirrhitidae	0	1	1	40	shallow
Cirrhitus_pinnulatus	Cirrhitidae	0	1	0	23	shallow
Cirrhitus_rivulatus	Cirrhitidae	0	1	5	23	shallow
Itycirrhitus_wilhelmi	Cirrhitidae	0	1	1	55	shallow
Neocirrhites_armatus	Cirrhitidae	0	1	1	10	shallow
Paracirrhites_arcatus	Cirrhitidae	0	1	1	91	shallow
Paracirrhites_forsteri	Cirrhitidae	0	1	1	35	shallow
Paracirrhites_hemistictus	Cirrhitidae	0	1	1	20	shallow
Brachypleura_novaezeelandiae	Citharidae	0	1	18	92	shallow
Citharoides_macrolepis	Citharidae	0	1	182	200	intermediate
Lepidoblepharon_ophthalmolepis	Citharidae	0	1	310	428	intermediate
Blennioclinus_stella	Clinidae	0	1	0	10	shallow
Cancelloxus_longior	Clinidae	0	1	0	10	shallow
Gibbonsia_metzi	Clinidae	0	1	0	9	shallow
Heteroclinus_nasutus	Clinidae	0	1	1	10	shallow
Heteroclinus_wilsoni	Clinidae	0	1	0	20	shallow
Heterostichus_rostratus	Clinidae	0	1	0	40	shallow
Pavoclinus_profundus	Clinidae	0	1	20	40	shallow
Alosa_aestivalis	Clupeidae	1	1	5	55	shallow
Alosa_alosa	Clupeidae	1	1	10	300	intermediate
Alosa_fallax	Clupeidae	1	1	10	300	intermediate
Alosa_immaculata	Clupeidae	1	1	3	90	shallow
Alosa_pseudoharengus	Clupeidae	1	1	5	145	shallow
Alosa_sapidissima	Clupeidae	1	1	0	250	intermediate
Amblygaster_clupeoides	Clupeidae	0	1	0	50	shallow
Anchoa_chamensis	Clupeidae	0	1	0	50	shallow
Anchoa_colonensis	Clupeidae	0	1	0	50	shallow
Anchoa_compressa	Clupeidae	0	1	0	50	shallow
Anchoa_cubana	Clupeidae	0	1	0	60	shallow
Anchoa_delicatissima	Clupeidae	0	1	0	50	shallow
Anchoa_hepsetus	Clupeidae	0	1	1	70	shallow
Anchoa_lamprotaenia	Clupeidae	0	1	0	50	shallow
Anchoa_lyolepis	Clupeidae	0	1	1	54	shallow
Anchoa_mitchilli	Clupeidae	1	1	1	70	shallow
Anchoa_nasus	Clupeidae	0	1	0	142	shallow
Anchoa_panamensis	Clupeidae	0	1	0	50	shallow
Anchoa_parva	Clupeidae	1	1	0	50	shallow
Anchoa_scofieldi	Clupeidae	0	1	0	50	shallow
Anchoa_walkeri	Clupeidae	1	1	0	50	shallow
Anchovia_macrolepidota	Clupeidae	0	1	0	50	shallow
Anchoviella_brevirostris	Clupeidae	0	1	1	50	shallow
Anchoviella_lepidentostole	Clupeidae	1	1	1	50	shallow
Anodontostoma_chacunda	Clupeidae	1	1	0	50	shallow
Brevoortia_patronus	Clupeidae	0	1	0	50	shallow
Brevoortia_smithi	Clupeidae	0	1	0	50	shallow
Brevoortia_tyrannus	Clupeidae	0	1	0	50	shallow
Cetengraulis_mysticetus	Clupeidae	0	1	0	32	shallow
Clupanodon_thrissa	Clupeidae	1	1	0	50	shallow
Clupea_harengus	Clupeidae	0	1	0	364	intermediate
Clupea_pallasii_pallasii	Clupeidae	1	1	0	475	intermediate
Coilia_dussumieri	Clupeidae	1	1	0	50	shallow
Coilia_grayii	Clupeidae	1	1	0	50	shallow
Coilia_nasus	Clupeidae	1	1	0	50	shallow
Coilia_reynaldi	Clupeidae	1	1	0	50	shallow
Dorosoma_cepedianum	Clupeidae	1	1	0	33	shallow
Dorosoma_petenense	Clupeidae	1	1	0	15	shallow
Encrasicholina_devisi	Clupeidae	0	1	1	13	shallow
Encrasicholina_punctifer	Clupeidae	0	1	5	35	shallow
Engraulis_anchoita	Clupeidae	0	1	30	200	intermediate
Engraulis_australis	Clupeidae	0	1	31	70	shallow
Engraulis_encrasicolus	Clupeidae	0	1	0	400	intermediate
Engraulis_eurystole	Clupeidae	0	1	124	282	intermediate
Engraulis_japonicus	Clupeidae	0	1	0	400	intermediate
Engraulis_mordax	Clupeidae	0	1	0	310	intermediate
Engraulis_ringens	Clupeidae	0	1	3	80	shallow
Harengula_clupeola	Clupeidae	0	1	0	50	shallow
Harengula_humeralis	Clupeidae	0	1	0	50	shallow
Harengula_thrissina	Clupeidae	0	1	0	50	shallow
Herklotsichthys_quadrimaculatus	Clupeidae	1	1	1	13	shallow
Herklotsichthys_spilurus	Clupeidae	0	1	0	50	shallow
Hyperlophus_vittatus	Clupeidae	0	1	10	13	shallow
Jenkinsia_lamprotaenia	Clupeidae	0	1	0	50	shallow
Lycengraulis_poeyi	Clupeidae	0	1	0	50	shallow
Nematalosa_nasus	Clupeidae	1	1	0	30	shallow
Opisthonema_medirastre	Clupeidae	0	1	0	50	shallow
Opisthonema_oglinum	Clupeidae	0	1	1	50	shallow
Sardina_pilchardus	Clupeidae	1	1	10	100	shallow
Sardinella_albella	Clupeidae	0	1	0	50	shallow
Sardinella_aurita	Clupeidae	0	1	0	350	intermediate
Sardinella_brasiliensis	Clupeidae	0	1	5	60	shallow
Sardinella_fimbriata	Clupeidae	0	1	0	50	shallow
Sardinella_gibbosa	Clupeidae	0	1	10	70	shallow
Sardinella_hualiensis	Clupeidae	0	1	0	50	shallow
Sardinella_jussieu	Clupeidae	0	1	0	50	shallow
Sardinella_lemuru	Clupeidae	0	1	15	100	shallow
Sardinella_longiceps	Clupeidae	0	1	20	200	intermediate
Sardinella_maderensis	Clupeidae	0	1	0	80	shallow
Sardinella_melanura	Clupeidae	0	1	0	50	shallow
Sardinella_sindensis	Clupeidae	0	1	0	50	shallow
Sardinops_sagax	Clupeidae	0	1	0	200	intermediate
Setipinna_taty	Clupeidae	0	1	0	50	shallow
Setipinna_tenuifilis	Clupeidae	1	1	0	50	shallow
Spratelloides_delicatulus	Clupeidae	0	1	0	50	shallow
Spratelloides_robustus	Clupeidae	0	1	0	50	shallow
Sprattus_sprattus	Clupeidae	0	1	10	150	shallow
Tenualosa_macrura	Clupeidae	1	1	0	50	shallow
Thryssa_hamiltonii	Clupeidae	0	1	10	13	shallow
Thryssa_kammalensis	Clupeidae	0	1	1	20	shallow
Thryssa_mystax	Clupeidae	0	1	0	50	shallow
Thryssa_setirostris	Clupeidae	0	1	1	20	shallow
Thryssa_vitrirostris	Clupeidae	0	1	0	50	shallow
Coloconger_cadenati	Colocongridae	0	1	270	600	intermediate
Congiopodus_leucopaecilus	Congiopodidae	0	1	22	222	intermediate
Congiopodus_spinifer	Congiopodidae	0	1	50	500	intermediate
Ariosoma_anago	Congridae	0	1	2	30	shallow
Ariosoma_balearicum	Congridae	0	1	1	732	intermediate
Ariosoma_scheelei	Congridae	0	1	9	55	shallow
Bassanago_albescens	Congridae	0	1	270	1700	deep
Bassanago_bulbiceps	Congridae	0	1	270	1100	deep
Bathycongrus_retrotinctus	Congridae	0	1	150	450	intermediate
Bathycongrus_wallacei	Congridae	0	1	250	500	intermediate
Bathyuroconger_vicinus	Congridae	0	1	120	1318	deep
Conger_conger	Congridae	0	1	0	1171	deep
Conger_myriaster	Congridae	0	1	320	830	intermediate
Conger_oceanicus	Congridae	0	1	1	477	intermediate
Gnathophis_bathytopos	Congridae	0	1	180	370	intermediate
Gnathophis_longicauda	Congridae	0	1	2	99	shallow
Gorgasia_taiwanensis	Congridae	0	1	14	22	shallow
Heteroconger_hassi	Congridae	0	1	5	50	shallow
Heteroconger_lentiginosus	Congridae	0	1	21	40	shallow
Paraconger_notialis	Congridae	0	1	25	50	shallow
Poeciloconger_kapala	Congridae	0	1	46	64	shallow
Rhynchoconger_flavus	Congridae	0	1	26	183	shallow
Uroconger_lepturus	Congridae	0	1	18	760	intermediate
Uroconger_syringinus	Congridae	0	1	44	384	intermediate
Xenomystax_congroides	Congridae	0	1	140	825	intermediate
Congrogadus_subducens	Congrogadidae	0	1	0	10	shallow
Halidesmus_scapularis	Congrogadidae	0	1	0	16	shallow
Coryphaena_equiselis	Coryphaenidae	0	1	0	400	intermediate
Coryphaena_hippurus	Coryphaenidae	0	1	0	85	shallow
Leptocottus_armatus	Cottidae	0	1	0	156	shallow
Cryptacanthodes_aleutensis	Cryptacanthodidae	0	1	46	350	intermediate
Cryptacanthodes_giganteus	Cryptacanthodidae	0	1	6	128	shallow
Cryptacanthodes_maculatus	Cryptacanthodidae	0	1	1	110	shallow
Aptocyclus_ventricosus	Cyclopteridae	0	1	612	1700	deep
Cyclopterus_lumpus	Cyclopteridae	0	1	0	868	intermediate
Eumicrotremus_derjugini	Cyclopteridae	0	1	50	930	intermediate
Eumicrotremus_orbis	Cyclopteridae	0	1	0	575	intermediate
Eumicrotremus_spinosus	Cyclopteridae	0	1	30	400	intermediate
Cynoglossus_bilineatus	Cynoglossidae	0	1	10	400	intermediate
Cynoglossus_browni	Cynoglossidae	0	1	15	40	shallow
Cynoglossus_interruptus	Cynoglossidae	0	1	50	150	shallow
Cynoglossus_joyneri	Cynoglossidae	0	1	20	70	shallow
Cynoglossus_kopsii	Cynoglossidae	0	1	24	204	intermediate
Cynoglossus_lida	Cynoglossidae	0	1	3	30	shallow
Cynoglossus_lingua	Cynoglossidae	1	1	10	961	intermediate
Cynoglossus_puncticeps	Cynoglossidae	1	1	1	140	shallow
Cynoglossus_robustus	Cynoglossidae	0	1	20	115	shallow
Cynoglossus_senegalensis	Cynoglossidae	0	1	10	110	shallow
Paraplagusia_japonica	Cynoglossidae	0	1	20	65	shallow
Symphurus_arawak	Cynoglossidae	0	1	3	39	shallow
Symphurus_atricaudus	Cynoglossidae	0	1	2	201	intermediate
Symphurus_civitatium	Cynoglossidae	0	1	1	73	shallow
Symphurus_diomedeanus	Cynoglossidae	0	1	6	263	intermediate
Symphurus_ginsburgi	Cynoglossidae	0	1	103	300	intermediate
Symphurus_hondoensis	Cynoglossidae	0	1	390	815	intermediate
Symphurus_megasomus	Cynoglossidae	0	1	200	640	intermediate
Symphurus_nigrescens	Cynoglossidae	0	1	20	1140	deep
Symphurus_ommaspilus	Cynoglossidae	0	1	1	27	shallow
Symphurus_plagiusa	Cynoglossidae	0	1	0	183	shallow
Symphurus_plagusia	Cynoglossidae	0	1	0	75	shallow
Symphurus_strictus	Cynoglossidae	0	1	392	730	intermediate
Symphurus_tessellatus	Cynoglossidae	0	1	1	86	shallow
Symphurus_thermophilus	Cynoglossidae	0	1	239	733	intermediate
Cyttus_australis	Cyttidae	0	1	10	350	intermediate
Cyttus_traversi	Cyttidae	0	1	200	978	intermediate
Dactyloptena_orientalis	Dactylopteridae	0	1	1	100	shallow
Dactylopterus_volitans	Dactylopteridae	0	1	1	100	shallow
Dactyloscopus_lacteus	Dactyloscopidae	0	1	2	9	shallow
Dactyloscopus_pectoralis	Dactyloscopidae	0	1	0	45	shallow
Gillellus_semicinctus	Dactyloscopidae	0	1	5	140	shallow
Platygillellus_rubrocinctus	Dactyloscopidae	0	1	0	30	shallow
Derichthys_serpentinus	Derichthyidae	0	1	0	2000	deep
Nessorhamphus_ingolfianus	Derichthyidae	0	1	0	1800	deep
Dinolestes_lewini	Dinolestidae	0	1	5	65	shallow
Centrarchops_chapini	Dinopercidae	0	1	20	40	shallow
Allomycterus_pilatus	Diodontidae	0	1	40	270	intermediate
Chilomycterus_antennatus	Diodontidae	0	1	2	13	shallow
Chilomycterus_antillarum	Diodontidae	0	1	1	44	shallow
Chilomycterus_reticulatus	Diodontidae	0	1	20	100	shallow
Chilomycterus_schoepfii	Diodontidae	0	1	1	11	shallow
Cyclichthys_spilostylus	Diodontidae	0	1	3	90	shallow
Diodon_holocanthus	Diodontidae	0	1	2	200	intermediate
Diodon_hystrix	Diodontidae	0	1	2	50	shallow
Diodon_liturosus	Diodontidae	0	1	1	90	shallow
Diodon_nicthemerus	Diodontidae	0	1	1	70	shallow
Diplophos_taenia	Diplophidae	0	1	0	1594	deep
Diretmichthys_parini	Diretmidae	0	1	0	2100	deep
Diretmus_argenteus	Diretmidae	0	1	0	2000	deep
Drepane_africana	Drepaneidae	0	1	10	75	shallow
Drepane_punctata	Drepaneidae	1	1	10	49	shallow
Dussumieria_acuta	Dussumieriidae	1	1	10	20	shallow
Dussumieria_elopsoides	Dussumieriidae	0	1	0	50	shallow
Etrumeus_sadina	Dussumieriidae	0	1	0	125	shallow
Etrumeus_whiteheadi	Dussumieriidae	0	1	0	200	intermediate
Echeneis_naucrates	Echeneidae	0	1	1	85	shallow
Phtheirichthys_lineatus	Echeneidae	0	1	0	5	shallow
Remora_australis	Echeneidae	0	1	1	50	shallow
Remora_remora	Echeneidae	0	1	0	200	intermediate
Butis_amboinensis	Eleotridae	1	1	0	5	shallow
Calumia_godeffroyi	Eleotridae	0	1	7	30	shallow
Eleotris_acanthopoma	Eleotridae	1	1	0	5	shallow
Eleotris_fusca	Eleotridae	1	1	0	5	shallow
Eleotris_melanosoma	Eleotridae	1	1	0	5	shallow
Giuris_margaritacea	Eleotridae	1	1	0	5	shallow
Ophiocara_porocephala	Eleotridae	1	1	0	5	shallow
Elops_affinis	Elopidae	0	1	0	10	shallow
Elops_hawaiensis	Elopidae	1	1	1	30	shallow
Elops_saurus	Elopidae	0	1	0	50	shallow
Amphistichus_koelzi	Embiotocidae	0	1	0	9	shallow
Amphistichus_rhodoterus	Embiotocidae	0	1	0	7	shallow
Cymatogaster_aggregata	Embiotocidae	0	1	1	146	shallow
Embiotoca_jacksoni	Embiotocidae	0	1	0	46	shallow
Hyperprosopon_anale	Embiotocidae	0	1	0	101	shallow
Hyperprosopon_ellipticum	Embiotocidae	0	1	0	110	shallow
Hypsurus_caryi	Embiotocidae	0	1	1	50	shallow
Phanerodon_atripes	Embiotocidae	0	1	0	229	intermediate
Rhacochilus_toxotes	Embiotocidae	0	1	1	50	shallow
Zalembius_rosaceus	Embiotocidae	0	1	8	229	intermediate
Emmelichthys_nitidus_nitidus	Emmelichthyidae	0	1	86	500	intermediate
Erythrocles_monodi	Emmelichthyidae	0	1	90	300	intermediate
Plagiogeneion_macrolepis	Emmelichthyidae	0	1	95	390	intermediate
Plagiogeneion_rubiginosum	Emmelichthyidae	0	1	200	500	intermediate
Chaetodipterus_faber	Ephippidae	0	1	3	35	shallow
Ephippus_orbis	Ephippidae	0	1	10	30	shallow
Platax_batavianus	Ephippidae	0	1	5	40	shallow
Platax_boersii	Ephippidae	0	1	1	50	shallow
Platax_orbicularis	Ephippidae	0	1	5	30	shallow
Platax_pinnatus	Ephippidae	0	1	15	30	shallow
Platax_teira	Ephippidae	0	1	3	25	shallow
Epigonus_denticulatus	Epigonidae	0	1	130	830	intermediate
Epigonus_pandionis	Epigonidae	0	1	200	600	intermediate
Epigonus_telescopus	Epigonidae	0	1	75	1200	deep
Rosenblattia_robusta	Epigonidae	0	1	700	2000	deep
Marukawichthys_ambulator	Ereuniidae	0	1	152	269	intermediate
Euclichthys_polynemus	Euclichthyidae	0	1	250	920	intermediate
Eurypharynx_pelecanoides	Eurypharyngidae	0	1	500	7625	deep
Coccorella_atlantica	Evermannellidae	0	1	50	1000	deep
Evermannella_balbo	Evermannellidae	0	1	100	1000	deep
Evermannella_indica	Evermannellidae	0	1	500	800	intermediate
Cheilopogon_abei	Exocoetidae	0	1	0	20	shallow
Cheilopogon_atrisignis	Exocoetidae	0	1	0	10	shallow
Cheilopogon_cyanopterus	Exocoetidae	0	1	0	20	shallow
Cheilopogon_dorsomacula	Exocoetidae	0	1	0	20	shallow
Cheilopogon_furcatus	Exocoetidae	0	1	0	20	shallow
Cheilopogon_melanurus	Exocoetidae	0	1	0	20	shallow
Cheilopogon_pinnatibarbatus_pinnatibarbatus	Exocoetidae	0	1	0	10	shallow
Cheilopogon_pitcairnensis	Exocoetidae	0	1	0	20	shallow
Cheilopogon_spilonotopterus	Exocoetidae	0	1	0	20	shallow
Cheilopogon_unicolor	Exocoetidae	0	1	0	10	shallow
Cypselurus_angusticeps	Exocoetidae	0	1	0	20	shallow
Cypselurus_hexazona	Exocoetidae	0	1	0	20	shallow
Cypselurus_poecilopterus	Exocoetidae	0	1	0	20	shallow
Exocoetus_monocirrhus	Exocoetidae	0	1	0	20	shallow
Exocoetus_obtusirostris	Exocoetidae	0	1	0	20	shallow
Exocoetus_volitans	Exocoetidae	0	1	0	20	shallow
Hirundichthys_affinis	Exocoetidae	0	1	0	100	shallow
Hirundichthys_albimaculatus	Exocoetidae	0	1	0	20	shallow
Hirundichthys_oxycephalus	Exocoetidae	0	1	0	20	shallow
Parexocoetus_brachypterus	Exocoetidae	0	1	0	20	shallow
Parexocoetus_mento	Exocoetidae	0	1	0	20	shallow
Prognichthys_brevipinnis	Exocoetidae	0	1	0	20	shallow
Prognichthys_sealei	Exocoetidae	0	1	0	20	shallow
Fistularia_commersonii	Fistulariidae	0	1	0	132	shallow
Fistularia_petimba	Fistulariidae	0	1	10	200	intermediate
Fundulus_majalis	Fundulidae	0	1	0	1	shallow
Lucania_parva	Fundulidae	1	1	0	2	shallow
Arctogadus_glacialis	Gadidae	0	1	0	1000	deep
Boreogadus_saida	Gadidae	0	1	0	400	intermediate
Eleginus_gracilis	Gadidae	1	1	0	300	intermediate
Gadiculus_argenteus	Gadidae	0	1	100	1000	deep
Gadus_macrocephalus	Gadidae	0	1	10	1280	deep
Gadus_morhua	Gadidae	0	1	0	600	intermediate
Melanogrammus_aeglefinus	Gadidae	0	1	10	450	intermediate
Merlangius_merlangus	Gadidae	0	1	10	200	intermediate
Microgadus_proximus	Gadidae	0	1	0	275	intermediate
Microgadus_tomcod	Gadidae	1	1	0	69	shallow
Micromesistius_australis	Gadidae	0	1	50	900	intermediate
Micromesistius_poutassou	Gadidae	0	1	150	3000	deep
Pollachius_pollachius	Gadidae	0	1	40	200	intermediate
Pollachius_virens	Gadidae	0	1	37	364	intermediate
Raniceps_raninus	Gadidae	0	1	0	100	shallow
Trisopterus_esmarkii	Gadidae	0	1	50	300	intermediate
Trisopterus_luscus	Gadidae	0	1	30	100	shallow
Trisopterus_minutus	Gadidae	0	1	1	440	intermediate
Gaidropsarus_argentatus	Gaidropsaridae	0	1	150	2260	deep
Gaidropsarus_biscayensis	Gaidropsaridae	0	1	80	600	intermediate
Gaidropsarus_ensis	Gaidropsaridae	0	1	0	2000	deep
Gaidropsarus_mediterraneus	Gaidropsaridae	0	1	1	450	intermediate
Gaidropsarus_vulgaris	Gaidropsaridae	0	1	20	120	shallow
Apeltes_quadracus	Gasterosteidae	1	1	0	3	shallow
Gasterosteus_aculeatus	Gasterosteidae	1	1	0	100	shallow
Pungitius_pungitius	Gasterosteidae	1	1	0	110	shallow
Diplospinus_multistriatus	Gempylidae	0	1	50	1000	deep
Gempylus_serpens	Gempylidae	0	1	0	600	intermediate
Lepidocybium_flavobrunneum	Gempylidae	0	1	200	1100	deep
Nealotus_tripes	Gempylidae	0	1	914	1646	deep
Neoepinnula_americana	Gempylidae	0	1	184	457	intermediate
Neoepinnula_orientalis	Gempylidae	0	1	200	570	intermediate
Nesiarchus_nasutus	Gempylidae	0	1	200	1200	deep
Paradiplospinus_antarcticus	Gempylidae	0	1	0	2830	deep
Promethichthys_prometheus	Gempylidae	0	1	80	800	intermediate
Rexea_antefurcata	Gempylidae	0	1	230	920	intermediate
Rexea_prometheoides	Gempylidae	0	1	135	540	intermediate
Rexea_solandri	Gempylidae	0	1	100	800	intermediate
Ruvettus_pretiosus	Gempylidae	0	1	100	800	intermediate
Thyrsites_atun	Gempylidae	0	1	0	550	intermediate
Diapterus_peruvianus	Gerreidae	0	1	1	30	shallow
Diapterus_rhombeus	Gerreidae	0	1	9	70	shallow
Eucinostomus_argenteus	Gerreidae	1	1	0	12	shallow
Eucinostomus_currani	Gerreidae	1	1	10	60	shallow
Eucinostomus_gula	Gerreidae	1	1	0	55	shallow
Eucinostomus_melanopterus	Gerreidae	1	1	0	25	shallow
Gerres_cinereus	Gerreidae	1	1	1	15	shallow
Gerres_erythrourus	Gerreidae	0	1	1	40	shallow
Gerres_filamentosus	Gerreidae	1	1	1	50	shallow
Gerres_longirostris	Gerreidae	1	1	0	50	shallow
Gerres_macracanthus	Gerreidae	0	1	1	22	shallow
Gerres_oblongus	Gerreidae	0	1	0	50	shallow
Gerres_oyena	Gerreidae	0	1	0	20	shallow
Gigantactis_vanhoeffeni	Gigantactinidae	0	1	300	5300	deep
Gigantura_indica	Giganturidae	0	1	17	2100	deep
Girella_elevata	Girellidae	0	1	0	25	shallow
Girella_leonina	Girellidae	0	1	1	15	shallow
Girella_nigricans	Girellidae	0	1	2	30	shallow
Girella_tricuspidata	Girellidae	0	1	0	20	shallow
Glaucosoma_hebraicum	Glaucosomatidae	0	1	1	200	intermediate
Apletodon_incognitus	Gobiesocidae	0	1	2	19	shallow
Diademichthys_lineatus	Gobiesocidae	0	1	3	20	shallow
Discotrema_crinophilum	Gobiesocidae	0	1	8	20	shallow
Discotrema_monogrammum	Gobiesocidae	0	1	6	20	shallow
Gobiesox_maeandricus	Gobiesocidae	0	1	0	8	shallow
Gobiesox_rhessodon	Gobiesocidae	0	1	0	11	shallow
Lepadichthys_lineatus	Gobiesocidae	0	1	5	25	shallow
Acanthogobius_flavimanus	Gobiidae	1	1	1	6	shallow
Amblyeleotris_aurora	Gobiidae	0	1	5	40	shallow
Amblyeleotris_fasciata	Gobiidae	0	1	4	20	shallow
Amblyeleotris_guttata	Gobiidae	0	1	10	40	shallow
Amblyeleotris_gymnocephala	Gobiidae	0	1	5	35	shallow
Amblyeleotris_periophthalma	Gobiidae	0	1	5	35	shallow
Amblyeleotris_steinitzi	Gobiidae	0	1	2	43	shallow
Amblyeleotris_wheeleri	Gobiidae	0	1	5	40	shallow
Amblyeleotris_yanoi	Gobiidae	0	1	3	35	shallow
Amblygobius_decussatus	Gobiidae	0	1	3	25	shallow
Amblygobius_nocturnus	Gobiidae	0	1	1	30	shallow
Amblygobius_sphynx	Gobiidae	0	1	1	20	shallow
Aphia_minuta	Gobiidae	0	1	0	97	shallow
Arenigobius_bifrenatus	Gobiidae	0	1	0	1	shallow
Aruma_histrio	Gobiidae	0	1	0	14	shallow
Asterropteryx_ensifera	Gobiidae	0	1	6	40	shallow
Asterropteryx_semipunctata	Gobiidae	0	1	1	20	shallow
Awaous_guamensis	Gobiidae	1	1	1	1000	deep
Awaous_ocellaris	Gobiidae	1	1	0	5	shallow
Barbulifer_ceuthoecus	Gobiidae	0	1	0	5	shallow
Bathygobius_coalitus	Gobiidae	0	1	0	5	shallow
Bathygobius_cocosensis	Gobiidae	0	1	0	10	shallow
Bathygobius_cotticeps	Gobiidae	0	1	0	6	shallow
Bathygobius_fuscus	Gobiidae	1	1	0	6	shallow
Bathygobius_soporator	Gobiidae	1	1	0	16	shallow
Bollmannia_communis	Gobiidae	0	1	10	120	shallow
Bryaninops_natans	Gobiidae	0	1	7	27	shallow
Bryaninops_ridens	Gobiidae	0	1	6	30	shallow
Bryaninops_yongei	Gobiidae	0	1	3	45	shallow
Buenia_affinis	Gobiidae	0	1	3	25	shallow
Cabillus_tongarevae	Gobiidae	0	1	0	9	shallow
Caffrogobius_saldanha	Gobiidae	0	1	0	7	shallow
Callogobius_bifasciatus	Gobiidae	0	1	2	17	shallow
Callogobius_sclateri	Gobiidae	0	1	1	37	shallow
Cerdale_floridana	Gobiidae	0	1	0	30	shallow
Chaenogobius_gulosus	Gobiidae	0	1	0	2	shallow
Clevelandia_ios	Gobiidae	0	1	0	2	shallow
Coryphopterus_dicrus	Gobiidae	0	1	3	20	shallow
Coryphopterus_eidolon	Gobiidae	0	1	6	30	shallow
Coryphopterus_glaucofraenum	Gobiidae	0	1	2	45	shallow
Coryphopterus_hyalinus	Gobiidae	0	1	8	52	shallow
Coryphopterus_lipernes	Gobiidae	0	1	0	13	shallow
Coryphopterus_personatus	Gobiidae	0	1	3	46	shallow
Coryphopterus_punctipectophorus	Gobiidae	0	1	18	37	shallow
Coryphopterus_thrix	Gobiidae	0	1	10	20	shallow
Croilia_mossambica	Gobiidae	1	1	1	16	shallow
Cryptocentrus_albidorsus	Gobiidae	0	1	1	5	shallow
Cryptocentrus_cinctus	Gobiidae	0	1	1	25	shallow
Cryptocentrus_cyanotaenia	Gobiidae	0	1	1	12	shallow
Cryptocentrus_inexplicatus	Gobiidae	0	1	3	6	shallow
Cryptocentrus_leptocephalus	Gobiidae	0	1	0	18	shallow
Cryptocentrus_nigrocellatus	Gobiidae	0	1	3	10	shallow
Cryptocentrus_pavoninoides	Gobiidae	0	1	1	15	shallow
Cryptocentrus_strigilliceps	Gobiidae	0	1	0	15	shallow
Crystallogobius_linearis	Gobiidae	0	1	1	400	intermediate
Ctenogobiops_aurocingulus	Gobiidae	0	1	2	44	shallow
Ctenogobiops_crocineus	Gobiidae	0	1	1	15	shallow
Ctenogobiops_feroculus	Gobiidae	0	1	1	20	shallow
Ctenogobiops_maculosus	Gobiidae	0	1	1	20	shallow
Ctenogobiops_mitodes	Gobiidae	0	1	9	21	shallow
Ctenogobiops_tangaroai	Gobiidae	0	1	4	40	shallow
Ctenogobius_saepepallens	Gobiidae	0	1	0	40	shallow
Elacatinus_chancei	Gobiidae	0	1	10	30	shallow
Elacatinus_evelynae	Gobiidae	0	1	1	53	shallow
Elacatinus_figaro	Gobiidae	0	1	3	20	shallow
Elacatinus_horsti	Gobiidae	0	1	7	27	shallow
Elacatinus_oceanops	Gobiidae	0	1	1	45	shallow
Elacatinus_puncticulatus	Gobiidae	0	1	2	6	shallow
Elacatinus_xanthiprora	Gobiidae	0	1	7	26	shallow
Eviota_afelei	Gobiidae	0	1	0	3	shallow
Eviota_albolineata	Gobiidae	0	1	0	3	shallow
Eviota_guttata	Gobiidae	0	1	1	15	shallow
Eviota_indica	Gobiidae	0	1	2	5	shallow
Eviota_lachdeberei	Gobiidae	0	1	3	20	shallow
Eviota_prasina	Gobiidae	0	1	0	65	shallow
Eviota_spilota	Gobiidae	0	1	0	9	shallow
Eviota_winterbottomi	Gobiidae	0	1	0	30	shallow
Exyrias_belissimus	Gobiidae	0	1	1	30	shallow
Exyrias_puntang	Gobiidae	0	1	0	5	shallow
Favonigobius_melanobranchus	Gobiidae	0	1	0	5	shallow
Favonigobius_reichei	Gobiidae	1	1	0	5	shallow
Fusigobius_duospilus	Gobiidae	0	1	1	46	shallow
Fusigobius_inframaculatus	Gobiidae	0	1	2	30	shallow
Fusigobius_neophytus	Gobiidae	0	1	0	25	shallow
Fusigobius_signipinnis	Gobiidae	0	1	3	30	shallow
Glossogobius_giuris	Gobiidae	1	1	0	5	shallow
Gnatholepis_anjerensis	Gobiidae	0	1	1	46	shallow
Gnatholepis_cauerensis	Gobiidae	0	1	2	50	shallow
Gnatholepis_knighti	Gobiidae	0	1	0	5	shallow
Gnatholepis_ophthalmotaenia	Gobiidae	0	1	0	12	shallow
Gnatholepis_thompsoni	Gobiidae	0	1	0	50	shallow
Gobiodon_ceramensis	Gobiidae	0	1	2	15	shallow
Gobiodon_citrinus	Gobiidae	0	1	0	20	shallow
Gobiodon_prolixus	Gobiidae	0	1	0	21	shallow
Gobiodon_quinquestrigatus	Gobiidae	0	1	0	70	shallow
Gobiodon_rivulatus	Gobiidae	1	1	0	78	shallow
Gobiosoma_chiquita	Gobiidae	0	1	0	10	shallow
Gobius_auratus	Gobiidae	0	1	5	80	shallow
Gobius_bucchichi	Gobiidae	0	1	1	8	shallow
Gobius_cobitis	Gobiidae	0	1	10	35	shallow
Gobius_couchi	Gobiidae	0	1	0	10	shallow
Gobius_cruentatus	Gobiidae	0	1	15	40	shallow
Gobius_fallax	Gobiidae	0	1	0	32	shallow
Gobius_niger	Gobiidae	0	1	1	96	shallow
Gobius_paganellus	Gobiidae	1	1	0	15	shallow
Gobius_vittatus	Gobiidae	0	1	15	85	shallow
Gobius_xanthocephalus	Gobiidae	0	1	3	36	shallow
Gunnellichthys_monostigma	Gobiidae	0	1	1	20	shallow
Istigobius_decoratus	Gobiidae	0	1	1	25	shallow
Istigobius_ornatus	Gobiidae	0	1	0	5	shallow
Istigobius_rigilius	Gobiidae	0	1	0	30	shallow
Knipowitschia_caucasica	Gobiidae	1	1	0	2	shallow
Lepidogobius_lepidus	Gobiidae	0	1	0	201	intermediate
Lesueurigobius_friesii	Gobiidae	0	1	10	130	shallow
Lythrypnus_brasiliensis	Gobiidae	0	1	0	15	shallow
Lythrypnus_crocodilus	Gobiidae	0	1	1	18	shallow
Lythrypnus_dalli	Gobiidae	0	1	0	76	shallow
Lythrypnus_elasson	Gobiidae	0	1	0	11	shallow
Lythrypnus_gilberti	Gobiidae	0	1	1	40	shallow
Lythrypnus_pulchellus	Gobiidae	0	1	2	70	shallow
Lythrypnus_rhizophora	Gobiidae	0	1	1	20	shallow
Lythrypnus_zebra	Gobiidae	0	1	0	97	shallow
Mahidolia_mystacina	Gobiidae	0	1	5	20	shallow
Microdesmus_longipinnis	Gobiidae	0	1	5	10	shallow
Microgobius_microlepis	Gobiidae	0	1	0	36	shallow
Millerigobius_macrocephalus	Gobiidae	0	1	6	10	shallow
Myersina_filifer	Gobiidae	0	1	6	25	shallow
Nemateleotris_decora	Gobiidae	0	1	25	70	shallow
Nemateleotris_magnifica	Gobiidae	0	1	6	70	shallow
Oplopomus_oplopomus	Gobiidae	0	1	1	30	shallow
Oxyurichthys_ophthalmonema	Gobiidae	1	1	1	30	shallow
Oxyurichthys_papuensis	Gobiidae	0	1	1	50	shallow
Paragobiodon_modestus	Gobiidae	0	1	3	15	shallow
Paratrypauchen_microcephalus	Gobiidae	0	1	0	10	shallow
Parioglossus_dotui	Gobiidae	0	1	0	5	shallow
Periophthalmus_argentilineatus	Gobiidae	1	1	0	1	shallow
Periophthalmus_kalolo	Gobiidae	0	1	0	2	shallow
Pleurosicya_micheli	Gobiidae	0	1	10	50	shallow
Pleurosicya_prognatha	Gobiidae	0	1	3	15	shallow
Pomatoschistus_bathi	Gobiidae	0	1	7	14	shallow
Pomatoschistus_lozanoi	Gobiidae	0	1	70	80	shallow
Pomatoschistus_marmoratus	Gobiidae	1	1	20	70	shallow
Pomatoschistus_microps	Gobiidae	1	1	0	12	shallow
Pomatoschistus_minutus	Gobiidae	0	1	4	200	intermediate
Pomatoschistus_norvegicus	Gobiidae	0	1	18	325	intermediate
Pomatoschistus_pictus	Gobiidae	0	1	1	55	shallow
Priolepis_cincta	Gobiidae	0	1	1	70	shallow
Priolepis_eugenius	Gobiidae	0	1	1	26	shallow
Priolepis_hipoliti	Gobiidae	0	1	1	130	shallow
Priolepis_squamogena	Gobiidae	0	1	1	24	shallow
Priolepis_triops	Gobiidae	0	1	15	24	shallow
Psammogobius_biocellatus	Gobiidae	1	1	0	3	shallow
Ptereleotris_calliura	Gobiidae	0	1	5	50	shallow
Ptereleotris_evides	Gobiidae	0	1	2	15	shallow
Ptereleotris_heteroptera	Gobiidae	0	1	5	46	shallow
Ptereleotris_microlepis	Gobiidae	0	1	1	50	shallow
Ptereleotris_monoptera	Gobiidae	0	1	6	50	shallow
Ptereleotris_zebra	Gobiidae	0	1	2	31	shallow
Pterogobius_zacalles	Gobiidae	0	1	5	30	shallow
Redigobius_bikolanus	Gobiidae	1	1	0	5	shallow
Rhinogobiops_nicholsii	Gobiidae	0	1	0	106	shallow
Sicyopterus_lagocephalus	Gobiidae	1	1	0	5	shallow
Signigobius_biocellatus	Gobiidae	0	1	1	30	shallow
Stonogobiops_xanthorhinica	Gobiidae	0	1	3	45	shallow
Tigrigobius_gemmatus	Gobiidae	0	1	0	10	shallow
Tigrigobius_janssi	Gobiidae	0	1	10	25	shallow
Tigrigobius_macrodon	Gobiidae	0	1	0	7	shallow
Tomiyamichthys_lanceolatus	Gobiidae	0	1	10	25	shallow
Tomiyamichthys_oni	Gobiidae	0	1	10	30	shallow
Trimma_benjamini	Gobiidae	0	1	1	90	shallow
Trimma_okinawae	Gobiidae	0	1	8	35	shallow
Trimmatom_eviotops	Gobiidae	0	1	0	5	shallow
Valenciennea_longipinnis	Gobiidae	0	1	2	30	shallow
Valenciennea_muralis	Gobiidae	0	1	1	15	shallow
Valenciennea_parva	Gobiidae	0	1	1	20	shallow
Valenciennea_puellaris	Gobiidae	0	1	2	84	shallow
Valenciennea_sexguttata	Gobiidae	0	1	3	25	shallow
Valenciennea_strigata	Gobiidae	0	1	1	25	shallow
Valenciennea_wardii	Gobiidae	0	1	5	88	shallow
Vanderhorstia_mertensi	Gobiidae	0	1	2	10	shallow
Zebrus_zebrus	Gobiidae	0	1	0	5	shallow
Gonorynchus_forsteri	Gonorynchidae	0	1	104	1233	deep
Gonorynchus_greyi	Gonorynchidae	0	1	1	160	shallow
Bonapartia_pedaliota	Gonostomatidae	0	1	100	1200	deep
Cyclothone_acclinidens	Gonostomatidae	0	1	0	4416	deep
Cyclothone_alba	Gonostomatidae	0	1	25	4938	deep
Cyclothone_atraria	Gonostomatidae	0	1	298	4938	deep
Cyclothone_kobayashii	Gonostomatidae	0	1	0	1058	deep
Cyclothone_livida	Gonostomatidae	0	1	300	2000	deep
Cyclothone_microdon	Gonostomatidae	0	1	200	5301	deep
Cyclothone_obscura	Gonostomatidae	0	1	900	3500	deep
Cyclothone_pallida	Gonostomatidae	0	1	16	4663	deep
Cyclothone_parapallida	Gonostomatidae	0	1	0	3140	deep
Cyclothone_pseudopallida	Gonostomatidae	0	1	0	4938	deep
Cyclothone_pygmaea	Gonostomatidae	0	1	500	1400	deep
Cyclothone_signata	Gonostomatidae	0	1	16	4938	deep
Gonostoma_atlanticum	Gonostomatidae	0	1	50	1352	deep
Gonostoma_denudatum	Gonostomatidae	0	1	100	700	intermediate
Margrethia_obtusirostra	Gonostomatidae	0	1	100	1739	deep
Sigmops_bathyphilus	Gonostomatidae	0	1	700	3000	deep
Sigmops_ebelingi	Gonostomatidae	0	1	0	2105	deep
Sigmops_gracilis	Gonostomatidae	0	1	0	4389	deep
Sigmops_longipinnis	Gonostomatidae	0	1	0	72	shallow
Gramma_loreto	Grammatidae	0	1	1	60	shallow
Gramma_melacara	Grammatidae	0	1	10	180	shallow
Lipogramma_anabantoides	Grammatidae	0	1	22	79	shallow
Lipogramma_trilineata	Grammatidae	0	1	5	95	shallow
Grammicolepis_brachiusculus	Grammicolepididae	0	1	300	1026	deep
Xenolepidichthys_dalgleishi	Grammicolepididae	0	1	128	885	intermediate
Anisotremus_davidsonii	Haemulidae	0	1	0	40	shallow
Anisotremus_interruptus	Haemulidae	0	1	3	30	shallow
Anisotremus_moricandi	Haemulidae	0	1	9	12	shallow
Anisotremus_scapularis	Haemulidae	0	1	3	30	shallow
Anisotremus_surinamensis	Haemulidae	0	1	0	20	shallow
Anisotremus_virginicus	Haemulidae	0	1	2	20	shallow
Brachydeuterus_auritus	Haemulidae	0	1	10	100	shallow
Conodon_nobilis	Haemulidae	0	1	1	100	shallow
Conodon_serrifer	Haemulidae	0	1	10	60	shallow
Diagramma_centurio	Haemulidae	0	1	3	50	shallow
Diagramma_pictum	Haemulidae	0	1	1	170	shallow
Emmelichthyops_atlanticus	Haemulidae	0	1	3	90	shallow
Haemulon_album	Haemulidae	0	1	20	60	shallow
Haemulon_boschmae	Haemulidae	0	1	0	100	shallow
Haemulon_carbonarium	Haemulidae	0	1	3	25	shallow
Haemulon_chrysargyreum	Haemulidae	0	1	0	25	shallow
Haemulon_flavolineatum	Haemulidae	0	1	0	60	shallow
Haemulon_macrostomum	Haemulidae	0	1	5	25	shallow
Haemulon_melanurum	Haemulidae	0	1	3	50	shallow
Haemulon_parra	Haemulidae	0	1	3	30	shallow
Haemulon_plumierii	Haemulidae	0	1	3	40	shallow
Haemulon_sciurus	Haemulidae	0	1	0	30	shallow
Haemulon_scudderii	Haemulidae	0	1	3	40	shallow
Haemulon_sexfasciatum	Haemulidae	0	1	3	30	shallow
Haemulon_steindachneri	Haemulidae	0	1	0	50	shallow
Haemulon_striatum	Haemulidae	0	1	10	100	shallow
Haemulon_vittatum	Haemulidae	0	1	15	50	shallow
Isacia_conceptionis	Haemulidae	0	1	0	50	shallow
Orthopristis_chalceus	Haemulidae	0	1	10	60	shallow
Orthopristis_ruber	Haemulidae	0	1	1	70	shallow
Parapristipoma_octolineatum	Haemulidae	0	1	1	60	shallow
Plectorhinchus_albovittatus	Haemulidae	0	1	2	50	shallow
Plectorhinchus_chaetodonoides	Haemulidae	0	1	1	30	shallow
Plectorhinchus_chrysotaenia	Haemulidae	0	1	6	70	shallow
Plectorhinchus_flavomaculatus	Haemulidae	0	1	2	25	shallow
Plectorhinchus_gibbosus	Haemulidae	1	1	8	25	shallow
Plectorhinchus_lessonii	Haemulidae	0	1	1	35	shallow
Plectorhinchus_lineatus	Haemulidae	0	1	1	35	shallow
Plectorhinchus_mediterraneus	Haemulidae	0	1	10	180	shallow
Plectorhinchus_pictus	Haemulidae	0	1	20	200	intermediate
Plectorhinchus_picus	Haemulidae	0	1	3	50	shallow
Plectorhinchus_playfairi	Haemulidae	0	1	0	80	shallow
Plectorhinchus_polytaenia	Haemulidae	0	1	5	40	shallow
Plectorhinchus_schotaf	Haemulidae	0	1	0	80	shallow
Plectorhinchus_sordidus	Haemulidae	0	1	2	25	shallow
Plectorhinchus_vittatus	Haemulidae	0	1	2	25	shallow
Pomadasys_argenteus	Haemulidae	1	1	15	115	shallow
Pomadasys_corvinaeformis	Haemulidae	1	1	26	50	shallow
Pomadasys_crocro	Haemulidae	1	1	0	120	shallow
Pomadasys_incisus	Haemulidae	0	1	10	100	shallow
Pomadasys_macracanthus	Haemulidae	0	1	1	30	shallow
Pomadasys_maculatus	Haemulidae	0	1	20	110	shallow
Pomadasys_olivaceus	Haemulidae	0	1	1	50	shallow
Pomadasys_panamensis	Haemulidae	0	1	10	60	shallow
Aldrovandia_affinis	Halosauridae	0	1	730	2560	deep
Aldrovandia_phalacra	Halosauridae	0	1	500	2300	deep
Halosauropsis_macrochir	Halosauridae	0	1	1100	3300	deep
Halosaurus_carinicauda	Halosauridae	0	1	797	1609	deep
Hapalogenys_analis	Hapalogenyidae	0	1	20	100	shallow
Hapalogenys_dampieriensis	Hapalogenyidae	0	1	87	230	intermediate
Euleptorhamphus_viridis	Hemiramphidae	0	1	0	1	shallow
Hemiramphus_brasiliensis	Hemiramphidae	0	1	0	5	shallow
Hemiramphus_far	Hemiramphidae	0	1	0	6	shallow
Hyporhamphus_affinis	Hemiramphidae	0	1	0	6	shallow
Hyporhamphus_dussumieri	Hemiramphidae	0	1	0	6	shallow
Hyporhamphus_melanochir	Hemiramphidae	0	1	0	20	shallow
Hyporhamphus_unifasciatus	Hemiramphidae	0	1	0	5	shallow
Nautichthys_pribilovius	Hemptripteridae	0	1	0	422	intermediate
Hexagrammos_lagocephalus	Hexagrammidae	0	1	0	596	intermediate
Hexagrammos_octogrammus	Hexagrammidae	0	1	0	200	intermediate
Hexagrammos_otakii	Hexagrammidae	0	1	139	155	shallow
Hexagrammos_stelleri	Hexagrammidae	0	1	0	300	intermediate
Ophiodon_elongatus	Hexagrammidae	0	1	0	475	intermediate
Oxylebius_pictus	Hexagrammidae	0	1	0	49	shallow
Pleurogrammus_azonus	Hexagrammidae	0	1	0	240	intermediate
Pleurogrammus_monopterygius	Hexagrammidae	0	1	0	720	intermediate
Himantolophus_albinares	Himantolophidae	0	1	330	1950	deep
Himantolophus_appelii	Himantolophidae	0	1	338	1360	deep
Himantolophus_sagamius	Himantolophidae	0	1	613	1200	deep
Holocentrus_adscensionis	Holocentridae	0	1	0	180	shallow
Holocentrus_rufus	Holocentridae	0	1	0	32	shallow
Myripristis_amaena	Holocentridae	0	1	25	52	shallow
Myripristis_berndti	Holocentridae	0	1	3	159	shallow
Myripristis_botche	Holocentridae	0	1	25	71	shallow
Myripristis_chryseres	Holocentridae	0	1	12	350	intermediate
Myripristis_hexagona	Holocentridae	0	1	3	40	shallow
Myripristis_jacobus	Holocentridae	0	1	0	210	intermediate
Myripristis_kuntee	Holocentridae	0	1	0	65	shallow
Myripristis_leiognathus	Holocentridae	0	1	3	24	shallow
Myripristis_murdjan	Holocentridae	0	1	1	50	shallow
Myripristis_pralinia	Holocentridae	0	1	8	50	shallow
Myripristis_randalli	Holocentridae	0	1	15	54	shallow
Myripristis_violacea	Holocentridae	0	1	3	30	shallow
Myripristis_vittata	Holocentridae	0	1	3	80	shallow
Neoniphon_argenteus	Holocentridae	0	1	3	20	shallow
Neoniphon_aurolineatus	Holocentridae	0	1	30	188	shallow
Neoniphon_marianus	Holocentridae	0	1	1	70	shallow
Neoniphon_opercularis	Holocentridae	0	1	3	25	shallow
Neoniphon_sammara	Holocentridae	0	1	0	46	shallow
Ostichthys_japonicus	Holocentridae	0	1	90	240	intermediate
Ostichthys_trachypoma	Holocentridae	0	1	37	550	intermediate
Plectrypops_lima	Holocentridae	0	1	5	40	shallow
Sargocentron_caudimaculatum	Holocentridae	0	1	2	40	shallow
Sargocentron_cornutum	Holocentridae	0	1	6	40	shallow
Sargocentron_coruscum	Holocentridae	0	1	1	30	shallow
Sargocentron_diadema	Holocentridae	0	1	1	60	shallow
Sargocentron_inaequalis	Holocentridae	0	1	6	10	shallow
Sargocentron_ittodai	Holocentridae	0	1	5	70	shallow
Sargocentron_melanospilos	Holocentridae	0	1	5	90	shallow
Sargocentron_microstoma	Holocentridae	0	1	1	183	shallow
Sargocentron_praslin	Holocentridae	0	1	1	20	shallow
Sargocentron_punctatissimum	Holocentridae	0	1	0	183	shallow
Sargocentron_rubrum	Holocentridae	0	1	1	84	shallow
Sargocentron_seychellense	Holocentridae	0	1	2	6	shallow
Sargocentron_spiniferum	Holocentridae	0	1	1	122	shallow
Sargocentron_tiere	Holocentridae	0	1	1	183	shallow
Sargocentron_tiereoides	Holocentridae	0	1	0	45	shallow
Sargocentron_vexillarium	Holocentridae	0	1	0	20	shallow
Sargocentron_violaceum	Holocentridae	0	1	1	30	shallow
Sargocentron_xantherythrum	Holocentridae	0	1	1	217	intermediate
Hoplichthys_acanthopleurus	Hoplichthyidae	0	1	120	457	intermediate
Hoplichthys_citrinus	Hoplichthyidae	0	1	183	490	intermediate
Howella_brodiei	Howellidae	0	1	100	1829	deep
Howella_zina	Howellidae	0	1	322	400	intermediate
Icosteus_aenigmaticus	Icosteidae	0	1	0	1420	deep
Bathypterois_atricolor	Ipnopidae	0	1	250	5150	deep
Bathypterois_grallator	Ipnopidae	0	1	878	4720	deep
Bathypterois_phenax	Ipnopidae	0	1	800	2657	deep
Istiompax_indica	Istiophoridae	0	1	0	915	intermediate
Istiophorus_platypterus	Istiophoridae	0	1	0	200	intermediate
Kajikia_albida	Istiophoridae	0	1	0	150	shallow
Kajikia_audax	Istiophoridae	0	1	0	200	intermediate
Makaira_mazara	Istiophoridae	0	1	0	200	intermediate
Makaira_nigricans	Istiophoridae	0	1	0	200	intermediate
Tetrapturus_angustirostris	Istiophoridae	0	1	0	1830	deep
Tetrapturus_belone	Istiophoridae	0	1	0	200	intermediate
Tetrapturus_georgii	Istiophoridae	0	1	0	200	intermediate
Tetrapturus_pfluegeri	Istiophoridae	0	1	0	200	intermediate
Jordania_zonope	Jordaniidae	0	1	2	38	shallow
Kuhlia_mugil	Kuhliidae	0	1	3	18	shallow
Kuhlia_petiti	Kuhliidae	0	1	0	6	shallow
Kuhlia_rupestris	Kuhliidae	1	1	0	5	shallow
Kuhlia_sandvicensis	Kuhliidae	1	1	0	20	shallow
Kuhlia_xenura	Kuhliidae	1	1	1	22	shallow
Kyphosus_analogus	Kyphosidae	0	1	1	12	shallow
Kyphosus_cinerascens	Kyphosidae	0	1	1	45	shallow
Kyphosus_elegans	Kyphosidae	0	1	1	40	shallow
Kyphosus_incisor	Kyphosidae	0	1	1	15	shallow
Kyphosus_sectatrix	Kyphosidae	0	1	1	30	shallow
Kyphosus_sydneyanus	Kyphosidae	0	1	1	20	shallow
Kyphosus_vaigiensis	Kyphosidae	0	1	0	40	shallow
Medialuna_californiensis	Kyphosidae	0	1	0	40	shallow
Microcanthus_strigatus	Kyphosidae	0	1	1	140	shallow
Scorpis_lineolata	Kyphosidae	0	1	1	30	shallow
Scorpis_violacea	Kyphosidae	0	1	0	30	shallow
Tilodon_sexfasciatus	Kyphosidae	0	1	1	120	shallow
Acantholabrus_palloni	Labridae	0	1	30	500	intermediate
Achoerodus_viridis	Labridae	0	1	1	40	shallow
Anampses_caeruleopunctatus	Labridae	0	1	3	30	shallow
Anampses_chrysocephalus	Labridae	0	1	12	139	shallow
Anampses_cuvier	Labridae	0	1	2	26	shallow
Anampses_femininus	Labridae	0	1	10	30	shallow
Anampses_geographicus	Labridae	0	1	1	25	shallow
Anampses_lineatus	Labridae	0	1	10	45	shallow
Anampses_melanurus	Labridae	0	1	15	40	shallow
Anampses_meleagrides	Labridae	0	1	3	60	shallow
Anampses_neoguinaicus	Labridae	0	1	4	30	shallow
Anampses_twistii	Labridae	0	1	5	30	shallow
Austrolabrus_maculatus	Labridae	0	1	10	40	shallow
Bodianus_anthioides	Labridae	0	1	6	60	shallow
Bodianus_axillaris	Labridae	0	1	2	100	shallow
Bodianus_bilunulatus	Labridae	0	1	3	160	shallow
Bodianus_diana	Labridae	0	1	6	50	shallow
Bodianus_diplotaenia	Labridae	0	1	5	76	shallow
Bodianus_eclancheri	Labridae	0	1	5	46	shallow
Bodianus_mesothorax	Labridae	0	1	5	40	shallow
Bodianus_perditio	Labridae	0	1	10	120	shallow
Bodianus_pulchellus	Labridae	0	1	15	120	shallow
Bodianus_rufus	Labridae	0	1	1	70	shallow
Bodianus_scrofa	Labridae	0	1	20	200	intermediate
Bodianus_speciosus	Labridae	0	1	3	70	shallow
Bodianus_trilineatus	Labridae	0	1	73	200	intermediate
Bodianus_unimaculatus	Labridae	0	1	0	60	shallow
Bolbometopon_muricatum	Labridae	0	1	1	40	shallow
Calotomus_carolinus	Labridae	0	1	1	71	shallow
Calotomus_spinidens	Labridae	0	1	1	72	shallow
Calotomus_zonarchus	Labridae	0	1	12	170	shallow
Centrolabrus_caeruleus	Labridae	0	1	1	30	shallow
Centrolabrus_trutta	Labridae	0	1	5	15	shallow
Cetoscarus_bicolor	Labridae	0	1	1	30	shallow
Cheilinus_chlorourus	Labridae	0	1	1	30	shallow
Cheilinus_fasciatus	Labridae	0	1	4	60	shallow
Cheilinus_oxycephalus	Labridae	0	1	1	40	shallow
Cheilinus_trilobatus	Labridae	0	1	1	30	shallow
Cheilinus_undulatus	Labridae	0	1	1	100	shallow
Cheilio_inermis	Labridae	0	1	1	30	shallow
Chlorurus_atrilunula	Labridae	0	1	1	15	shallow
Chlorurus_bleekeri	Labridae	0	1	3	35	shallow
Chlorurus_bowersi	Labridae	0	1	2	20	shallow
Chlorurus_capistratoides	Labridae	0	1	5	15	shallow
Chlorurus_enneacanthus	Labridae	0	1	1	7	shallow
Chlorurus_frontalis	Labridae	0	1	10	40	shallow
Chlorurus_japanensis	Labridae	0	1	1	20	shallow
Chlorurus_microrhinos	Labridae	0	1	1	50	shallow
Chlorurus_oedema	Labridae	0	1	1	50	shallow
Chlorurus_rhakoura	Labridae	0	1	1	30	shallow
Chlorurus_sordidus	Labridae	0	1	0	50	shallow
Choerodon_anchorago	Labridae	0	1	1	25	shallow
Choerodon_fasciatus	Labridae	0	1	5	35	shallow
Choerodon_oligacanthus	Labridae	0	1	2	15	shallow
Choerodon_schoenleinii	Labridae	0	1	10	60	shallow
Cirrhilabrus_cyanopleura	Labridae	0	1	2	30	shallow
Cirrhilabrus_exquisitus	Labridae	0	1	6	40	shallow
Cirrhilabrus_flavidorsalis	Labridae	0	1	6	40	shallow
Cirrhilabrus_katherinae	Labridae	0	1	10	40	shallow
Cirrhilabrus_lubbocki	Labridae	0	1	4	45	shallow
Cirrhilabrus_punctatus	Labridae	0	1	2	78	shallow
Cirrhilabrus_rubrimarginatus	Labridae	0	1	25	52	shallow
Cirrhilabrus_rubriventralis	Labridae	0	1	3	43	shallow
Cirrhilabrus_scottorum	Labridae	0	1	3	40	shallow
Clepticus_parrae	Labridae	0	1	8	100	shallow
Coris_auricularis	Labridae	0	1	1	45	shallow
Coris_aurilineata	Labridae	0	1	3	10	shallow
Coris_aygula	Labridae	0	1	2	30	shallow
Coris_batuensis	Labridae	0	1	2	30	shallow
Coris_caudimacula	Labridae	0	1	1	57	shallow
Coris_cuvieri	Labridae	0	1	2	50	shallow
Coris_dorsomacula	Labridae	0	1	2	40	shallow
Coris_flavovittata	Labridae	0	1	1	98	shallow
Coris_gaimard	Labridae	0	1	1	50	shallow
Coris_julis	Labridae	0	1	0	120	shallow
Coris_pictoides	Labridae	0	1	9	55	shallow
Ctenolabrus_rupestris	Labridae	0	1	1	50	shallow
Cymolutes_praetextatus	Labridae	0	1	2	10	shallow
Cymolutes_torquatus	Labridae	0	1	2	20	shallow
Decodon_melasma	Labridae	0	1	40	160	shallow
Decodon_puellaris	Labridae	0	1	18	275	intermediate
Diproctacanthus_xanthurus	Labridae	0	1	2	25	shallow
Epibulus_brevis	Labridae	0	1	3	18	shallow
Epibulus_insidiator	Labridae	0	1	1	42	shallow
Gomphosus_varius	Labridae	0	1	1	35	shallow
Haletta_semifasciata	Labridae	0	1	1	7	shallow
Halichoeres_argus	Labridae	0	1	1	15	shallow
Halichoeres_bathyphilus	Labridae	0	1	27	190	shallow
Halichoeres_binotopsis	Labridae	0	1	2	8	shallow
Halichoeres_biocellatus	Labridae	0	1	6	35	shallow
Halichoeres_bivittatus	Labridae	0	1	1	15	shallow
Halichoeres_brasiliensis	Labridae	0	1	0	35	shallow
Halichoeres_chierchiae	Labridae	0	1	2	69	shallow
Halichoeres_chloropterus	Labridae	0	1	0	10	shallow
Halichoeres_chrysus	Labridae	0	1	2	70	shallow
Halichoeres_cosmetus	Labridae	0	1	2	31	shallow
Halichoeres_cyanocephalus	Labridae	0	1	18	91	shallow
Halichoeres_dispilus	Labridae	0	1	2	76	shallow
Halichoeres_garnoti	Labridae	0	1	2	80	shallow
Halichoeres_hartzfeldii	Labridae	0	1	10	70	shallow
Halichoeres_hortulanus	Labridae	0	1	1	30	shallow
Halichoeres_iridis	Labridae	0	1	6	43	shallow
Halichoeres_lapillus	Labridae	0	1	5	15	shallow
Halichoeres_leucoxanthus	Labridae	0	1	7	60	shallow
Halichoeres_leucurus	Labridae	0	1	1	15	shallow
Halichoeres_margaritaceus	Labridae	0	1	0	5	shallow
Halichoeres_marginatus	Labridae	0	1	0	30	shallow
Halichoeres_melanotis	Labridae	0	1	8	37	shallow
Halichoeres_melanurus	Labridae	0	1	1	15	shallow
Halichoeres_melasmapomus	Labridae	0	1	10	56	shallow
Halichoeres_miniatus	Labridae	0	1	1	10	shallow
Halichoeres_nebulosus	Labridae	0	1	1	40	shallow
Halichoeres_nicholsi	Labridae	0	1	3	53	shallow
Halichoeres_nigrescens	Labridae	0	1	3	10	shallow
Halichoeres_notospilus	Labridae	0	1	0	10	shallow
Halichoeres_ornatissimus	Labridae	0	1	4	15	shallow
Halichoeres_papilionaceus	Labridae	0	1	1	4	shallow
Halichoeres_pictus	Labridae	0	1	5	25	shallow
Halichoeres_podostigma	Labridae	0	1	2	25	shallow
Halichoeres_poeyi	Labridae	0	1	1	15	shallow
Halichoeres_prosopeion	Labridae	0	1	2	40	shallow
Halichoeres_radiatus	Labridae	0	1	2	55	shallow
Halichoeres_richmondi	Labridae	0	1	1	15	shallow
Halichoeres_rubrovirens	Labridae	0	1	6	25	shallow
Halichoeres_sazimai	Labridae	0	1	20	35	shallow
Halichoeres_scapularis	Labridae	0	1	1	20	shallow
Halichoeres_semicinctus	Labridae	0	1	0	24	shallow
Halichoeres_solorensis	Labridae	0	1	10	40	shallow
Halichoeres_tenuispinis	Labridae	0	1	0	4	shallow
Halichoeres_trimaculatus	Labridae	0	1	2	30	shallow
Halichoeres_trispilus	Labridae	0	1	15	56	shallow
Halichoeres_zeylonicus	Labridae	0	1	10	40	shallow
Hemigymnus_fasciatus	Labridae	0	1	1	25	shallow
Hemigymnus_melapterus	Labridae	0	1	1	30	shallow
Heteroscarus_acroptilus	Labridae	0	1	1	15	shallow
Hipposcarus_harid	Labridae	0	1	1	25	shallow
Hipposcarus_longiceps	Labridae	0	1	2	40	shallow
Hologymnosus_annulatus	Labridae	0	1	8	40	shallow
Hologymnosus_doliatus	Labridae	0	1	1	35	shallow
Iniistius_aneitensis	Labridae	0	1	12	92	shallow
Iniistius_pavo	Labridae	0	1	1	100	shallow
Iniistius_pentadactylus	Labridae	0	1	2	30	shallow
Labrichthys_unilineatus	Labridae	0	1	0	20	shallow
Labroides_bicolor	Labridae	0	1	2	40	shallow
Labroides_dimidiatus	Labridae	0	1	1	40	shallow
Labroides_pectoralis	Labridae	0	1	2	30	shallow
Labroides_phthirophagus	Labridae	0	1	0	90	shallow
Labroides_rubrolabiatus	Labridae	0	1	1	32	shallow
Labropsis_australis	Labridae	0	1	2	55	shallow
Labrus_bergylta	Labridae	0	1	1	50	shallow
Labrus_mixtus	Labridae	0	1	2	200	intermediate
Lachnolaimus_maximus	Labridae	0	1	3	30	shallow
Lappanella_fasciata	Labridae	0	1	35	200	intermediate
Larabicus_quadrilineatus	Labridae	0	1	0	15	shallow
Leptojulis_cyanopleura	Labridae	0	1	4	75	shallow
Leptoscarus_vaigiensis	Labridae	0	1	1	15	shallow
Macropharyngodon_cyanoguttatus	Labridae	0	1	10	40	shallow
Macropharyngodon_geoffroy	Labridae	0	1	6	32	shallow
Macropharyngodon_kuiteri	Labridae	0	1	5	55	shallow
Macropharyngodon_meleagris	Labridae	0	1	0	30	shallow
Macropharyngodon_negrosensis	Labridae	0	1	8	32	shallow
Macropharyngodon_ornatus	Labridae	0	1	2	30	shallow
Neoodax_balteatus	Labridae	0	1	1	22	shallow
Nicholsina_denticulata	Labridae	0	1	1	11	shallow
Notolabrus_gymnogenis	Labridae	0	1	5	40	shallow
Novaculichthys_taeniourus	Labridae	0	1	3	25	shallow
Novaculoides_macrolepidotus	Labridae	0	1	3	25	shallow
Olisthops_cyanomelas	Labridae	0	1	1	15	shallow
Oxycheilinus_arenatus	Labridae	0	1	25	60	shallow
Oxycheilinus_bimaculatus	Labridae	0	1	2	110	shallow
Oxycheilinus_celebicus	Labridae	0	1	3	40	shallow
Oxycheilinus_digramma	Labridae	0	1	3	60	shallow
Oxycheilinus_unifasciatus	Labridae	0	1	1	160	shallow
Oxyjulis_californica	Labridae	0	1	0	97	shallow
Pseudocheilinus_evanidus	Labridae	0	1	6	61	shallow
Pseudocheilinus_hexataenia	Labridae	0	1	1	35	shallow
Pseudocheilinus_ocellatus	Labridae	0	1	20	70	shallow
Pseudocheilinus_octotaenia	Labridae	0	1	2	50	shallow
Pseudocheilinus_tetrataenia	Labridae	0	1	6	44	shallow
Pseudocoris_bleekeri	Labridae	0	1	10	30	shallow
Pseudocoris_heteroptera	Labridae	0	1	2	54	shallow
Pseudocoris_yamashiroi	Labridae	0	1	5	30	shallow
Pseudodax_moluccanus	Labridae	0	1	3	60	shallow
Pseudojuloides_atavai	Labridae	0	1	12	31	shallow
Pseudojuloides_cerasinus	Labridae	0	1	2	61	shallow
Pseudolabrus_guentheri	Labridae	0	1	1	20	shallow
Pseudolabrus_miles	Labridae	0	1	4	40	shallow
Pteragogus_cryptus	Labridae	0	1	2	67	shallow
Pteragogus_enneacanthus	Labridae	0	1	2	64	shallow
Scarus_altipinnis	Labridae	0	1	1	50	shallow
Scarus_chameleon	Labridae	0	1	3	30	shallow
Scarus_coelestinus	Labridae	0	1	5	75	shallow
Scarus_collana	Labridae	0	1	1	15	shallow
Scarus_compressus	Labridae	0	1	3	24	shallow
Scarus_dimidiatus	Labridae	0	1	1	25	shallow
Scarus_dubius	Labridae	0	1	1	20	shallow
Scarus_ferrugineus	Labridae	0	1	1	60	shallow
Scarus_festivus	Labridae	0	1	1	30	shallow
Scarus_flavipectoralis	Labridae	0	1	2	40	shallow
Scarus_forsteni	Labridae	0	1	3	30	shallow
Scarus_frenatus	Labridae	0	1	1	25	shallow
Scarus_fuscopurpureus	Labridae	0	1	2	20	shallow
Scarus_ghobban	Labridae	0	1	1	90	shallow
Scarus_globiceps	Labridae	0	1	1	30	shallow
Scarus_guacamaia	Labridae	0	1	3	25	shallow
Scarus_hypselopterus	Labridae	0	1	10	30	shallow
Scarus_iseri	Labridae	0	1	3	25	shallow
Scarus_koputea	Labridae	0	1	0	18	shallow
Scarus_longipinnis	Labridae	0	1	10	55	shallow
Scarus_niger	Labridae	0	1	0	20	shallow
Scarus_oviceps	Labridae	0	1	1	20	shallow
Scarus_persicus	Labridae	0	1	1	25	shallow
Scarus_prasiognathos	Labridae	0	1	1	25	shallow
Scarus_psittacus	Labridae	0	1	2	25	shallow
Scarus_quoyi	Labridae	0	1	2	18	shallow
Scarus_rivulatus	Labridae	0	1	1	30	shallow
Scarus_rubroviolaceus	Labridae	0	1	1	36	shallow
Scarus_russelii	Labridae	0	1	6	15	shallow
Scarus_schlegeli	Labridae	0	1	1	50	shallow
Scarus_spinus	Labridae	0	1	2	25	shallow
Scarus_taeniopterus	Labridae	0	1	2	25	shallow
Scarus_tricolor	Labridae	0	1	2	25	shallow
Scarus_trispinosus	Labridae	0	1	1	30	shallow
Scarus_viridifucatus	Labridae	0	1	1	15	shallow
Scarus_xanthopleura	Labridae	0	1	3	30	shallow
Semicossyphus_darwini	Labridae	0	1	3	100	shallow
Semicossyphus_pulcher	Labridae	0	1	0	55	shallow
Siphonognathus_argyrophanes	Labridae	0	1	1	40	shallow
Sparisoma_amplum	Labridae	0	1	1	30	shallow
Sparisoma_atomarium	Labridae	0	1	20	55	shallow
Sparisoma_aurofrenatum	Labridae	0	1	2	20	shallow
Sparisoma_axillare	Labridae	0	1	1	35	shallow
Sparisoma_chrysopterum	Labridae	0	1	1	15	shallow
Sparisoma_cretense	Labridae	0	1	20	50	shallow
Sparisoma_frondosum	Labridae	0	1	5	45	shallow
Sparisoma_radians	Labridae	0	1	1	12	shallow
Sparisoma_rocha	Labridae	0	1	10	25	shallow
Sparisoma_rubripinne	Labridae	0	1	1	15	shallow
Sparisoma_tuiupiranga	Labridae	0	1	5	20	shallow
Sparisoma_viride	Labridae	0	1	3	50	shallow
Stethojulis_albovittata	Labridae	0	1	2	15	shallow
Stethojulis_balteata	Labridae	0	1	2	15	shallow
Stethojulis_bandanensis	Labridae	0	1	3	30	shallow
Stethojulis_strigiventer	Labridae	0	1	2	15	shallow
Stethojulis_trilineata	Labridae	0	1	0	20	shallow
Symphodus_doderleini	Labridae	0	1	2	40	shallow
Symphodus_mediterraneus	Labridae	0	1	1	50	shallow
Symphodus_melanocercus	Labridae	0	1	1	25	shallow
Symphodus_roissali	Labridae	0	1	1	30	shallow
Symphodus_rostratus	Labridae	0	1	1	50	shallow
Symphodus_tinca	Labridae	0	1	1	50	shallow
Tautoga_onitis	Labridae	0	1	1	75	shallow
Tautogolabrus_adspersus	Labridae	0	1	10	128	shallow
Thalassoma_amblycephalum	Labridae	0	1	1	15	shallow
Thalassoma_ballieui	Labridae	0	1	1	60	shallow
Thalassoma_bifasciatum	Labridae	0	1	0	40	shallow
Thalassoma_grammaticum	Labridae	0	1	3	42	shallow
Thalassoma_hardwicke	Labridae	0	1	0	15	shallow
Thalassoma_hebraicum	Labridae	0	1	1	30	shallow
Thalassoma_jansenii	Labridae	0	1	1	15	shallow
Thalassoma_loxum	Labridae	0	1	0	2	shallow
Thalassoma_lucasanum	Labridae	0	1	0	64	shallow
Thalassoma_lunare	Labridae	0	1	1	20	shallow
Thalassoma_lutescens	Labridae	0	1	1	30	shallow
Thalassoma_noronhanum	Labridae	0	1	0	60	shallow
Thalassoma_pavo	Labridae	0	1	1	150	shallow
Thalassoma_purpureum	Labridae	0	1	0	10	shallow
Thalassoma_quinquevittatum	Labridae	0	1	0	40	shallow
Thalassoma_trilobatum	Labridae	0	1	0	10	shallow
Wetmorella_albofasciata	Labridae	0	1	8	42	shallow
Wetmorella_nigropinnata	Labridae	0	1	1	36	shallow
Xiphocheilus_typus	Labridae	0	1	15	85	shallow
Xyrichtys_martinicensis	Labridae	0	1	2	21	shallow
Xyrichtys_mundiceps	Labridae	0	1	12	15	shallow
Xyrichtys_novacula	Labridae	0	1	1	90	shallow
Xyrichtys_splendens	Labridae	0	1	3	15	shallow
Labrisomus_multiporosus	Labrisomidae	0	1	0	5	shallow
Labrisomus_nuchipinnis	Labrisomidae	0	1	0	10	shallow
Malacoctenus_aurolineatus	Labrisomidae	0	1	0	5	shallow
Malacoctenus_boehlkei	Labrisomidae	0	1	5	70	shallow
Malacoctenus_hubbsi	Labrisomidae	0	1	1	4	shallow
Malacoctenus_tetranemus	Labrisomidae	0	1	6	23	shallow
Malacoctenus_triangulatus	Labrisomidae	0	1	0	40	shallow
Malacoctenus_zonogaster	Labrisomidae	0	1	0	5	shallow
Paraclinus_integripinnis	Labrisomidae	0	1	0	15	shallow
Paraclinus_marmoratus	Labrisomidae	0	1	0	6	shallow
Starksia_atlantica	Labrisomidae	0	1	1	8	shallow
Starksia_culebrae	Labrisomidae	0	1	0	20	shallow
Starksia_fasciata	Labrisomidae	0	1	6	7	shallow
Starksia_galapagensis	Labrisomidae	0	1	3	25	shallow
Starksia_lepicoelia	Labrisomidae	0	1	8	20	shallow
Starksia_occidentalis	Labrisomidae	0	1	0	20	shallow
Starksia_ocellata	Labrisomidae	0	1	2	20	shallow
Starksia_sluiteri	Labrisomidae	0	1	5	40	shallow
Xenomedea_rhodopyga	Labrisomidae	0	1	0	8	shallow
Lactarius_lactarius	Lactariidae	0	1	15	100	shallow
Lampris_guttatus	Lamprididae	0	1	0	500	intermediate
Lampris_immaculatus	Lamprididae	0	1	50	485	intermediate
Latridopsis_forsteri	Latridae	0	1	20	160	shallow
Latris_lineata	Latridae	0	1	5	400	intermediate
Aurigequula_fasciata	Leiognathidae	0	1	20	50	shallow
Equulites_elongatus	Leiognathidae	0	1	20	100	shallow
Equulites_laterofenestra	Leiognathidae	0	1	0	86	shallow
Equulites_leuciscus	Leiognathidae	0	1	5	70	shallow
Equulites_stercorarius	Leiognathidae	0	1	0	20	shallow
Eubleekeria_splendens	Leiognathidae	0	1	10	100	shallow
Gazza_minuta	Leiognathidae	0	1	10	110	shallow
Gazza_squamiventralis	Leiognathidae	0	1	4	13	shallow
Karalla_daura	Leiognathidae	0	1	1	40	shallow
Karalla_dussumieri	Leiognathidae	0	1	10	40	shallow
Leiognathus_equulus	Leiognathidae	1	1	10	110	shallow
Nuchequula_blochii	Leiognathidae	0	1	1	40	shallow
Nuchequula_gerreoides	Leiognathidae	0	1	10	30	shallow
Photopectoralis_bindus	Leiognathidae	0	1	2	160	shallow
Secutor_insidiator	Leiognathidae	0	1	10	150	shallow
Secutor_ruconius	Leiognathidae	1	1	3	60	shallow
Gnathodentex_aureolineatus	Lethrinidae	0	1	3	30	shallow
Gymnocranius_audleyi	Lethrinidae	0	1	8	40	shallow
Gymnocranius_elongatus	Lethrinidae	0	1	50	100	shallow
Gymnocranius_grandoculis	Lethrinidae	0	1	20	170	shallow
Gymnocranius_griseus	Lethrinidae	0	1	15	80	shallow
Lethrinus_atkinsoni	Lethrinidae	0	1	2	30	shallow
Lethrinus_atlanticus	Lethrinidae	0	1	1	50	shallow
Lethrinus_conchyliatus	Lethrinidae	0	1	5	220	intermediate
Lethrinus_crocineus	Lethrinidae	0	1	5	150	shallow
Lethrinus_erythracanthus	Lethrinidae	0	1	15	120	shallow
Lethrinus_erythropterus	Lethrinidae	0	1	2	25	shallow
Lethrinus_genivittatus	Lethrinidae	0	1	5	25	shallow
Lethrinus_harak	Lethrinidae	0	1	0	20	shallow
Lethrinus_laticaudis	Lethrinidae	0	1	5	35	shallow
Lethrinus_lentjan	Lethrinidae	0	1	10	90	shallow
Lethrinus_mahsena	Lethrinidae	0	1	2	100	shallow
Lethrinus_microdon	Lethrinidae	0	1	10	80	shallow
Lethrinus_miniatus	Lethrinidae	0	1	5	30	shallow
Lethrinus_nebulosus	Lethrinidae	0	1	10	75	shallow
Lethrinus_olivaceus	Lethrinidae	0	1	1	185	shallow
Lethrinus_ornatus	Lethrinidae	0	1	5	30	shallow
Lethrinus_ravus	Lethrinidae	0	1	5	35	shallow
Lethrinus_reticulatus	Lethrinidae	0	1	5	30	shallow
Lethrinus_rubrioperculatus	Lethrinidae	0	1	10	198	shallow
Lethrinus_semicinctus	Lethrinidae	0	1	4	35	shallow
Lethrinus_xanthochilus	Lethrinidae	0	1	5	150	shallow
Monotaxis_grandoculis	Lethrinidae	0	1	1	100	shallow
Wattsia_mossambica	Lethrinidae	0	1	100	200	intermediate
Acantholiparis_opercularis	Liparidae	0	1	227	3610	deep
Careproctus_canus	Liparidae	0	1	244	434	intermediate
Careproctus_colletti	Liparidae	0	1	64	1350	deep
Careproctus_cypselurus	Liparidae	0	1	35	1775	deep
Careproctus_furcellus	Liparidae	0	1	98	1270	deep
Careproctus_georgianus	Liparidae	0	1	85	285	intermediate
Careproctus_gilberti	Liparidae	0	1	73	886	intermediate
Careproctus_melanurus	Liparidae	0	1	89	2286	deep
Careproctus_phasma	Liparidae	0	1	37	508	intermediate
Careproctus_rastrinus	Liparidae	0	1	55	913	intermediate
Careproctus_reinhardti	Liparidae	0	1	75	1750	deep
Crystallichthys_cyclospilus	Liparidae	0	1	53	830	intermediate
Edentoliparis_terraenovae	Liparidae	0	1	0	550	intermediate
Elassodiscus_caudatus	Liparidae	0	1	335	1040	deep
Elassodiscus_tremebundus	Liparidae	0	1	130	1800	deep
Liparis_agassizii	Liparidae	0	1	0	100	shallow
Liparis_atlanticus	Liparidae	0	1	0	415	intermediate
Liparis_callyodon	Liparidae	0	1	0	20	shallow
Liparis_dennyi	Liparidae	0	1	73	225	intermediate
Liparis_fabricii	Liparidae	0	1	12	1800	deep
Liparis_fucensis	Liparidae	0	1	225	388	intermediate
Liparis_gibbus	Liparidae	0	1	0	647	intermediate
Liparis_inquilinus	Liparidae	0	1	3	97	shallow
Liparis_montagui	Liparidae	0	1	0	30	shallow
Liparis_mucosus	Liparidae	0	1	0	15	shallow
Liparis_pulchellus	Liparidae	0	1	9	183	shallow
Liparis_rutteri	Liparidae	0	1	0	73	shallow
Liparis_tanakae	Liparidae	0	1	50	121	shallow
Liparis_tunicatus	Liparidae	0	1	0	620	intermediate
Lipariscus_nanus	Liparidae	0	1	0	910	intermediate
Nectoliparis_pelagicus	Liparidae	0	1	0	3383	deep
Paraliparis_antarcticus	Liparidae	0	1	300	782	intermediate
Paraliparis_bathybius	Liparidae	0	1	20	4009	deep
Paraliparis_cephalus	Liparidae	0	1	294	1800	deep
Paraliparis_charcoti	Liparidae	0	1	460	793	intermediate
Paraliparis_copei_copei	Liparidae	0	1	200	1976	deep
Paraliparis_dactylosus	Liparidae	0	1	541	1000	deep
Paraliparis_garmani	Liparidae	0	1	225	1000	deep
Paraliparis_hystrix	Liparidae	0	1	250	1150	deep
Paraliparis_leobergi	Liparidae	0	1	165	970	intermediate
Paraliparis_meganchus	Liparidae	0	1	220	1145	deep
Paraliparis_paucidens	Liparidae	0	1	1536	2275	deep
Paraliparis_pectoralis	Liparidae	0	1	681	1636	deep
Paraliparis_rosaceus	Liparidae	0	1	1050	3358	deep
Paraliparis_thalassobathyalis	Liparidae	0	1	620	1600	deep
Psednos_melanocephalus	Liparidae	0	1	0	3172	deep
Psednos_micruroides	Liparidae	0	1	0	900	intermediate
Rhinoliparis_attenuatus	Liparidae	0	1	350	2189	deep
Rhinoliparis_barbulifer	Liparidae	0	1	28	2189	deep
Rhodichthys_regina	Liparidae	0	1	1080	2365	deep
Lobotes_surinamensis	Lobotidae	0	1	0	70	shallow
Lophiodes_caulinaris	Lophiidae	0	1	15	311	intermediate
Lophiodes_insidiator	Lophiidae	0	1	200	600	intermediate
Lophiodes_reticulatus	Lophiidae	0	1	64	820	intermediate
Lophiodes_spilurus	Lophiidae	0	1	120	475	intermediate
Lophius_americanus	Lophiidae	0	1	0	800	intermediate
Lophius_budegassa	Lophiidae	0	1	70	1013	deep
Lophius_gastrophysus	Lophiidae	0	1	40	700	intermediate
Lophius_litulon	Lophiidae	0	1	25	560	intermediate
Lophius_piscatorius	Lophiidae	0	1	20	1000	deep
Lophius_vaillanti	Lophiidae	0	1	200	800	intermediate
Lophius_vomerinus	Lophiidae	0	1	150	400	intermediate
Lophotus_lacepede	Lophotidae	0	1	0	92	shallow
Brosme_brosme	Lotidae	0	1	18	1000	deep
Ciliata_mustela	Lotidae	0	1	17	22	shallow
Ciliata_septentrionalis	Lotidae	0	1	10	90	shallow
Enchelyopus_cimbrius	Lotidae	0	1	20	650	intermediate
Molva_dypterygia	Lotidae	0	1	150	1000	deep
Molva_macrophthalma	Lotidae	0	1	30	754	intermediate
Molva_molva	Lotidae	0	1	100	1000	deep
Aphareus_furca	Lutjanidae	0	1	1	122	shallow
Aphareus_rutilans	Lutjanidae	0	1	100	330	intermediate
Aprion_virescens	Lutjanidae	0	1	0	180	shallow
Apsilus_dentatus	Lutjanidae	0	1	100	300	intermediate
Caesio_caerulaurea	Lutjanidae	0	1	1	50	shallow
Caesio_lunaris	Lutjanidae	0	1	0	50	shallow
Caesio_teres	Lutjanidae	0	1	5	50	shallow
Caesio_varilineata	Lutjanidae	0	1	2	25	shallow
Caesio_xanthonota	Lutjanidae	0	1	0	50	shallow
Dipterygonotus_balteatus	Lutjanidae	0	1	37	91	shallow
Etelis_coruscans	Lutjanidae	0	1	45	400	intermediate
Etelis_oculatus	Lutjanidae	0	1	100	450	intermediate
Gymnocaesio_gymnoptera	Lutjanidae	0	1	0	500	intermediate
Lutjanus_analis	Lutjanidae	0	1	25	95	shallow
Lutjanus_apodus	Lutjanidae	0	1	2	63	shallow
Lutjanus_argentimaculatus	Lutjanidae	1	1	1	120	shallow
Lutjanus_argentiventris	Lutjanidae	0	1	3	60	shallow
Lutjanus_bengalensis	Lutjanidae	0	1	10	30	shallow
Lutjanus_biguttatus	Lutjanidae	0	1	3	36	shallow
Lutjanus_bohar	Lutjanidae	1	1	4	180	shallow
Lutjanus_buccanella	Lutjanidae	0	1	20	200	intermediate
Lutjanus_campechanus	Lutjanidae	0	1	10	190	shallow
Lutjanus_carponotatus	Lutjanidae	0	1	1	80	shallow
Lutjanus_colorado	Lutjanidae	0	1	1	70	shallow
Lutjanus_cyanopterus	Lutjanidae	0	1	18	55	shallow
Lutjanus_decussatus	Lutjanidae	0	1	2	35	shallow
Lutjanus_ehrenbergii	Lutjanidae	1	1	5	20	shallow
Lutjanus_erythropterus	Lutjanidae	0	1	5	100	shallow
Lutjanus_fulviflamma	Lutjanidae	0	1	3	35	shallow
Lutjanus_fulvus	Lutjanidae	1	1	1	75	shallow
Lutjanus_gibbus	Lutjanidae	0	1	1	150	shallow
Lutjanus_griseus	Lutjanidae	1	1	5	180	shallow
Lutjanus_jocu	Lutjanidae	1	1	2	40	shallow
Lutjanus_johnii	Lutjanidae	0	1	0	80	shallow
Lutjanus_kasmira	Lutjanidae	0	1	3	265	intermediate
Lutjanus_lutjanus	Lutjanidae	0	1	0	96	shallow
Lutjanus_madras	Lutjanidae	0	1	5	90	shallow
Lutjanus_mahogoni	Lutjanidae	0	1	0	100	shallow
Lutjanus_malabaricus	Lutjanidae	0	1	12	100	shallow
Lutjanus_monostigma	Lutjanidae	0	1	1	60	shallow
Lutjanus_notatus	Lutjanidae	0	1	10	50	shallow
Lutjanus_novemfasciatus	Lutjanidae	0	1	0	60	shallow
Lutjanus_purpureus	Lutjanidae	0	1	26	340	intermediate
Lutjanus_quinquelineatus	Lutjanidae	0	1	2	40	shallow
Lutjanus_rivulatus	Lutjanidae	0	1	50	100	shallow
Lutjanus_russellii	Lutjanidae	0	1	3	80	shallow
Lutjanus_sanguineus	Lutjanidae	0	1	9	100	shallow
Lutjanus_sebae	Lutjanidae	0	1	5	180	shallow
Lutjanus_synagris	Lutjanidae	0	1	10	400	intermediate
Lutjanus_vitta	Lutjanidae	0	1	10	72	shallow
Lutjanus_vivanus	Lutjanidae	0	1	90	242	intermediate
Macolor_niger	Lutjanidae	0	1	2	90	shallow
Ocyurus_chrysurus	Lutjanidae	0	1	0	180	shallow
Paracaesio_sordida	Lutjanidae	0	1	5	200	intermediate
Paracaesio_xanthura	Lutjanidae	0	1	5	250	intermediate
Pristipomoides_aquilonaris	Lutjanidae	0	1	24	370	intermediate
Pristipomoides_auricilla	Lutjanidae	0	1	90	360	intermediate
Pristipomoides_filamentosus	Lutjanidae	0	1	40	400	intermediate
Pristipomoides_multidens	Lutjanidae	0	1	40	350	intermediate
Pristipomoides_sieboldii	Lutjanidae	0	1	100	360	intermediate
Pristipomoides_typus	Lutjanidae	0	1	40	120	shallow
Pterocaesio_chrysozona	Lutjanidae	0	1	2	25	shallow
Pterocaesio_digramma	Lutjanidae	0	1	0	50	shallow
Pterocaesio_marri	Lutjanidae	0	1	1	30	shallow
Pterocaesio_pisang	Lutjanidae	0	1	1	100	shallow
Pterocaesio_tile	Lutjanidae	0	1	1	60	shallow
Pterocaesio_trilineata	Lutjanidae	0	1	1	30	shallow
Rhomboplites_aurorubens	Lutjanidae	0	1	40	300	intermediate
Symphorichthys_spilurus	Lutjanidae	0	1	5	60	shallow
Symphorus_nematophorus	Lutjanidae	0	1	20	100	shallow
Luvarus_imperialis	Luvaridae	0	1	0	200	intermediate
Albatrossia_pectoralis	Macrouridae	0	1	140	3500	deep
Bathygadus_antrodes	Macrouridae	0	1	792	1200	deep
Bathygadus_favosus	Macrouridae	0	1	770	2745	deep
Bathygadus_macrops	Macrouridae	0	1	200	777	intermediate
Bathygadus_melanobranchus	Macrouridae	0	1	400	2600	deep
Coelorinchus_acanthiger	Macrouridae	0	1	800	1500	deep
Coelorinchus_anatirostris	Macrouridae	0	1	300	550	intermediate
Coelorinchus_aspercephalus	Macrouridae	0	1	33	335	intermediate
Coelorinchus_biclinozonalis	Macrouridae	0	1	4	549	intermediate
Coelorinchus_bollonsi	Macrouridae	0	1	0	392	intermediate
Coelorinchus_braueri	Macrouridae	0	1	400	1200	deep
Coelorinchus_caelorhincus	Macrouridae	0	1	90	1485	deep
Coelorinchus_caribbaeus	Macrouridae	0	1	200	700	intermediate
Coelorinchus_denticulatus	Macrouridae	0	1	64	335	intermediate
Coelorinchus_fasciatus	Macrouridae	0	1	73	1086	deep
Coelorinchus_formosanus	Macrouridae	0	1	200	300	intermediate
Coelorinchus_geronimo	Macrouridae	0	1	200	510	intermediate
Coelorinchus_gilberti	Macrouridae	0	1	626	644	intermediate
Coelorinchus_innotabilis	Macrouridae	0	1	554	1463	deep
Coelorinchus_japonicus	Macrouridae	0	1	300	1000	deep
Coelorinchus_kaiyomaru	Macrouridae	0	1	625	1150	deep
Coelorinchus_kamoharai	Macrouridae	0	1	220	400	intermediate
Coelorinchus_kermadecus	Macrouridae	0	1	80	1401	deep
Coelorinchus_kishinouyei	Macrouridae	0	1	200	600	intermediate
Coelorinchus_macrochir	Macrouridae	0	1	235	830	intermediate
Coelorinchus_marinii	Macrouridae	0	1	200	600	intermediate
Coelorinchus_matamua	Macrouridae	0	1	450	1000	deep
Coelorinchus_occa	Macrouridae	0	1	400	2220	deep
Coelorinchus_oliverianus	Macrouridae	0	1	85	1245	deep
Coelorinchus_parvifasciatus	Macrouridae	0	1	300	800	intermediate
Coelorinchus_polli	Macrouridae	0	1	155	360	intermediate
Coelorinchus_scaphopsis	Macrouridae	0	1	180	300	intermediate
Coelorinchus_simorhynchus	Macrouridae	0	1	139	986	intermediate
Coelorinchus_smithi	Macrouridae	0	1	300	1110	deep
Coryphaenoides_acrolepis	Macrouridae	0	1	300	3700	deep
Coryphaenoides_alateralis	Macrouridae	0	1	1035	1116	deep
Coryphaenoides_armatus	Macrouridae	0	1	282	5180	deep
Coryphaenoides_carapinus	Macrouridae	0	1	384	5610	deep
Coryphaenoides_cinereus	Macrouridae	0	1	150	3500	deep
Coryphaenoides_ferrieri	Macrouridae	0	1	2525	3931	deep
Coryphaenoides_filifer	Macrouridae	0	1	1285	2904	deep
Coryphaenoides_guentheri	Macrouridae	0	1	831	2830	deep
Coryphaenoides_lecointei	Macrouridae	0	1	2154	3931	deep
Coryphaenoides_leptolepis	Macrouridae	0	1	610	4000	deep
Coryphaenoides_longifilis	Macrouridae	0	1	550	3000	deep
Coryphaenoides_marginatus	Macrouridae	0	1	250	790	intermediate
Coryphaenoides_marshalli	Macrouridae	0	1	1134	1556	deep
Coryphaenoides_mediterraneus	Macrouridae	0	1	1000	4262	deep
Coryphaenoides_paramarshalli	Macrouridae	0	1	1134	2160	deep
[truncated: 2,064 more rows]
