# Supplementary material for: A latitudinal gradient of deep-sea invasions for marine fishes
Source: Nat Commun. 2023 Feb 11;14:773. doi: 10.1038/s41467-023-36501-4 (PMC9922314; doi:10.1038/s41467-023-36501-4)
Supplement: Supplementary file 5 — Supplementary Data 2 [file 41467_2023_36501_MOESM5_ESM.xlsx]

## Sheet: Supplementary Data 2
		FISHBASE			ALTERNATIVE
species	family	depth_min	depth_max	depth_cat	depth_min	depth_max	depth_cat	source
Acanthurus_pyroferus	Acanthuridae	4	60	shallow	4	60	shallow	Fricke et al. 2011
Naso_maculatus	Acanthuridae	43	220	intermediate	43	220	intermediate	Fricke et al. 2011
Naso_mcdadei	Acanthuridae	5	65	shallow	20	65	shallow	IUCN
Zebrasoma_gemmatum	Acanthuridae	10	61	shallow	10	60	shallow	IUCN
Achirus_lineatus	Achiridae	1	20	shallow	1	110	shallow	IUCN
Acipenser_sturio	Acipenseridae	4	93	shallow	5	60	shallow	Lepage and Rochard 1995
Anarrhichthys_ocellatus	Anarhichadidae	1	226	intermediate	0	226	intermediate	Val Kells et al. 2016
Anguilla_megastoma	Anguillidae	0	3000	deep	0	3000	deep	Fricke et al. 2011
Cheilodipterus_macrodon	Apogonidae	0	40	shallow	0	40	shallow	IUCN
Plicofollis_tonggol	Ariidae	10	50	shallow		"coastal"	shallow	FAO
Ecsenius_bicolor	Blenniidae	1	25	shallow	1	25	shallow	Fricke et al. 2011
Synchiropus_monacanthus	Callionymidae	175	428	intermediate	175	428	intermediate	Smith and Heemstra 1986
Decapterus_macrosoma	Carangidae	20	214	intermediate	20	214	intermediate	Fricke et al. 2011
Trachinotus_africanus	Carangidae	20	50	shallow	20	50	shallow	al Sakaff and Esseen 1999
Trachurus_novaezelandiae	Carangidae	22	500	intermediate	0	550	intermediate	IUCN
Icichthys_australis	Centrolophidae	0	2141	deep		2000	deep	McDowall 1982
Chaetodon_adiergastos	Chaetodontidae	1	30	shallow	1	30	shallow	IUCN
Chaetodon_auriga	Chaetodontidae	1	60	shallow	0	35	shallow	Fricke et al. 2011
Chelmon_muelleri	Chaetodontidae	2	10	shallow	1	20	shallow	IUCN
Cheilodactylus_vestitus	Cheilodactylidae	5	30	shallow	0	30	shallow	Fricke et al. 2011
Chiasmodon_niger	Chiasmodontidae	700	2745	deep	750	2745	deep	Coad and Reist 2004
Itycirrhitus_wilhelmi	Cirrhitidae	1	55	shallow	1	55	shallow	IUCN
Dorosoma_petenense	Clupeidae	0	15	shallow	0	50	shallow	IUCN
Engraulis_ringens	Clupeidae	3	80	shallow	0	50	shallow	IUCN
Herklotsichthys_spilurus	Clupeidae	0	50	shallow	0	50	shallow	IUCN
Paraconger_notialis	Congridae	25	50	shallow	25	50	shallow	IUCN
Chilomycterus_antillarum	Diodontidae	1	44	shallow	0	25	shallow	IUCN
Elops_hawaiensis	Elopidae	1	30	shallow	1	30	shallow	IUCN
Discotrema_monogrammum	Gobiesocidae	6	20	shallow	10	20	shallow	IUCN
Amblygobius_decussatus	Gobiidae	3	25	shallow	3	25	shallow	Fricke et al. 2011
Bryaninops_yongei	Gobiidae	3	45	shallow	3	45	shallow	Fricke et al. 2011
Ctenogobiops_tangaroai	Gobiidae	4	40	shallow	2	40	shallow	IUCN
Elacatinus_horsti	Gobiidae	7	27	shallow	1	40	shallow	IUCN
Fusigobius_duospilus	Gobiidae	1	46	shallow	0	42	shallow	Fricke et al. 2011
Gobius_bucchichi	Gobiidae	1	8	shallow	1	6	shallow	IUCN
Gobius_xanthocephalus	Gobiidae	3	36	shallow	0	36	shallow	IUCN
Gramma_loreto	Grammatidae	1	60	shallow	1	100	shallow	IUCN
Haemulon_vittatum	Haemulidae	15	50	shallow	5	50	shallow	IUCN
Plectorhinchus_gibbosus	Haemulidae	8	25	shallow	0	20	shallow	Fricke et al. 2011
Hexagrammos_lagocephalus	Hexagrammidae	0	596	intermediate	0	596	intermediate	Val Kells et al. 2016
Sargocentron_ittodai	Holocentridae	5	70	shallow	5	70	shallow	IUCN
Makaira_nigricans	Istiophoridae	0	200	intermediate	0	209	intermediate	Block et al. 1992
Kyphosus_cinerascens	Kyphosidae	1	45	shallow	1	40	shallow	IUCN
Calotomus_carolinus	Labridae	1	71	shallow	1	71	shallow	Mundy 2005
Cymolutes_torquatus	Labridae	2	20	shallow	1	20	shallow	Fricke et al. 2011
Labroides_pectoralis	Labridae	2	30	shallow	2	28	shallow	Fricke et al. 2011
Scarus_niger	Labridae	0	20	shallow	0	20	shallow	IUCN
Thalassoma_hardwicke	Labridae	0	15	shallow	0	15	shallow	Fricke et al. 2011
Karalla_dussumieri	Leiognathidae	10	40	shallow	10	40	shallow	FAO (https://www.fao.org/3/y0770e/y0770e03.pdf)
Malacocephalus_laevis	Macrouridae	200	1000	deep	200	1000	deep	IUCN
Mene_maculata	Menidae	50	200	intermediate		200	intermediate	FAO (https://www.fao.org/3/y0770e/y0770e03.pdf)
Lyconus_brachycolus	Merlucciidae	150	997	intermediate		1000	deep	IUCN
Pseudophycis_barbata	Moridae	0	300	intermediate	50	550	intermediate	FAO
Oedalechilus_labiosus	Mugilidae	0	3	shallow	0	3	shallow	Fricke et al. 2011
Mulloidichthys_flavolineatus	Mullidae	1	76	shallow	1	97	shallow	Mundy 2005
Gymnothorax_meleagris	Muraenidae	1	51	shallow	0	51	shallow	Fricke et al. 2011
Muraena_helena	Muraenidae	1	801	intermediate	15	801	intermediate	Jimenez et al. 2007
Bolinichthys_longipes	Myctophidae	50	1021	deep	40	1000	deep	IUCN
Lampanyctus_macdonaldi	Myctophidae	60	1464	deep	0	1187	deep	Coad and Reist 2004
Lampanyctus_pusillus	Myctophidae	40	850	intermediate	40	850	intermediate	IUCN
Notoscopelus_bolini	Myctophidae	0	1300	deep	0	1000	deep	IUCN
Parascolopsis_eriomma	Nemipteridae	25	264	intermediate	25	264	intermediate	IUCN
Neosebastes_scorpaenoides	Neosebastidae	2	140	shallow	5	140	shallow	Motomura 2004
Polyacanthonotus_challengeri	Notacanthidae	777	4560	deep	900	4600	deep	IUCN
Histiodraco_velifer	Notothenioid	210	667	intermediate	227	416	intermediate	Lombarte and Bozzano 2003
Xyrias_revulsus	Ophichthidae	146	209	intermediate	146	209	intermediate	McCosker 1998
Lamprogrammus_niger	Ophidiidae	741	2000	deep	740	2000	deep	IUCN
Neocyttus_helgae	Oreosomatidae	988	1210	deep	900	1700	deep	IUCN
Rogadius_patriciae	Platycephalidae	14	100	shallow	14	100	shallow	Fricke et al. 2011
Maulisia_argipalla	Platytroctidae	400	1620	deep	200	2607	deep	GBIF
Poecilopsetta_beanii	Poecilopsettidae	155	1636	deep	155	1641	deep	IUCN
Altrichthys_curatus	Pomacentridae	1	10	shallow	1	10	shallow	Bernardi et al. 2016
Amphiprion_leucokranos	Pomacentridae	2	12	shallow	1	15	shallow	FAO
Chromis_degruyi	Pomacentridae	85	120	shallow	85	120	shallow	Pyle et al. 2008
Chromis_weberi	Pomacentridae	3	40	shallow	3	40	shallow	Fricke et al. 2011
Dascyllus_flavicaudus	Pomacentridae	3	40	shallow	2	40	shallow	Fricke et al. 2011
Plectroglyphidodon_leucozonus	Pomacentridae	0	6	shallow	0	6	shallow	Fricke et al. 2011
Pomacentrus_agassizii	Pomacentridae	1	4	shallow		"inshore lagoons"	shallow	McClanahan et al. 2021
Pomacentrus_philippinus	Pomacentridae	1	12	shallow	1	12	shallow	Fricke et al. 2011
Pomachromis_richardsoni	Pomacentridae	5	25	shallow	2	25	shallow	Fricke et al. 2011
Scomberomorus_tritor	Scombridae	1	40	shallow	1	40	shallow	IUCN
Lepidorhombus_boscii	Scophthalmidae	7	800	intermediate	7	800	intermediate	IUCN
Scorpaenopsis_cirrosa	Scorpaenidae	3	91	shallow	37	91	shallow	FAO
Sebastes_baramenuke	Sebastidae	100	500	intermediate	100	760	intermediate	GBIF
Sebastes_constellatus	Sebastidae	24	274	intermediate	16	275	intermediate	Val Kells et al. 2016
Sebastes_eos	Sebastidae	76	366	intermediate	45	365	intermediate	Val Kells et al. 2016
Sebastes_hopkinsi	Sebastidae	18	183	shallow	60	119	shallow	Love et al. 1990
Sebastes_zacentrus	Sebastidae	26	476	intermediate	24	444	intermediate	NOAA
Cephalopholis_miniata	Serranidae	2	150	shallow	2	150	shallow	Fricke et al. 2011
Paranthias_colonus	Serranidae	10	70	shallow	0	120	shallow	IUCN
Aseraggodes_kobensis	Soleidae	80	100	shallow	80	100	shallow	IUCN
Solea_senegalensis	Soleidae	12	65	shallow	1	100	shallow	FAO (https://www.fao.org/fishery/en/culturedspecies/solea_spp/en)
Lumpenella_longirostris	Stichaeidae	25	1140	deep	24	1195	deep	Val Kells et al. 2016
Tactostoma_macropus	Stomiidae	30	2000	deep	30	2000	deep	IUCN
Hippocampus_trimaculatus	Syngnathidae	0	100	shallow	10	100	shallow	IUCN
Kaupus_costatus	Syngnathidae	0	50	shallow	0	50	shallow	IUCN
Microphis_brachyurus	Syngnathidae	0	5	shallow	0	5	shallow	Fricke et al. 2011
Synodus_binotatus	Synodontidae	1	88	shallow	1	88	shallow	Fricke et al. 2011
Aphanopus_intermedius	Trichiuridae	300	1350	deep	200	1700	deep	Fricke et al. 2011
Gymnelus_viridis	Zoarcidae	0	320	intermediate	0	256	intermediate	Coad and Reist 2004
