# Supplementary material for: A latitudinal gradient of deep-sea invasions for marine fishes
Source: Nat Commun. 2023 Feb 11;14:773. doi: 10.1038/s41467-023-36501-4 (PMC9922314; doi:10.1038/s41467-023-36501-4)
Supplement: Supplementary file 7 — Source Data [file 41467_2023_36501_MOESM7_ESM.xlsx]

## Sheet: Fig. 1
family	mrca	age	nsp	med_lat	trans_num	sim_0.05	sim_median	sim_0.95	trans_rate	med_lambda
Exocoetidae	4089	39.5807	23	-0.356305	0	0	1	6.05	0	0.249403
Blenniidae	4193	45.0218	62	2.87636	4	2	7	20.05	0.0888458	0.0935992
Pomacentridae	4295	48.7188	217	-1.85223	1	6.95	15	43.1	0.020526	0.0935992
Soleidae	4543	54.2946	24	13.9168	13	1	4	14.05	0.239435	0.09221
Bothidae	4583	43.5505	22	1.93792	6	0	3	8	0.137771	0.0922829
Pleuronectidae	4623	23.3966	36	53.0427	11	0	2	6	0.470153	0.187672
Paralichthyidae	4658	46.7326	24	21.8082	12	0	3	9.05	0.25678	0.0589077
Carangidae	4706	65.2464	87	1.76526	22	3	8	26.05	0.337183	0.0578773
Gobiidae	4827	64.6997	181	-0.718192	10	14.95	28.5	73.05	0.15456	0.0505445
Apogonidae	5016	82.6388	64	-1.46371	2	3	7.5	26	0.0242017	0.0439556
Syngnathidae	5084	77.9117	50	-1.6977	4	1.95	7	19.1	0.0513402	0.0590846
Mullidae	5141	46.9588	31	-1.90769	4	0.95	4	12	0.085181	0.0549845
Scombridae	5196	54.17	32	3.10335	13	0	3	9.05	0.239985	0.0550526
Psychrolutidae	5316	33.5262	60	52.4105	14	1	4	14.05	0.417584	0.124735
Agonidae	5377	29.3757	32	53.1771	7	0	2	8.05	0.238292	0.11801
Liparidae	5412	28.8724	50	50.8232	18	0	3	9.1	0.623432	0.262817
Zoarcidae	5480	19.5523	71	48.1817	23	0	2	9	1.17633	0.361819
Triglidae	5608	57.5457	23	20.9401	6	0	2	6.05	0.104265	0.322948
Sebastidae	5638	37.5942	85	43.5021	17	0	2	9	0.452198	0.33077
Platycephalidae	5783	69.3193	23	-17.7158	8	0	4	11	0.115408	0.0579183
Serranidae	5807	80.0315	181	6.10887	44	9	19	46.15	0.549784	0.0637084
Notothenioid	5987	24.557	71	-67.0312	14	0	4	11	0.570101	0.1962
Haemulidae	6211	53.038	54	11.9617	2	1.95	5	16.05	0.0377088	0.0574897
Lutjanidae	6264	52.8714	70	-0.56311	12	1	5	15	0.226966	0.127327
Pomacanthidae	6333	43.9614	50	0.0579064	1	1	4	14	0.0227472	0.0582759
Chaetodontidae	6388	40.5159	91	-1.41642	7	1	5	15	0.172772	0.155404
Sparidae	6499	49.8681	48	16.5688	11	1	5	17	0.220582	0.0578019
Nemipteridae	6546	44.5525	22	-0.0462759	3	0	3	8.05	0.0673362	0.0579183
Lethrinidae	6567	65.3051	28	-1.34424	3	0	3	9	0.0459382	0.0577274
Sciaenidae	6612	57.8898	46	9.03564	5	1	7	17	0.0863709	0.0584832
Acanthuridae	6661	57.676	59	-1.78726	2	0	3	13	0.0346765	0.0917753
Tetraodontidae	6767	49.932	42	-0.263353	4	1	4	12	0.080109	0.0877593
Monacanthidae	6820	39.5	36	-1.75298	8	0	3	12	0.202531	0.088966
Balistidae	6855	24.6066	30	-1.00206	3	0	3	9	0.121918	0.0885947
Antennariidae	6913	45.6245	26	-2.03991	7	0	3	11	0.153426	0.0614878
Labridae	6983	79.8919	276	-1.85227	10	17	29	76.05	0.125169	0.0715775
Ophidiidae	7267	94.321	28	2.15137	13	1	5	16	0.137827	0.0589175
Holocentridae	7345	56.0317	41	-1.95348	6	0	3	8	0.107082	0.101239
Macrouridae	7398	68.6288	82	17.0192	17	1.95	7	17.1	0.247709	0.301713
Moridae	7539	55.6455	25	-1.76642	8	0	3	9	0.143767	0.0529539
Myctophidae	7586	85.4496	94	-2.28466	34	4.95	14	32.05	0.397896	0.0523688
Stomiidae	7743	80.4235	36	1.34741	6	2	7	21	0.074605	0.0579548
Sternoptychidae	7781	80.7648	21	-0.67833	11	0	3	11	0.136198	0.0355545
Clupeidae	7862	111.533	83	14.2068	15	6	14	34	0.134489	0.0516717
Ophichthidae	7979	78.6108	27	-0.927945	9	1	5	13.05	0.114488	0.0636147
Muraenidae	8032	69.7087	52	-0.651352	9	2	9	22	0.129109	0.0526699

## Sheet: Fig. 2
is_state_dependent	proportional_zeta[1]	proportional_zeta[2]	proportional_zeta[3]	tropical	temperate	polar	total_num_changes
1	0.000931237	0.0605459	0.938523	0.00279371	0.181638	2.81557	515
1	0.000957141	0.0605443	0.938499	0.00287142	0.181633	2.8155	521
1	0.000957184	0.0605019	0.938541	0.00287155	0.181506	2.81562	521
1	0.000961713	0.0560563	0.942982	0.00288514	0.168169	2.82895	522
1	0.000940155	0.0560575	0.943002	0.00282046	0.168172	2.82901	522
1	0.000918169	0.0627765	0.936305	0.00275451	0.18833	2.80892	523
1	0.0009173	0.0608417	0.938241	0.0027519	0.182525	2.81472	524
1	0.000918037	0.0600869	0.938995	0.00275411	0.180261	2.81699	523
1	0.000963559	0.0535011	0.945535	0.00289068	0.160503	2.83661	523
1	0.00107659	0.0534951	0.945428	0.00322978	0.160485	2.83628	519
1	0.00114284	0.0554801	0.943377	0.00342851	0.16644	2.83013	515
1	0.00112596	0.055481	0.943393	0.00337789	0.166443	2.83018	516
1	0.00112434	0.056841	0.942035	0.00337302	0.170523	2.8261	517
1	0.00116382	0.0580338	0.940802	0.00349146	0.174101	2.82241	519
1	0.00122596	0.0702376	0.928536	0.00367787	0.210713	2.78561	521
1	0.00117276	0.0669564	0.931871	0.00351828	0.200869	2.79561	522
1	0.0010644	0.0602267	0.938709	0.0031932	0.18068	2.81613	525
1	0.00110185	0.0602244	0.938674	0.00330556	0.180673	2.81602	525
1	0.00111155	0.0655661	0.933322	0.00333465	0.196698	2.79997	522
1	0.00116159	0.0624592	0.936379	0.00348478	0.187378	2.80914	521
1	0.00116864	0.0567735	0.942058	0.00350591	0.170321	2.82617	523
1	0.00116864	0.0567735	0.942058	0.00350591	0.170321	2.82617	528
1	0.00116864	0.0567735	0.942058	0.00350591	0.170321	2.82617	529
1	0.00112398	0.0576887	0.941187	0.00337194	0.173066	2.82356	529
1	0.00116997	0.0645432	0.934287	0.00350991	0.193629	2.80286	531
1	0.00116997	0.0645432	0.934287	0.00350991	0.193629	2.80286	530
1	0.0011914	0.0669864	0.931822	0.0035742	0.200959	2.79547	529
1	0.00128307	0.0682152	0.930502	0.0038492	0.204646	2.79151	529
1	0.00128307	0.0682152	0.930502	0.0038492	0.204646	2.79151	529
1	0.00126649	0.0802538	0.91848	0.00379947	0.240761	2.75544	531
1	0.00125513	0.0868438	0.911901	0.0037654	0.260531	2.7357	532
1	0.00131878	0.088274	0.910407	0.00395635	0.264822	2.73122	526
1	0.00145646	0.0882618	0.910282	0.00436939	0.264785	2.73085	529
1	0.00145646	0.0882618	0.910282	0.00436939	0.264785	2.73085	524
1	0.0014654	0.0826684	0.915866	0.00439619	0.248005	2.7476	523
1	0.00137716	0.0826757	0.915947	0.00413147	0.248027	2.74784	520
1	0.0013961	0.0822211	0.916383	0.00418831	0.246663	2.74915	519
1	0.00159844	0.0731198	0.925282	0.00479532	0.219359	2.77585	519
1	0.00172238	0.0710192	0.927258	0.00516715	0.213058	2.78178	516
1	0.00171615	0.0743823	0.923902	0.00514844	0.223147	2.7717	518
1	0.00170415	0.0808556	0.91744	0.00511244	0.242567	2.75232	516
1	0.00180083	0.0867928	0.911406	0.00540248	0.260378	2.73422	515
1	0.00179551	0.089488	0.908717	0.00538653	0.268464	2.72615	518
1	0.00170615	0.0897628	0.908531	0.00511845	0.269288	2.72559	518
1	0.0017192	0.0982174	0.900063	0.00515759	0.294652	2.70019	518
1	0.00175183	0.0913631	0.906885	0.00525549	0.274089	2.72066	518
1	0.00181216	0.0923094	0.905878	0.00543647	0.276928	2.71764	524
1	0.00179627	0.100269	0.897934	0.0053888	0.300808	2.6938	528
1	0.00180787	0.0944597	0.903732	0.0054236	0.283379	2.7112	535
1	0.00184105	0.0961936	0.901965	0.00552315	0.288581	2.7059	531
1	0.00177734	0.0891635	0.909059	0.00533203	0.267491	2.72718	533
1	0.00176164	0.0972119	0.901026	0.00528492	0.291636	2.70308	527
1	0.00175224	0.0966934	0.901554	0.00525673	0.29008	2.70466	525
1	0.00177566	0.0966911	0.901533	0.00532699	0.290073	2.7046	525
1	0.00175305	0.101191	0.897056	0.00525915	0.303573	2.69117	523
1	0.00176143	0.0968923	0.901346	0.0052843	0.290677	2.70404	523
1	0.00166151	0.0929419	0.905397	0.00498452	0.278826	2.71619	523
1	0.00166374	0.0929417	0.905395	0.00499122	0.278825	2.71618	526
1	0.00177731	0.0929038	0.905319	0.00533194	0.278711	2.71596	524
1	0.00177511	0.092904	0.905321	0.00532533	0.278712	2.71596	523
1	0.00175038	0.10554	0.892709	0.00525115	0.316621	2.67813	521
1	0.00171162	0.0977358	0.900553	0.00513487	0.293207	2.70166	520
1	0.00170642	0.0978733	0.90042	0.00511925	0.29362	2.70126	516
1	0.00147966	0.0990959	0.899424	0.00443898	0.297288	2.69827	519
1	0.00160854	0.103315	0.895076	0.00482561	0.309946	2.68523	520
1	0.00159742	0.109515	0.888887	0.00479225	0.328545	2.66666	520
1	0.00152848	0.107673	0.890799	0.00458545	0.323018	2.6724	519
1	0.00149036	0.110756	0.887754	0.00447107	0.332267	2.66326	518
1	0.00161575	0.104556	0.893828	0.00484726	0.313667	2.68149	513
1	0.00165975	0.11297	0.885371	0.00497926	0.338909	2.65611	511
1	0.00160849	0.112957	0.885434	0.00482548	0.338872	2.6563	520
1	0.00164965	0.109042	0.889309	0.00494894	0.327125	2.66793	520
1	0.00165343	0.121107	0.87724	0.0049603	0.363321	2.63172	518
1	0.00184327	0.108251	0.889906	0.0055298	0.324752	2.66972	520
1	0.00184327	0.108251	0.889906	0.0055298	0.324752	2.66972	521
1	0.00181053	0.101818	0.896371	0.00543159	0.305454	2.68911	523
1	0.00179819	0.107939	0.890263	0.00539457	0.323818	2.67079	522
1	0.00171035	0.107159	0.89113	0.00513106	0.321478	2.67339	525
1	0.00174024	0.109032	0.889228	0.00522071	0.327095	2.66768	521
1	0.00170471	0.108255	0.89004	0.00511412	0.324765	2.67012	517
1	0.00174786	0.0970016	0.901251	0.00524357	0.291005	2.70375	518
1	0.00177146	0.0969993	0.901229	0.00531437	0.290998	2.70369	519
1	0.00220086	0.109987	0.887812	0.00660257	0.329961	2.66344	520
1	0.00223641	0.118024	0.879739	0.00670922	0.354073	2.63922	519
1	0.00223641	0.118024	0.879739	0.00670922	0.354073	2.63922	517
1	0.00219724	0.133471	0.864332	0.00659171	0.400413	2.593	520
1	0.00213489	0.128744	0.869121	0.00640466	0.386232	2.60736	521
1	0.00218011	0.130655	0.867165	0.00654033	0.391965	2.60149	522
1	0.00204013	0.140918	0.857042	0.00612039	0.422753	2.57113	523
1	0.0020795	0.124338	0.873582	0.00623851	0.373015	2.62075	521
1	0.00207117	0.127846	0.870083	0.00621352	0.383537	2.61025	516
1	0.00208103	0.129222	0.868697	0.00624309	0.387666	2.60609	517
1	0.00203034	0.136837	0.861132	0.00609102	0.410512	2.5834	519
1	0.00229977	0.148414	0.849287	0.0068993	0.445241	2.54786	519
1	0.00230313	0.147167	0.85053	0.0069094	0.441501	2.55159	519
1	0.0022696	0.147172	0.850558	0.00680879	0.441516	2.55168	518
1	0.00240138	0.143822	0.853776	0.00720413	0.431467	2.56133	520
1	0.00237459	0.153374	0.844251	0.00712376	0.460123	2.53275	520
1	0.00238263	0.150507	0.847111	0.00714789	0.45152	2.54133	520
1	0.00235847	0.154461	0.84318	0.0070754	0.463384	2.52954	517
1	0.00231774	0.151794	0.845889	0.00695321	0.455381	2.53767	515
1	0.00222799	0.155705	0.842067	0.00668398	0.467116	2.5262	512
1	0.00198655	0.147335	0.850679	0.00595964	0.442004	2.55204	513
1	0.00201833	0.133692	0.86429	0.00605499	0.401075	2.59287	515
1	0.00202601	0.130394	0.86758	0.00607804	0.391183	2.60274	515
1	0.00198746	0.123243	0.87477	0.00596238	0.369729	2.62431	515
1	0.00201613	0.121223	0.876761	0.00604839	0.363669	2.63028	511
1	0.00206291	0.129075	0.868862	0.00618873	0.387225	2.60659	509
1	0.00220004	0.132539	0.865261	0.00660013	0.397616	2.59578	510
1	0.00230789	0.151922	0.84577	0.00692367	0.455765	2.53731	513
1	0.00233882	0.151316	0.846345	0.00701647	0.453948	2.53904	516
1	0.00235478	0.145524	0.852121	0.00706435	0.436573	2.55636	521
1	0.00225323	0.138433	0.859314	0.00675969	0.415299	2.57794	519
1	0.00226357	0.134478	0.863258	0.00679072	0.403434	2.58977	518
1	0.0024207	0.127969	0.86961	0.00726209	0.383908	2.60883	516
1	0.00243869	0.121485	0.876076	0.00731608	0.364456	2.62823	511
1	0.00245762	0.114667	0.882875	0.00737286	0.344002	2.64863	510
1	0.00247024	0.118847	0.878683	0.00741072	0.356542	2.63605	516
1	0.00241415	0.118268	0.879318	0.00724246	0.354803	2.63795	521
1	0.00264528	0.1279	0.869454	0.00793583	0.383701	2.60836	520
1	0.00267483	0.132865	0.86446	0.00802449	0.398596	2.59338	519
1	0.00265868	0.127995	0.869346	0.00797604	0.383985	2.60804	520
1	0.0025982	0.115883	0.881519	0.00779459	0.347649	2.64456	516
1	0.00265127	0.115877	0.881472	0.00795382	0.34763	2.64442	517
1	0.00263172	0.122396	0.874972	0.00789517	0.367189	2.62492	517
1	0.00263172	0.122396	0.874972	0.00789517	0.367189	2.62492	523
1	0.00262726	0.127648	0.869725	0.00788177	0.382943	2.60918	523
1	0.00252191	0.127661	0.869817	0.00756573	0.382984	2.60945	528
1	0.00248314	0.127666	0.869851	0.00744943	0.382998	2.60955	531
1	0.00253817	0.122852	0.87461	0.0076145	0.368556	2.62383	530
1	0.00249821	0.122857	0.874645	0.00749462	0.36857	2.62393	532
1	0.00241293	0.118443	0.879144	0.00723878	0.35533	2.63743	535
1	0.00243966	0.11844	0.87912	0.00731899	0.35532	2.63736	534
1	0.00226939	0.108061	0.88967	0.00680817	0.324182	2.66901	532
1	0.00231422	0.108893	0.888792	0.00694265	0.32668	2.66638	533
1	0.00232787	0.107267	0.890405	0.0069836	0.321801	2.67122	530
1	0.00233052	0.106249	0.89142	0.00699156	0.318748	2.67426	532
1	0.00224939	0.109931	0.88782	0.00674817	0.329792	2.66346	532
1	0.00230112	0.100539	0.89716	0.00690336	0.301616	2.69148	530
1	0.00213476	0.0935073	0.904358	0.00640427	0.280522	2.71307	531
1	0.00200758	0.0935192	0.904473	0.00602274	0.280558	2.71342	532
1	0.00200503	0.0940322	0.903963	0.00601508	0.282097	2.71189	532
1	0.00215009	0.0831765	0.914673	0.00645026	0.249529	2.74402	527
1	0.00215009	0.0831765	0.914673	0.00645026	0.249529	2.74402	526
1	0.00216401	0.0772392	0.920597	0.00649204	0.231718	2.76179	527
1	0.00206554	0.0809376	0.916997	0.00619663	0.242813	2.75099	528
1	0.00195372	0.0815916	0.916455	0.00586116	0.244775	2.74936	531
1	0.00195372	0.0815916	0.916455	0.00586116	0.244775	2.74936	531
1	0.00189301	0.0802486	0.917858	0.00567903	0.240746	2.75358	530
1	0.00191979	0.0804745	0.917606	0.00575937	0.241423	2.75282	537
1	0.00191979	0.0804745	0.917606	0.00575937	0.241423	2.75282	536
1	0.00182246	0.0812838	0.916894	0.00546738	0.243851	2.75068	536
1	0.0018065	0.0848762	0.913317	0.00541949	0.254628	2.73995	542
1	0.00199902	0.100005	0.897996	0.00599707	0.300016	2.69399	546
1	0.00199902	0.100005	0.897996	0.00599707	0.300016	2.69399	540
1	0.00191846	0.111071	0.88701	0.00575537	0.333214	2.66103	534
1	0.00187644	0.10904	0.889083	0.00562933	0.327121	2.66725	538
1	0.00188306	0.105668	0.892449	0.00564918	0.317004	2.67735	534
1	0.00187776	0.107384	0.890738	0.00563329	0.322153	2.67221	529
1	0.00191008	0.0920209	0.906069	0.00573025	0.276063	2.71821	529
1	0.00191831	0.0881111	0.909971	0.00575493	0.264333	2.72991	528
1	0.00191458	0.0898823	0.908203	0.00574375	0.269647	2.72461	527
1	0.00184504	0.0898886	0.908266	0.00553513	0.269666	2.7248	529
1	0.00184308	0.0908544	0.907302	0.00552925	0.272563	2.72191	533
1	0.00170768	0.0950362	0.903256	0.00512304	0.285109	2.70977	532
1	0.0017326	0.103942	0.894326	0.00519781	0.311825	2.68298	532
1	0.0017711	0.104309	0.89392	0.00531329	0.312926	2.68176	529
1	0.00160953	0.10427	0.894121	0.00482859	0.312809	2.68236	529
1	0.00157424	0.100441	0.897984	0.00472271	0.301324	2.69395	527
1	0.00171508	0.0906917	0.907593	0.00514523	0.272075	2.72278	524
1	0.00183473	0.0891633	0.909002	0.0055042	0.26749	2.72701	525
1	0.0017609	0.0988072	0.899432	0.00528271	0.296422	2.6983	525
1	0.00168768	0.101438	0.896874	0.00506304	0.304315	2.69062	524
1	0.00168768	0.101438	0.896874	0.00506304	0.304315	2.69062	524
1	0.00153274	0.0921257	0.906342	0.00459823	0.276377	2.71902	523
1	0.0016611	0.091033	0.907306	0.00498329	0.273099	2.72192	524
1	0.00162802	0.103305	0.895067	0.00488406	0.309914	2.6852	524
1	0.00169796	0.112378	0.885924	0.00509388	0.337133	2.65777	523
1	0.00169224	0.111999	0.886308	0.00507672	0.335998	2.65893	525
1	0.00169294	0.111999	0.886308	0.00507882	0.335998	2.65892	529
1	0.00169628	0.110248	0.888056	0.00508884	0.330743	2.66417	529
1	0.00176793	0.0996014	0.898631	0.00530379	0.298804	2.69589	529
1	0.00179042	0.105913	0.892297	0.00537127	0.317738	2.67689	528
1	0.00179042	0.105913	0.892297	0.00537127	0.317738	2.67689	531
1	0.0019425	0.105897	0.892161	0.00582749	0.31769	2.67648	526
1	0.00181303	0.11772	0.880467	0.00543909	0.353161	2.6414	532
1	0.00184323	0.117717	0.88044	0.00552969	0.35315	2.64132	528
1	0.0018463	0.116247	0.881907	0.0055389	0.348741	2.64572	528
1	0.00185152	0.126819	0.871329	0.00555456	0.380457	2.61399	525
1	0.00185152	0.126819	0.871329	0.00555456	0.380457	2.61399	529
1	0.00191436	0.120639	0.877446	0.00574307	0.361918	2.63234	533
1	0.00187564	0.120644	0.87748	0.00562693	0.361932	2.63244	533
1	0.00185059	0.120229	0.877921	0.00555178	0.360687	2.63376	533
1	0.00185547	0.12087	0.877274	0.0055664	0.362611	2.63182	535
1	0.00180586	0.127033	0.871161	0.00541757	0.3811	2.61348	536
1	0.00180586	0.127033	0.871161	0.00541757	0.3811	2.61348	537
1	0.00186211	0.122739	0.875399	0.00558634	0.368216	2.6262	538
1	0.00183463	0.135686	0.86248	0.0055039	0.407057	2.58744	536
1	0.00195279	0.130062	0.867985	0.00585837	0.390187	2.60395	537
1	0.00204647	0.136431	0.861522	0.00613942	0.409294	2.58457	539
1	0.00218765	0.144677	0.853136	0.00656294	0.43403	2.55941	542
1	0.00220616	0.136885	0.860908	0.00661848	0.410656	2.58273	541
1	0.0023634	0.136864	0.860773	0.00709021	0.410592	2.58232	541
1	0.0023634	0.136864	0.860773	0.00709021	0.410592	2.58232	540
1	0.0025259	0.13377	0.863704	0.00757771	0.401309	2.59111	543
1	0.00267538	0.133089	0.864236	0.00802614	0.399267	2.59271	542
1	0.00253232	0.141411	0.856057	0.00759696	0.424232	2.56817	539
1	0.00273971	0.123962	0.873298	0.00821913	0.371886	2.6199	542
1	0.00253303	0.120104	0.877363	0.00759908	0.360312	2.63209	540
1	0.00247863	0.138999	0.858522	0.0074359	0.416998	2.57557	537
1	0.00247554	0.140073	0.857451	0.00742662	0.42022	2.57235	541
1	0.00253867	0.118145	0.879317	0.007616	0.354434	2.63795	544
1	0.00243058	0.124504	0.873066	0.00729175	0.373511	2.6192	540
1	0.00244047	0.122923	0.874637	0.00732142	0.368768	2.62391	543
1	0.00243637	0.124399	0.873165	0.0073091	0.373196	2.6195	542
1	0.00240686	0.121757	0.875836	0.00722057	0.365272	2.62751	542
1	0.00240723	0.135096	0.862496	0.00722169	0.405289	2.58749	540
1	0.00249963	0.142562	0.854938	0.00749889	0.427686	2.56482	542
1	0.00250389	0.141101	0.856395	0.00751167	0.423302	2.56919	541
1	0.00241019	0.140385	0.857205	0.00723058	0.421154	2.57162	538
1	0.00217154	0.0973285	0.9005	0.00651463	0.291985	2.7015	539
1	0.00223884	0.0905796	0.907182	0.00671651	0.271739	2.72154	539
1	0.00222538	0.096044	0.901731	0.00667615	0.288132	2.70519	540
1	0.00218389	0.0942532	0.903563	0.00655167	0.28276	2.71069	542
1	0.0020147	0.0934919	0.904493	0.00604409	0.280476	2.71348	539
1	0.00232311	0.0982438	0.899433	0.00696934	0.294731	2.6983	537
1	0.00207397	0.107289	0.890637	0.0062219	0.321866	2.67191	540
1	0.00207397	0.107289	0.890637	0.0062219	0.321866	2.67191	543
1	0.00199272	0.102911	0.895096	0.00597817	0.308734	2.68529	542
1	0.00200171	0.100421	0.897578	0.00600513	0.301262	2.69273	536
1	0.00192161	0.0982889	0.899789	0.00576482	0.294867	2.69937	535
1	0.00181755	0.0843723	0.91381	0.00545265	0.253117	2.74143	533
1	0.00180893	0.0887136	0.909477	0.00542679	0.266141	2.72843	532
1	0.00179031	0.0980958	0.900114	0.00537092	0.294287	2.70034	532
1	0.00187516	0.104828	0.893297	0.00562547	0.314484	2.67989	533
1	0.00186716	0.105124	0.893008	0.00560149	0.315373	2.67903	530
1	0.00185157	0.112599	0.88555	0.00555471	0.337796	2.65665	532
1	0.00180624	0.109842	0.888352	0.00541872	0.329526	2.66506	532
1	0.00180624	0.109842	0.888352	0.00541872	0.329526	2.66506	532
1	0.00170861	0.102113	0.896179	0.00512584	0.306338	2.68854	530
1	0.00160742	0.102123	0.89627	0.00482225	0.306369	2.68881	529
1	0.001645	0.102605	0.89575	0.004935	0.307814	2.68725	526
1	0.00159308	0.103365	0.895042	0.00477924	0.310095	2.68513	527
1	0.00164106	0.103928	0.894431	0.00492317	0.311783	2.68329	522
1	0.00172803	0.101241	0.897031	0.0051841	0.303724	2.69109	520
1	0.00175524	0.104321	0.893924	0.00526572	0.312962	2.68177	518
1	0.00174633	0.0981423	0.900111	0.00523899	0.294427	2.70033	519
1	0.00185432	0.0976134	0.900532	0.00556295	0.29284	2.7016	523
1	0.0020175	0.10393	0.894052	0.00605251	0.31179	2.68216	528
1	0.0020175	0.10393	0.894052	0.00605251	0.31179	2.68216	528
1	0.00202529	0.100475	0.8975	0.00607586	0.301424	2.6925	530
1	0.00208812	0.100468	0.897444	0.00626435	0.301405	2.69233	530
1	0.00223981	0.105544	0.892216	0.00671943	0.316633	2.67665	531
1	0.00224487	0.108397	0.889358	0.00673461	0.325191	2.66807	532
1	0.00234503	0.110184	0.887471	0.0070351	0.330552	2.66241	532
1	0.00228564	0.106309	0.891405	0.00685692	0.318928	2.67422	534
1	0.00221274	0.106317	0.89147	0.00663823	0.318951	2.67441	531
1	0.00222692	0.10059	0.897183	0.00668077	0.30177	2.69155	536
1	0.00234915	0.101756	0.895895	0.00704745	0.305268	2.68768	533
1	0.0023231	0.107841	0.889836	0.00696931	0.323522	2.66951	534
1	0.0023231	0.107841	0.889836	0.00696931	0.323522	2.66951	532
1	0.00227028	0.100662	0.897068	0.00681084	0.301986	2.6912	527
1	0.00226257	0.100663	0.897075	0.00678772	0.301989	2.69122	528
1	0.00225003	0.100664	0.897086	0.00675009	0.301992	2.69126	522
1	0.00225003	0.100664	0.897086	0.00675009	0.301992	2.69126	518
1	0.00226305	0.0954614	0.902276	0.00678914	0.286384	2.70683	518
1	0.00225524	0.0985815	0.899163	0.00676572	0.295744	2.69749	519
1	0.00216802	0.106241	0.891591	0.00650406	0.318722	2.67477	520
1	0.00210524	0.11827	0.879625	0.00631573	0.35481	2.63887	525
1	0.00214932	0.119161	0.878689	0.00644796	0.357484	2.63607	526
1	0.00214932	0.119161	0.878689	0.00644796	0.357484	2.63607	521
1	0.00214443	0.121166	0.876689	0.00643329	0.363498	2.63007	524
1	0.00214443	0.121166	0.876689	0.00643329	0.363498	2.63007	522
1	0.00216214	0.12086	0.876977	0.00648643	0.362581	2.63093	526
1	0.00216214	0.12086	0.876977	0.00648643	0.362581	2.63093	523
1	0.00216755	0.123651	0.874182	0.00650266	0.370952	2.62254	529
1	0.00217234	0.12115	0.876678	0.00651702	0.36345	2.63003	526
1	0.0023403	0.130132	0.867528	0.0070209	0.390396	2.60258	526
1	0.00246415	0.135244	0.862292	0.00739245	0.405732	2.58688	528
1	0.00262523	0.135222	0.862153	0.00787569	0.405666	2.58646	525
1	0.00257052	0.135229	0.8622	0.00771155	0.405688	2.5866	525
1	0.00259316	0.136951	0.860455	0.00777949	0.410854	2.58137	525
1	0.00261464	0.138086	0.8593	0.00784392	0.414257	2.5779	524
1	0.00257123	0.143481	0.853948	0.00771369	0.430442	2.56184	518
1	0.00254208	0.141854	0.855604	0.00762625	0.425563	2.56681	514
1	0.00256264	0.134914	0.862523	0.00768793	0.404742	2.58757	514
1	0.00269342	0.129762	0.867544	0.00808027	0.389287	2.60263	520
1	0.00297307	0.135843	0.861183	0.0089192	0.40753	2.58355	521
1	0.00286945	0.134285	0.862845	0.00860834	0.402856	2.58854	524
1	0.00286161	0.134743	0.862395	0.00858482	0.40423	2.58719	521
1	0.00273973	0.128475	0.868785	0.00821919	0.385424	2.60636	525
1	0.00273973	0.128475	0.868785	0.00821919	0.385424	2.60636	520
1	0.00271484	0.128478	0.868807	0.00814453	0.385434	2.60642	520
1	0.00251786	0.119156	0.878326	0.00755357	0.357467	2.63498	520
1	0.00258536	0.129325	0.86809	0.00775609	0.387975	2.60427	516
1	0.00259116	0.126597	0.870811	0.00777347	0.379792	2.61243	511
1	0.00239732	0.111809	0.885794	0.00719195	0.335426	2.65738	512
1	0.00233496	0.121165	0.8765	0.00700487	0.363496	2.6295	507
1	0.00228687	0.130319	0.867394	0.00686061	0.390957	2.60218	506
1	0.00236917	0.130411	0.86722	0.00710751	0.391232	2.60166	506
1	0.00239528	0.131972	0.865633	0.00718584	0.395916	2.5969	510
1	0.00232347	0.131	0.866676	0.00697041	0.393001	2.60003	508
1	0.00225224	0.13101	0.866738	0.00675673	0.393029	2.60021	508
1	0.00213249	0.126429	0.871439	0.00639747	0.379287	2.61432	508
1	0.00213249	0.126429	0.871439	0.00639747	0.379287	2.61432	508
1	0.00214131	0.122814	0.875044	0.00642394	0.368443	2.62513	504
1	0.00220639	0.122806	0.874987	0.00661918	0.368419	2.62496	503
1	0.00219187	0.129406	0.868402	0.00657562	0.388218	2.60521	501
1	0.00212167	0.126692	0.871186	0.006365	0.380076	2.61356	499
1	0.00198746	0.114072	0.883941	0.00596237	0.342215	2.65182	499
1	0.00199076	0.116033	0.881976	0.00597228	0.3481	2.64593	500
1	0.00199076	0.116033	0.881976	0.00597228	0.3481	2.64593	496
1	0.00194929	0.116038	0.882013	0.00584786	0.348114	2.64604	502
1	0.00195618	0.112912	0.885132	0.00586853	0.338737	2.65539	502
1	0.00175455	0.108958	0.889287	0.00526365	0.326875	2.66786	502
1	0.00174613	0.108959	0.889294	0.00523838	0.326878	2.66788	499
1	0.00169821	0.11258	0.885722	0.00509462	0.33774	2.65717	501
1	0.00164866	0.108878	0.889473	0.00494599	0.326634	2.66842	502
1	0.00172341	0.103314	0.894962	0.00517023	0.309943	2.68489	494
1	0.00169372	0.112507	0.885799	0.00508115	0.337521	2.6574	489
1	0.00172649	0.115567	0.882706	0.00517948	0.346702	2.64812	489
1	0.00169742	0.115571	0.882732	0.00509225	0.346712	2.6482	489
1	0.00168217	0.123515	0.874803	0.00504651	0.370545	2.62441	488
1	0.0018089	0.110248	0.887943	0.0054267	0.330743	2.66383	488
1	0.00180828	0.110552	0.88764	0.00542484	0.331655	2.66292	490
1	0.00189237	0.111701	0.886407	0.00567712	0.335102	2.65922	493
1	0.00190483	0.105855	0.89224	0.00571448	0.317566	2.67672	491
1	0.00192553	0.105515	0.892559	0.00577658	0.316546	2.67768	491
1	0.00190179	0.104463	0.893636	0.00570537	0.313388	2.68091	493
1	0.00189654	0.106934	0.891169	0.00568962	0.320802	2.67351	492
1	0.00189861	0.0977513	0.90035	0.00569584	0.293254	2.70105	491
1	0.00195697	0.0977456	0.900297	0.0058709	0.293237	2.70089	491
1	0.00196135	0.0957263	0.902312	0.00588404	0.287179	2.70694	492
1	0.00183711	0.100559	0.897604	0.00551132	0.301677	2.69281	495
1	0.00180258	0.0993173	0.89888	0.00540774	0.297952	2.69664	493
1	0.00168335	0.100059	0.898258	0.00505004	0.300176	2.69477	492
1	0.0016806	0.101527	0.896792	0.00504181	0.304581	2.69038	494
1	0.00167614	0.0891473	0.909177	0.00502841	0.267442	2.72753	494
1	0.00168235	0.090167	0.908151	0.00504706	0.270501	2.72445	495
1	0.00161143	0.0866666	0.911722	0.0048343	0.26	2.73517	492
1	0.00171238	0.0829086	0.915379	0.00513714	0.248726	2.74614	489
1	0.00171274	0.0772333	0.921054	0.00513822	0.2317	2.76316	489
1	0.00162445	0.0859308	0.912445	0.00487334	0.257792	2.73733	490
1	0.00163358	0.0884223	0.909944	0.00490074	0.265267	2.72983	494
1	0.0016771	0.092552	0.905771	0.00503131	0.277656	2.71731	498
1	0.00160962	0.0972496	0.901141	0.00482886	0.291749	2.70342	501
1	0.00146044	0.0907179	0.907822	0.00438133	0.272154	2.72346	501
1	0.00146044	0.0907179	0.907822	0.00438133	0.272154	2.72346	499
1	0.00159845	0.085891	0.912511	0.00479536	0.257673	2.73753	500
1	0.00159742	0.0864798	0.911923	0.00479227	0.259439	2.73577	498
1	0.00158203	0.0880196	0.910398	0.00474609	0.264059	2.7312	495
1	0.00159911	0.0855603	0.912841	0.00479734	0.256681	2.73852	495
1	0.00163834	0.0964982	0.901863	0.00491502	0.289495	2.70559	495
1	0.00167895	0.0983076	0.900013	0.00503686	0.294923	2.70004	491
1	0.00171059	0.0918515	0.906438	0.00513178	0.275555	2.71931	492
1	0.0017211	0.0960431	0.902236	0.0051633	0.288129	2.70671	488
1	0.00171587	0.0972662	0.901018	0.00514762	0.291799	2.70305	487
1	0.00170987	0.100424	0.897866	0.00512962	0.301271	2.6936	487
1	0.00170455	0.0965662	0.901729	0.00511366	0.289699	2.70519	487
1	0.00170455	0.0965662	0.901729	0.00511366	0.289699	2.70519	485
1	0.00169666	0.100751	0.897553	0.00508997	0.302252	2.69266	482
1	0.00170195	0.0979452	0.900353	0.00510585	0.293836	2.70106	481
1	0.00164908	0.0954889	0.902862	0.00494724	0.286467	2.70859	481
1	0.00172754	0.09114	0.907133	0.00518262	0.27342	2.7214	481
1	0.00165594	0.0851466	0.913197	0.00496783	0.25544	2.73959	483
1	0.00154499	0.0859549	0.9125	0.00463497	0.257865	2.7375	488
1	0.00149373	0.0740044	0.924502	0.00448118	0.222013	2.77351	486
1	0.00137707	0.0748615	0.923761	0.00413122	0.224584	2.77128	486
1	0.00138506	0.0694951	0.92912	0.00415519	0.208485	2.78736	485
1	0.00139402	0.0634793	0.935127	0.00418205	0.190438	2.80538	489
1	0.001339	0.05988	0.938781	0.00401699	0.17964	2.81634	490
1	0.00133788	0.0606648	0.937997	0.00401363	0.181994	2.81399	490
1	0.00133925	0.0597037	0.938957	0.00401774	0.179111	2.81687	490
1	0.00134283	0.0619293	0.936728	0.0040285	0.185788	2.81018	486
1	0.00131442	0.0599046	0.938781	0.00394325	0.179714	2.81634	484
1	0.00131921	0.0564749	0.942206	0.00395763	0.169425	2.82662	484
1	0.00126861	0.0564778	0.942254	0.00380583	0.169433	2.82676	484
1	0.00117557	0.0579078	0.940917	0.0035267	0.173723	2.82275	483
1	0.00116708	0.0582898	0.940543	0.00350124	0.17487	2.82163	482
1	0.00115902	0.0647921	0.934049	0.00347707	0.194376	2.80215	484
1	0.00115902	0.0647921	0.934049	0.00347707	0.194376	2.80215	485
1	0.00125256	0.0650829	0.933665	0.00375769	0.195249	2.80099	486
1	0.00126205	0.0731675	0.92557	0.00378614	0.219502	2.77671	490
1	0.00136694	0.0731598	0.925473	0.00410082	0.219479	2.77642	486
1	0.00136694	0.0731598	0.925473	0.00410082	0.219479	2.77642	486
1	0.0013821	0.0749508	0.923667	0.00414631	0.224852	2.771	483
1	0.00144942	0.074743	0.923808	0.00434827	0.224229	2.77142	482
1	0.00145201	0.08201	0.916538	0.00435602	0.24603	2.74961	483
1	0.0015204	0.0800159	0.918464	0.0045612	0.240048	2.75539	484
1	0.00166247	0.0862673	0.91207	0.00498742	0.258802	2.73621	488
1	0.00171978	0.0932253	0.905055	0.00515933	0.279676	2.71516	487
1	0.00164107	0.0879465	0.910412	0.00492322	0.26384	2.73124	486
1	0.00157768	0.0795229	0.918899	0.00473303	0.238569	2.7567	486
1	0.00160588	0.0795206	0.918873	0.00481763	0.238562	2.75662	486
1	0.00159594	0.0852182	0.913186	0.00478781	0.255655	2.73956	484
1	0.00156586	0.0846591	0.913775	0.00469757	0.253977	2.74133	482
1	0.00155279	0.0922959	0.906151	0.00465838	0.276888	2.71845	481
1	0.00150052	0.0945234	0.903976	0.00450156	0.28357	2.71193	483
1	0.00155283	0.098376	0.900071	0.00465849	0.295128	2.70021	487
1	0.00155641	0.0962988	0.902145	0.00466922	0.288896	2.70643	486
1	0.00155641	0.0962988	0.902145	0.00466922	0.288896	2.70643	487
1	0.001572	0.0929063	0.905522	0.004716	0.278719	2.71657	488
1	0.00160743	0.0949689	0.903424	0.00482229	0.284907	2.71027	487
1	0.00160435	0.0967045	0.901691	0.00481305	0.290113	2.70507	488
1	0.00157776	0.0956127	0.90281	0.00473327	0.286838	2.70843	485
1	0.00161467	0.101216	0.897169	0.00484402	0.303648	2.69151	488
1	0.00172396	0.0793463	0.91893	0.00517187	0.238039	2.75679	489
1	0.0017362	0.0728063	0.925458	0.00520861	0.218419	2.77637	491
1	0.0017439	0.068731	0.929525	0.0052317	0.206193	2.78858	489
1	0.00170232	0.081217	0.917081	0.00510697	0.243651	2.75124	488
1	0.00151496	0.0758395	0.922646	0.00454487	0.227518	2.76794	492
1	0.00151614	0.0751173	0.923367	0.00454842	0.225352	2.7701	497
1	0.00167363	0.0779015	0.920425	0.0050209	0.233705	2.76127	501
1	0.00167317	0.0779016	0.920425	0.00501951	0.233705	2.76128	504
1	0.00161553	0.0777085	0.920676	0.0048466	0.233126	2.76203	502
1	0.00164436	0.0767024	0.921653	0.00493309	0.230107	2.76496	499
1	0.00165281	0.0746964	0.923651	0.00495843	0.224089	2.77095	498
1	0.00159607	0.0726718	0.925732	0.0047882	0.218015	2.7772	496
1	0.0016439	0.0825404	0.915816	0.0049317	0.247621	2.74745	497
1	0.00163345	0.0883706	0.909996	0.00490036	0.265112	2.72999	503
1	0.00170876	0.0891368	0.909154	0.00512628	0.26741	2.72746	501
1	0.00170884	0.0890973	0.909194	0.00512651	0.267292	2.72758	504
1	0.00173757	0.0885516	0.909711	0.0052127	0.265655	2.72913	502
1	0.00172683	0.0941845	0.904089	0.00518048	0.282554	2.71227	495
1	0.00152269	0.0792602	0.919217	0.00456806	0.237781	2.75765	496
1	0.00160653	0.0740081	0.924385	0.00481959	0.222024	2.77316	496
1	0.00160653	0.0740081	0.924385	0.00481959	0.222024	2.77316	501
1	0.00152258	0.0727687	0.925709	0.00456775	0.218306	2.77713	501
1	0.0013961	0.0677394	0.930865	0.0041883	0.203218	2.79259	501
1	0.00134125	0.0609752	0.937684	0.00402375	0.182926	2.81305	496
1	0.00129133	0.0633089	0.9354	0.00387398	0.189927	2.8062	493
1	0.00129178	0.062978	0.93573	0.00387535	0.188934	2.80719	493
1	0.00125287	0.0625321	0.936215	0.00375861	0.187596	2.80864	491
1	0.00125287	0.0625321	0.936215	0.00375861	0.187596	2.80864	494
1	0.00128646	0.0651096	0.933604	0.00385939	0.195329	2.80081	495
1	0.00128646	0.0651096	0.933604	0.00385939	0.195329	2.80081	495
1	0.00129493	0.06624	0.932465	0.00388479	0.19872	2.7974	497
1	0.00129202	0.0683414	0.930367	0.00387605	0.205024	2.7911	494
1	0.00129202	0.0683414	0.930367	0.00387605	0.205024	2.7911	497
1	0.00128666	0.0683417	0.930372	0.00385998	0.205025	2.79111	497
1	0.00135322	0.0683372	0.93031	0.00405966	0.205011	2.79093	498
1	0.00137281	0.0693262	0.929301	0.00411842	0.207979	2.7879	499
1	0.00134389	0.0699483	0.928708	0.00403167	0.209845	2.78612	501
1	0.00130799	0.0594319	0.93926	0.00392396	0.178296	2.81778	502
1	0.00135723	0.0605065	0.938136	0.00407169	0.18152	2.81441	504
1	0.00125855	0.0593506	0.939391	0.00377566	0.178052	2.81817	502
1	0.00127893	0.0545539	0.944167	0.00383678	0.163662	2.8325	504
1	0.00130322	0.0545526	0.944144	0.00390965	0.163658	2.83243	504
1	0.00129227	0.0577847	0.940923	0.0038768	0.173354	2.82277	503
1	0.00129931	0.0576984	0.941002	0.00389792	0.173095	2.82301	497
1	0.00129931	0.0576984	0.941002	0.00389792	0.173095	2.82301	497
1	0.00129931	0.0576984	0.941002	0.00389792	0.173095	2.82301	498
1	0.00129939	0.0576386	0.941062	0.00389816	0.172916	2.82319	499
1	0.00122922	0.0682772	0.930494	0.00368766	0.204832	2.79148	499
1	0.00125793	0.0727795	0.925963	0.00377379	0.218339	2.77789	500
1	0.00131693	0.0731915	0.925492	0.00395079	0.219574	2.77647	499
1	0.00127551	0.0708896	0.927835	0.00382654	0.212669	2.7835	498
1	0.00127192	0.0710131	0.927715	0.00381575	0.213039	2.78314	500
1	0.0013534	0.0774646	0.921182	0.0040602	0.232394	2.76355	501
1	0.001668	0.0956282	0.902704	0.005004	0.286885	2.70811	498
1	0.00157139	0.0923035	0.906125	0.00471416	0.276911	2.71838	496
1	0.00162354	0.0935394	0.904837	0.00487061	0.280618	2.71451	497
1	0.00166484	0.0935355	0.9048	0.00499453	0.280606	2.7144	495
1	0.00171166	0.0872308	0.911058	0.00513498	0.261692	2.73317	492
1	0.0016989	0.0940327	0.904268	0.00509671	0.282098	2.71281	492
1	0.00168388	0.102043	0.896273	0.00505165	0.30613	2.68882	495
1	0.00171434	0.102366	0.89592	0.00514303	0.307097	2.68776	498
1	0.00173239	0.0882773	0.90999	0.00519717	0.264832	2.72997	496
1	0.00171608	0.0850581	0.913226	0.00514824	0.255174	2.73968	491
1	0.00171295	0.0867261	0.911561	0.00513885	0.260178	2.73468	493
1	0.00171264	0.0779783	0.920309	0.00513792	0.233935	2.76093	494
1	0.00169057	0.0837333	0.914576	0.0050717	0.2512	2.74373	492
1	0.00169057	0.0837333	0.914576	0.0050717	0.2512	2.74373	492
1	0.00147995	0.0808825	0.917638	0.00443985	0.242648	2.75291	489
1	0.00147995	0.0808825	0.917638	0.00443985	0.242648	2.75291	489
1	0.00144359	0.0808854	0.917671	0.00433078	0.242656	2.75301	489
1	0.00156008	0.0780668	0.920373	0.00468025	0.2342	2.76112	492
1	0.00158155	0.0862008	0.912218	0.00474465	0.258602	2.73665	498
1	0.00158155	0.0862008	0.912218	0.00474465	0.258602	2.73665	498
1	0.00147018	0.0802779	0.918252	0.00441053	0.240834	2.75476	500
1	0.00145959	0.0869013	0.911639	0.00437877	0.260704	2.73492	498
1	0.00153373	0.0842286	0.914238	0.0046012	0.252686	2.74271	498
1	0.00157704	0.0887043	0.909719	0.00473111	0.266113	2.72916	496
1	0.00157704	0.0887043	0.909719	0.00473111	0.266113	2.72916	497
1	0.00156943	0.0931018	0.905329	0.00470828	0.279305	2.71599	497
1	0.00161341	0.0966337	0.901753	0.00484023	0.289901	2.70526	494
1	0.00163598	0.0839953	0.914369	0.00490795	0.251986	2.74311	492
1	0.00163598	0.0839953	0.914369	0.00490795	0.251986	2.74311	494
1	0.00162705	0.0889969	0.909376	0.00488115	0.266991	2.72813	496
1	0.00165383	0.0826734	0.915673	0.0049615	0.24802	2.74702	496
1	0.00165851	0.0800824	0.918259	0.00497552	0.240247	2.75478	493
1	0.0015938	0.0913583	0.907048	0.0047814	0.274075	2.72114	495
1	0.0016517	0.0902741	0.908074	0.00495511	0.270822	2.72422	499
1	0.00159267	0.0846961	0.913711	0.00477802	0.254088	2.74113	501
1	0.00161819	0.0700288	0.928353	0.00485458	0.210087	2.78506	503
1	0.00138204	0.0657419	0.932876	0.00414611	0.197226	2.79863	501
1	0.00134207	0.0729302	0.925728	0.00402621	0.218791	2.77718	503
1	0.00141944	0.0684053	0.930175	0.00425832	0.205216	2.79053	501
1	0.00138482	0.0753198	0.923295	0.00415447	0.22596	2.76989	499
1	0.00135845	0.0760237	0.922618	0.00407535	0.228071	2.76785	501
1	0.00134332	0.0711906	0.927466	0.00402996	0.213572	2.7824	501
1	0.00120734	0.067944	0.930849	0.00362203	0.203832	2.79255	499
1	0.00124044	0.0721612	0.926598	0.00372132	0.216484	2.77979	500
1	0.00124548	0.0683939	0.930361	0.00373643	0.205182	2.79108	502
1	0.00115684	0.0683126	0.930531	0.00347053	0.204938	2.79159	504
1	0.00118915	0.0707352	0.928076	0.00356746	0.212206	2.78423	508
1	0.00121112	0.0683286	0.93046	0.00363336	0.204986	2.79138	509
1	0.00117992	0.0641248	0.934695	0.00353976	0.192374	2.80409	506
1	0.00119259	0.0655261	0.933281	0.00357778	0.196578	2.79984	506
1	0.00119728	0.0684364	0.930366	0.00359184	0.205309	2.7911	506
1	0.00125385	0.0715488	0.927197	0.00376154	0.214647	2.78159	504
1	0.00119508	0.0671289	0.931676	0.00358523	0.201387	2.79503	503
1	0.00114228	0.0696215	0.929236	0.00342684	0.208865	2.78771	503
1	0.00114228	0.0696215	0.929236	0.00342684	0.208865	2.78771	497
1	0.00106114	0.0696272	0.929312	0.00318343	0.208882	2.78793	497
1	0.00106114	0.0696272	0.929312	0.00318343	0.208882	2.78793	497
1	0.00113036	0.0696224	0.929247	0.00339108	0.208867	2.78774	499
1	0.00110945	0.0674393	0.931451	0.00332835	0.202318	2.79435	503
1	0.00104014	0.0674439	0.931516	0.00312041	0.202332	2.79455	499
1	0.00104005	0.0674439	0.931516	0.00312016	0.202332	2.79455	499
1	0.0010518	0.0531254	0.945823	0.00315539	0.159376	2.83747	497
1	0.00104182	0.0621083	0.93685	0.00312545	0.186325	2.81055	496
1	0.00103185	0.0568439	0.942124	0.00309555	0.170532	2.82637	499
1	0.00118791	0.056835	0.941977	0.00356374	0.170505	2.82593	496
1	0.00119	0.055179	0.943631	0.00357	0.165537	2.83089	497
1	0.00119	0.055179	0.943631	0.00357	0.165537	2.83089	495
1	0.00121455	0.056881	0.941904	0.00364365	0.170643	2.82571	493
1	0.0012331	0.0593459	0.939421	0.00369931	0.178038	2.81826	493
1	0.00123551	0.0575101	0.941254	0.00370653	0.17253	2.82376	491
1	0.00123551	0.0575101	0.941254	0.00370653	0.17253	2.82376	491
1	0.00122611	0.0543241	0.94445	0.00367834	0.162972	2.83335	492
1	0.00122238	0.0572037	0.941574	0.00366714	0.171611	2.82472	492
1	0.00120324	0.0595964	0.9392	0.00360971	0.178789	2.8176	490
1	0.00120333	0.0595254	0.939271	0.00360998	0.178576	2.81781	487
1	0.00120333	0.0595254	0.939271	0.00360998	0.178576	2.81781	487
1	0.00110703	0.0541646	0.944728	0.0033211	0.162494	2.83419	487
1	0.00114265	0.061093	0.937764	0.00342795	0.183279	2.81329	487
1	0.00111045	0.061095	0.937795	0.00333135	0.183285	2.81338	487
1	0.00107425	0.0588787	0.940047	0.00322276	0.176636	2.82014	484
1	0.00102005	0.0590203	0.93996	0.00306015	0.177061	2.81988	485
1	0.00107321	0.0552124	0.943714	0.00321964	0.165637	2.83114	484
1	0.00103069	0.0552147	0.943755	0.00309206	0.165644	2.83126	484
1	0.0011005	0.0552109	0.943689	0.00330151	0.165633	2.83107	487
1	0.00110718	0.0494759	0.949417	0.00332155	0.148428	2.84825	488
1	0.00110407	0.0521509	0.946745	0.0033122	0.156453	2.84024	493
1	0.00110522	0.0511591	0.947736	0.00331567	0.153477	2.84321	495
1	0.0010917	0.0600745	0.938834	0.00327511	0.180224	2.8165	496
1	0.00105611	0.0570975	0.941846	0.00316832	0.171292	2.82554	493
1	0.00102768	0.0581174	0.940855	0.00308305	0.174352	2.82256	489
1	0.000989975	0.0583857	0.940624	0.00296992	0.175157	2.82187	489
1	0.000971216	0.0516614	0.947367	0.00291365	0.154984	2.8421	494
1	0.000971216	0.0516614	0.947367	0.00291365	0.154984	2.8421	493
1	0.000991655	0.0516604	0.947348	0.00297496	0.154981	2.84204	492
1	0.000937387	0.0553022	0.94376	0.00281216	0.165907	2.83128	491
1	0.000935165	0.0575406	0.941524	0.0028055	0.172622	2.82457	494
1	0.000990631	0.0534889	0.94552	0.00297189	0.160467	2.83656	495
1	0.000980195	0.0531633	0.945857	0.00294059	0.15949	2.83757	494
1	0.00100438	0.053162	0.945834	0.00301314	0.159486	2.8375	494
1	0.00100206	0.0553459	0.943652	0.00300619	0.166038	2.83096	495
1	0.00104853	0.054931	0.944021	0.00314558	0.164793	2.83206	495
1	0.00108676	0.0544872	0.944426	0.00326029	0.163462	2.83328	495
1	0.000995852	0.0561615	0.942843	0.00298756	0.168485	2.82853	493
1	0.0010644	0.0638915	0.935044	0.0031932	0.191674	2.80513	493
1	0.00104471	0.0594482	0.939507	0.00313413	0.178345	2.81852	496
1	0.00104516	0.0590374	0.939917	0.00313549	0.177112	2.81975	495
1	0.00102099	0.0597505	0.939229	0.00306297	0.179251	2.81769	493
1	0.00101229	0.0564085	0.942579	0.00303686	0.169226	2.82774	492
1	0.00112107	0.0575732	0.941306	0.00336322	0.17272	2.82392	489
1	0.00114526	0.0546047	0.94425	0.00343578	0.163814	2.83275	489
1	0.00114838	0.0520324	0.946819	0.00344513	0.156097	2.84046	490
1	0.00110548	0.0500888	0.948806	0.00331645	0.150266	2.84642	493
1	0.00111166	0.0447801	0.954108	0.00333498	0.13434	2.86232	494
1	0.00111532	0.0447799	0.954105	0.00334597	0.13434	2.86231	498
1	0.00116179	0.0487685	0.95007	0.00348537	0.146305	2.85021	495
1	0.00116287	0.0478884	0.950949	0.0034886	0.143665	2.85285	500
1	0.00118815	0.0478872	0.950925	0.00356445	0.143662	2.85277	497
1	0.00111636	0.0478906	0.950993	0.00334909	0.143672	2.85298	497
1	0.00113461	0.0478898	0.950976	0.00340384	0.143669	2.85293	495
1	0.00111552	0.0466128	0.952272	0.00334657	0.139838	2.85682	494
1	0.00111503	0.0470334	0.951852	0.00334509	0.1411	2.85555	492
1	0.00111637	0.0458925	0.952991	0.0033491	0.137678	2.85897	495
1	0.00116236	0.0506318	0.948206	0.00348707	0.151895	2.84462	495
1	0.00123114	0.0523086	0.94646	0.00369341	0.156926	2.83938	493
1	0.00121491	0.0543544	0.944431	0.00364474	0.163063	2.83329	494
1	0.00121019	0.0580284	0.940761	0.00363058	0.174085	2.82228	496
1	0.00120584	0.0580548	0.940739	0.00361753	0.174164	2.82222	501
1	0.00117189	0.0573497	0.941478	0.00351568	0.172049	2.82444	504
1	0.00117933	0.0513673	0.947453	0.00353799	0.154102	2.84236	502
1	0.00114374	0.0469124	0.951944	0.00343123	0.140737	2.85583	502
1	0.00113039	0.0441047	0.954765	0.00339116	0.132314	2.86429	504
1	0.00108782	0.0424438	0.956468	0.00326345	0.127331	2.86941	500
1	0.00106068	0.0428227	0.956117	0.00318203	0.128468	2.86835	502
1	0.00105907	0.0442767	0.954664	0.0031772	0.13283	2.86399	500
1	0.00110431	0.0437018	0.955194	0.00331292	0.131105	2.86558	501
1	0.00110042	0.043702	0.955198	0.00330125	0.131106	2.86559	500
1	0.0010916	0.0431433	0.955765	0.0032748	0.12943	2.8673	499
1	0.00111054	0.0482013	0.950688	0.00333162	0.144604	2.85206	496
1	0.00108892	0.0494219	0.949489	0.00326677	0.148266	2.84847	502
1	0.00120711	0.0475797	0.951213	0.00362134	0.142739	2.85364	506
1	0.00118263	0.0535956	0.945222	0.0035479	0.160787	2.83567	500
1	0.00118399	0.0525057	0.94631	0.00355198	0.157517	2.83893	500
1	0.00126961	0.0536151	0.945115	0.00380884	0.160845	2.83535	497
1	0.00125196	0.0667779	0.93197	0.00375587	0.200334	2.79591	497
1	0.00125196	0.0667779	0.93197	0.00375587	0.200334	2.79591	492
1	0.00119136	0.0701768	0.928632	0.00357409	0.21053	2.7859	493
1	0.00118863	0.0723116	0.9265	0.00356589	0.216935	2.7795	495
1	0.00123229	0.0702804	0.928487	0.00369687	0.210841	2.78546	491
1	0.00125696	0.0676365	0.931107	0.00377087	0.202909	2.79332	494
1	0.00126077	0.0648094	0.93393	0.0037823	0.194428	2.80179	496
1	0.00125846	0.0702947	0.928447	0.00377537	0.210884	2.78534	496
1	0.00126526	0.0731173	0.925617	0.00379579	0.219352	2.77685	493
1	0.00132138	0.0731132	0.925565	0.00396414	0.21934	2.7767	494
1	0.00140163	0.0832805	0.915318	0.00420489	0.249842	2.74595	496
1	0.00137835	0.0809333	0.917688	0.00413505	0.2428	2.75307	498
1	0.00137835	0.0809333	0.917688	0.00413505	0.2428	2.75307	498
1	0.00144389	0.0804432	0.918113	0.00433167	0.241329	2.75434	494
1	0.00144977	0.0804427	0.918108	0.00434932	0.241328	2.75432	492
1	0.00145594	0.0765308	0.922013	0.00436782	0.229592	2.76604	489
1	0.00148805	0.0730379	0.925474	0.00446416	0.219114	2.77642	495
1	0.00149059	0.0830345	0.915475	0.00447177	0.249103	2.74642	498
1	0.00152819	0.0829482	0.915524	0.00458456	0.248845	2.74657	498
1	0.00144385	0.0854586	0.913098	0.00433154	0.256376	2.73929	498
1	0.0014898	0.0866114	0.911899	0.00446939	0.259834	2.7357	496
1	0.00142324	0.087654	0.910923	0.00426972	0.262962	2.73277	494
1	0.00157194	0.088422	0.910006	0.00471581	0.265266	2.73002	496
1	0.00152593	0.0881663	0.910308	0.00457779	0.264499	2.73092	492
1	0.00156472	0.0936862	0.904749	0.00469415	0.281059	2.71425	492
1	0.00156103	0.0980066	0.900432	0.00468309	0.29402	2.7013	489
1	0.00153311	0.100416	0.898051	0.00459934	0.301249	2.69415	484
1	0.00152889	0.0881436	0.910328	0.00458666	0.264431	2.73098	484
1	0.00152386	0.0917141	0.906762	0.00457157	0.275142	2.72029	489
1	0.0015337	0.0858458	0.912621	0.0046011	0.257537	2.73786	489
1	0.001535	0.085074	0.913391	0.00460499	0.255222	2.74017	489
1	0.0016185	0.0901744	0.908207	0.00485551	0.270523	2.72462	491
1	0.00166538	0.0843392	0.913995	0.00499615	0.253018	2.74199	492
1	0.00168314	0.08296	0.915357	0.00504942	0.24888	2.74607	494
1	0.00159753	0.078141	0.920262	0.00479258	0.234423	2.76078	497
1	0.00155016	0.0781447	0.920305	0.00465047	0.234434	2.76092	495
1	0.00154818	0.0726884	0.925763	0.00464455	0.218065	2.77729	497
1	0.00181297	0.0770909	0.921096	0.00543892	0.231273	2.76329	498
1	0.00180214	0.0826066	0.915591	0.00540641	0.24782	2.74677	496
1	0.00176552	0.0914216	0.906813	0.00529656	0.274265	2.72044	499
1	0.00176598	0.0911836	0.90705	0.00529795	0.273551	2.72115	500
1	0.00173765	0.0880188	0.910244	0.00521296	0.264057	2.73073	502
1	0.00191481	0.0880032	0.910082	0.00574443	0.26401	2.73025	500
1	0.00191532	0.0919189	0.906166	0.00574595	0.275757	2.7185	493
1	0.00192434	0.087642	0.910434	0.00577301	0.262926	2.7313	495
1	0.00191899	0.0901796	0.907901	0.00575696	0.270539	2.7237	493
1	0.00181418	0.0904615	0.907724	0.00544254	0.271384	2.72317	492
1	0.00174152	0.0945426	0.903716	0.00522456	0.283628	2.71115	494
1	0.00172858	0.0916248	0.906647	0.00518573	0.274874	2.71994	495
1	0.00165644	0.0870238	0.91132	0.00496931	0.261072	2.73396	497
1	0.00156927	0.0870314	0.911399	0.0047078	0.261094	2.7342	497
1	0.00154437	0.0809037	0.917552	0.00463312	0.242711	2.75266	497
1	0.00155312	0.0756996	0.922747	0.00465935	0.227099	2.76824	498
1	0.00163089	0.087339	0.91103	0.00489268	0.262017	2.73309	500
1	0.00163118	0.0915422	0.906827	0.00489353	0.274626	2.72048	498
1	0.00163089	0.0917054	0.906664	0.00489266	0.275116	2.71999	498
1	0.00182293	0.0906092	0.907568	0.00546878	0.271828	2.7227	496
1	0.00190808	0.11035	0.887742	0.00572423	0.33105	2.66323	498
1	0.00190808	0.11035	0.887742	0.00572423	0.33105	2.66323	503
1	0.0020094	0.108925	0.889066	0.00602821	0.326775	2.6672	506
1	0.00213192	0.0999947	0.897873	0.00639576	0.299984	2.69362	513
1	0.00213017	0.0999126	0.897957	0.00639051	0.299738	2.69387	511
1	0.00214394	0.0999112	0.897945	0.00643183	0.299734	2.69383	507
1	0.0023711	0.0961481	0.901481	0.00711331	0.288444	2.70444	510
1	0.00242825	0.100052	0.897519	0.00728476	0.300157	2.69256	518
1	0.00243907	0.100387	0.897174	0.00731721	0.30116	2.69152	517
1	0.00243978	0.100123	0.897437	0.00731935	0.300369	2.69231	507
1	0.00242502	0.10936	0.888215	0.00727505	0.328079	2.66465	503
1	0.00242036	0.107633	0.889947	0.00726108	0.322898	2.66984	502
1	0.0024946	0.107625	0.889881	0.00748381	0.322874	2.66964	504
1	0.00248366	0.111539	0.885977	0.00745099	0.334617	2.65793	508
1	0.00244724	0.106624	0.890928	0.00734173	0.319873	2.67279	510
1	0.00265223	0.115555	0.881792	0.00795668	0.346666	2.64538	508
1	0.00271208	0.120619	0.876669	0.00813623	0.361856	2.63001	510
1	0.00265242	0.120626	0.876722	0.00795726	0.361877	2.63017	508
1	0.0026658	0.116191	0.881143	0.00799739	0.348573	2.64343	505
1	0.0026658	0.116191	0.881143	0.00799739	0.348573	2.64343	506
1	0.00259028	0.112899	0.88451	0.00777083	0.338698	2.65353	508
1	0.00256668	0.12098	0.876454	0.00770004	0.362939	2.62936	511
1	0.00259308	0.11194	0.885467	0.00777923	0.335821	2.6564	509
1	0.00267724	0.116214	0.881109	0.00803171	0.348642	2.64333	510
1	0.00280403	0.116199	0.880997	0.00841209	0.348598	2.64299	509
1	0.00282152	0.117657	0.879521	0.00846455	0.352972	2.63856	506
1	0.00282152	0.117657	0.879521	0.00846455	0.352972	2.63856	511
1	0.00282152	0.117657	0.879521	0.00846455	0.352972	2.63856	512
1	0.00287593	0.119902	0.877222	0.00862779	0.359707	2.63167	510
1	0.00297701	0.119381	0.877642	0.00893102	0.358144	2.63292	516
1	0.00293389	0.120973	0.876093	0.00880166	0.36292	2.62828	519
1	0.00284537	0.124423	0.872732	0.0085361	0.373269	2.61819	522
1	0.00293748	0.124411	0.872651	0.00881243	0.373234	2.61795	526
1	0.00296661	0.132275	0.864758	0.00889984	0.396826	2.59427	524
1	0.00300047	0.126969	0.87003	0.00900141	0.380908	2.61009	522
1	0.00249269	0.138724	0.858784	0.00747807	0.416171	2.57635	523
1	0.00251462	0.136582	0.860903	0.00754387	0.409747	2.58271	519
1	0.00251462	0.136582	0.860903	0.00754387	0.409747	2.58271	522
1	0.00250659	0.139341	0.858152	0.00751976	0.418024	2.57446	518
1	0.00272067	0.139311	0.857968	0.008162	0.417934	2.5739	520
1	0.00268536	0.144734	0.85258	0.00805608	0.434203	2.55774	518
1	0.00275443	0.148457	0.848789	0.00826328	0.44537	2.54637	517
1	0.00291853	0.143781	0.853301	0.00875559	0.431342	2.5599	518
1	0.00320671	0.156926	0.839867	0.00962012	0.470778	2.5196	520
1	0.00326934	0.16646	0.830271	0.00980803	0.499379	2.49081	521
1	0.00326142	0.164321	0.832417	0.00978427	0.492964	2.49725	525
1	0.00315031	0.156275	0.840575	0.00945093	0.468824	2.52173	528
1	0.00309573	0.170893	0.826011	0.00928719	0.512679	2.47803	525
1	0.00303722	0.159325	0.837638	0.00911166	0.477976	2.51291	522
1	0.00328403	0.147914	0.848802	0.0098521	0.443741	2.54641	518
1	0.00340864	0.148141	0.84845	0.0102259	0.444423	2.54535	521
1	0.00343502	0.141547	0.855018	0.0103051	0.42464	2.56506	515
1	0.00352029	0.131468	0.865011	0.0105609	0.394405	2.59503	515
1	0.00350844	0.134392	0.8621	0.0105253	0.403176	2.5863	515
1	0.00335513	0.134413	0.862232	0.0100654	0.403238	2.5867	514
1	0.00337121	0.136849	0.85978	0.0101136	0.410547	2.57934	514
1	0.00335823	0.140173	0.856468	0.0100747	0.42052	2.56941	511
1	0.00311788	0.138338	0.858544	0.00935365	0.415014	2.57563	507
1	0.00309062	0.145872	0.851037	0.00927186	0.437617	2.55311	508
1	0.00317374	0.149796	0.847031	0.00952123	0.449387	2.54109	506
1	0.00311513	0.165906	0.830979	0.00934539	0.497718	2.49294	506
1	0.00311939	0.158676	0.838204	0.00935817	0.476029	2.51461	505
1	0.0031374	0.157665	0.839197	0.0094122	0.472996	2.51759	509
1	0.00317051	0.178603	0.818227	0.00951153	0.535808	2.45468	508
1	0.00314516	0.157647	0.839208	0.00943549	0.47294	2.51762	504
1	0.00314516	0.157647	0.839208	0.00943549	0.47294	2.51762	506
1	0.00306459	0.160558	0.836377	0.00919377	0.481675	2.50913	509
1	0.00342509	0.1607	0.835875	0.0102753	0.482099	2.50763	510
1	0.00324681	0.162356	0.834397	0.00974044	0.487069	2.50319	508
1	0.00315461	0.161993	0.834852	0.00946382	0.485979	2.50456	507
1	0.00306962	0.184568	0.812362	0.00920887	0.553705	2.43709	507
1	0.002863	0.204516	0.792621	0.00858901	0.613547	2.37786	506
1	0.0028804	0.199683	0.797436	0.00864119	0.59905	2.39231	506
1	0.00278436	0.196721	0.800495	0.00835307	0.590162	2.40149	503
1	0.00285304	0.209769	0.787378	0.00855912	0.629307	2.36213	508
1	0.00302628	0.194967	0.802007	0.00907884	0.5849	2.40602	506
1	0.00299387	0.190056	0.80695	0.0089816	0.570169	2.42085	509
1	0.00313372	0.201168	0.795699	0.00940117	0.603503	2.3871	506
1	0.00310829	0.187123	0.809768	0.00932488	0.56137	2.42931	506
1	0.00298455	0.181183	0.815833	0.00895364	0.543548	2.4475	506
1	0.00296453	0.178963	0.818073	0.00889359	0.536888	2.45422	503
1	0.00268701	0.171742	0.825571	0.00806103	0.515225	2.47671	502
1	0.00263309	0.178997	0.81837	0.00789928	0.536991	2.45511	503
1	0.00265555	0.171994	0.82535	0.00796666	0.515982	2.47605	502
1	0.00255673	0.162666	0.834777	0.00767019	0.487997	2.50433	505
1	0.00246837	0.157881	0.839651	0.00740511	0.473642	2.51895	507
1	0.00227528	0.158966	0.838759	0.00682585	0.476897	2.51628	506
1	0.00238944	0.156165	0.841446	0.00716832	0.468494	2.52434	509
1	0.00228333	0.152408	0.845308	0.00684998	0.457225	2.53593	509
1	0.00231743	0.152403	0.845279	0.0069523	0.457209	2.53584	509
1	0.00232961	0.14795	0.849721	0.00698882	0.44385	2.54916	508
1	0.00208205	0.163334	0.834584	0.00624616	0.490001	2.50375	511
1	0.00217716	0.143199	0.854623	0.00653149	0.429598	2.56387	510
1	0.00214083	0.139076	0.858783	0.0064225	0.417229	2.57635	511
1	0.00216605	0.139073	0.858761	0.00649816	0.417219	2.57628	508
1	0.00221131	0.121085	0.876703	0.00663393	0.363256	2.63011	507
1	0.00218496	0.131559	0.866256	0.00655487	0.394678	2.59877	505
1	0.0021573	0.1357	0.862142	0.00647189	0.407101	2.58643	506
1	0.00216881	0.118392	0.879439	0.00650643	0.355176	2.63832	505
1	0.0020486	0.118725	0.879226	0.0061458	0.356176	2.63768	505
1	0.0021411	0.127777	0.870082	0.00642329	0.383331	2.61025	505
1	0.00227447	0.123282	0.874443	0.0068234	0.369846	2.62333	502
1	0.00221269	0.119131	0.878656	0.00663807	0.357394	2.63597	504
1	0.00220095	0.120673	0.877127	0.00660285	0.362018	2.63138	503
1	0.0022321	0.113875	0.883893	0.0066963	0.341625	2.65168	502
1	0.00224754	0.107745	0.890007	0.00674263	0.323236	2.67002	492
1	0.00217043	0.114664	0.883165	0.00651129	0.343993	2.6495	488
1	0.00218641	0.114018	0.883795	0.00655922	0.342055	2.65139	490
1	0.00214229	0.114023	0.883834	0.00642686	0.34207	2.6515	487
1	0.00215096	0.110436	0.887413	0.00645288	0.331307	2.66224	487
1	0.0021216	0.106087	0.891792	0.00636479	0.318261	2.67537	487
1	0.00212697	0.103823	0.894051	0.00638091	0.311468	2.68215	488
1	0.00213115	0.102061	0.895808	0.00639345	0.306184	2.68742	490
1	0.00214038	0.110052	0.887808	0.00642115	0.330155	2.66342	491
1	0.00213296	0.119692	0.878175	0.00639889	0.359076	2.63452	487
1	0.00234596	0.117073	0.880581	0.00703789	0.351218	2.64174	487
1	0.00227135	0.117081	0.880647	0.00681405	0.351244	2.64194	484
1	0.00237178	0.109548	0.88808	0.00711533	0.328645	2.66424	486
1	0.00233819	0.12216	0.875502	0.00701456	0.36648	2.62651	488
1	0.00234797	0.10918	0.888472	0.00704391	0.327539	2.66542	490
1	0.00236322	0.106306	0.891331	0.00708965	0.318917	2.67399	492
1	0.00239538	0.101505	0.8961	0.00718614	0.304514	2.6883	489
1	0.00225864	0.103153	0.894588	0.00677593	0.309459	2.68376	492
1	0.00223872	0.0936662	0.904095	0.00671616	0.280999	2.71229	493
1	0.00226192	0.0903776	0.90736	0.00678577	0.271133	2.72208	492
1	0.0024372	0.0931373	0.904425	0.0073116	0.279412	2.71328	494
1	0.00251139	0.097346	0.900143	0.00753418	0.292038	2.70043	494
1	0.00246084	0.0973509	0.900188	0.00738251	0.292053	2.70056	495
1	0.00249343	0.0973477	0.900159	0.0074803	0.292043	2.70048	498
1	0.00248932	0.0988377	0.898673	0.00746795	0.296513	2.69602	496
1	0.00259773	0.103142	0.89426	0.0077932	0.309427	2.68278	497
1	0.00257889	0.109648	0.887773	0.00773667	0.328943	2.66332	502
1	0.00254286	0.125212	0.872245	0.00762859	0.375636	2.61674	502
1	0.002523	0.130683	0.866794	0.00756901	0.392048	2.60038	497
1	0.00256927	0.129159	0.868272	0.00770782	0.387477	2.60481	497
1	0.002601	0.129155	0.868244	0.00780301	0.387465	2.60473	499
1	0.002601	0.129155	0.868244	0.00780301	0.387465	2.60473	502
1	0.00274109	0.131975	0.865284	0.00822326	0.395924	2.59585	501
1	0.00263675	0.137044	0.860319	0.00791024	0.411133	2.58096	502
1	0.00284228	0.137085	0.860073	0.00852685	0.411254	2.58022	505
1	0.0028272	0.154618	0.842554	0.00848159	0.463855	2.52766	505
1	0.00280882	0.160114	0.837078	0.00842646	0.480341	2.51123	500
1	0.00272986	0.174119	0.823151	0.00818958	0.522358	2.46945	497
1	0.00273588	0.172298	0.824966	0.00820764	0.516894	2.4749	497
1	0.00272111	0.176765	0.820514	0.00816334	0.530294	2.46154	497
1	0.00253044	0.183985	0.813485	0.00759132	0.551954	2.44045	503
1	0.00252395	0.186076	0.8114	0.00757186	0.558229	2.4342	503
1	0.00254046	0.193891	0.803568	0.00762137	0.581673	2.41071	509
1	0.00284602	0.190941	0.806213	0.00853807	0.572824	2.41864	512
1	0.00273914	0.221326	0.775935	0.00821742	0.663977	2.32781	508
1	0.00264195	0.213874	0.783485	0.00792585	0.641621	2.35045	506
1	0.00253692	0.208322	0.789142	0.00761077	0.624965	2.36742	505
1	0.00262591	0.207615	0.789759	0.00787773	0.622846	2.36928	504
1	0.00265783	0.190207	0.807135	0.00797349	0.570621	2.42141	500
1	0.00257727	0.175624	0.821799	0.00773182	0.526871	2.4654	507
1	0.00258909	0.171845	0.825566	0.00776726	0.515536	2.4767	505
1	0.00252249	0.185153	0.812324	0.00756746	0.55546	2.43697	508
1	0.00253788	0.186283	0.811179	0.00761364	0.558849	2.43354	504
1	0.00263993	0.186264	0.811096	0.00791978	0.558792	2.43329	502
1	0.00264092	0.185748	0.811611	0.00792277	0.557245	2.43483	505
1	0.00257432	0.171669	0.825757	0.00772297	0.515006	2.47727	505
1	0.00256487	0.173627	0.823808	0.00769461	0.52088	2.47142	504
1	0.00256722	0.164414	0.833019	0.00770165	0.493241	2.49906	506
1	0.00279657	0.16677	0.830434	0.00838971	0.500309	2.4913	505
1	0.00260694	0.153198	0.844195	0.00782083	0.459594	2.53259	507
1	0.00264566	0.165161	0.832194	0.00793699	0.495482	2.49658	504
1	0.00273108	0.162469	0.834799	0.00819324	0.487408	2.5044	504
1	0.00260977	0.172389	0.825001	0.0078293	0.517166	2.475	500
1	0.00226925	0.157996	0.839735	0.00680775	0.473987	2.51921	501
1	0.00220799	0.158005	0.839787	0.00662396	0.474016	2.51936	500
1	0.00232359	0.14643	0.851246	0.00697077	0.43929	2.55374	499
1	0.00230421	0.140615	0.857081	0.00691263	0.421845	2.57124	503
1	0.00224712	0.140623	0.85713	0.00674137	0.421869	2.57139	503
1	0.00219127	0.143502	0.854306	0.0065738	0.430507	2.56292	499
1	0.0021901	0.143957	0.853853	0.00657031	0.431871	2.56156	496
1	0.00219109	0.152611	0.845198	0.00657326	0.457832	2.53559	497
1	0.00219729	0.15261	0.845193	0.00659188	0.457829	2.53558	492
1	0.0022782	0.146512	0.85121	0.0068346	0.439536	2.55363	493
1	0.00242616	0.156027	0.841546	0.00727848	0.468082	2.52464	493
1	0.00239924	0.155977	0.841624	0.00719771	0.46793	2.52487	487
1	0.00243316	0.144041	0.853526	0.00729949	0.432124	2.56058	483
1	0.0024808	0.144309	0.85321	0.00744239	0.432927	2.55963	481
1	0.00244071	0.144199	0.85336	0.00732214	0.432598	2.56008	482
1	0.00243382	0.146618	0.850948	0.00730145	0.439854	2.55284	484
1	0.00250814	0.14087	0.856622	0.00752442	0.42261	2.56987	482
1	0.0023389	0.1169	0.880762	0.00701671	0.350699	2.64228	483
1	0.00235077	0.119721	0.877928	0.00705231	0.359162	2.63379	483
1	0.00213609	0.107826	0.890038	0.00640827	0.323479	2.67011	485
1	0.00216331	0.105134	0.892703	0.00648992	0.315402	2.67811	488
1	0.0021396	0.11494	0.88292	0.00641881	0.34482	2.64876	485
1	0.00214669	0.112009	0.885844	0.00644006	0.336027	2.65753	485
1	0.00210685	0.103756	0.894138	0.00632055	0.311267	2.68241	482
1	0.00217234	0.101623	0.896204	0.00651702	0.30487	2.68861	483
1	0.00224018	0.102139	0.895621	0.00672053	0.306416	2.68686	485
1	0.00224512	0.100157	0.897598	0.00673537	0.300471	2.69279	487
1	0.00223711	0.103367	0.894396	0.00671134	0.3101	2.68319	488
1	0.00233473	0.107686	0.889979	0.00700419	0.323059	2.66994	491
1	0.00232217	0.104209	0.893469	0.00696651	0.312628	2.68041	492
1	0.00224783	0.102574	0.895178	0.00674348	0.307723	2.68553	490
1	0.00235986	0.102563	0.895077	0.00707959	0.307688	2.68523	491
1	0.00233753	0.111058	0.886605	0.00701258	0.333173	2.65981	489
1	0.00232204	0.116947	0.880731	0.00696611	0.350842	2.64219	488
1	0.00226326	0.10797	0.889767	0.00678979	0.32391	2.6693	490
1	0.00223623	0.118625	0.879139	0.00670869	0.355874	2.63742	487
1	0.00223254	0.107476	0.890291	0.00669762	0.322429	2.67087	485
1	0.00210931	0.106551	0.89134	0.00632794	0.319653	2.67402	484
1	0.00222426	0.11649	0.881286	0.00667279	0.34947	2.64386	484
1	0.0022236	0.123985	0.873791	0.0066708	0.371956	2.62137	484
1	0.00214138	0.141531	0.856327	0.00642413	0.424593	2.56898	489
1	0.00236111	0.13219	0.865449	0.00708334	0.396571	2.59635	488
1	0.00227734	0.129413	0.86831	0.00683203	0.388239	2.60493	487
1	0.00233618	0.10692	0.890744	0.00700855	0.320759	2.67223	487
1	0.00237987	0.094275	0.903345	0.00713962	0.282825	2.71004	485
1	0.00232196	0.090395	0.907283	0.00696589	0.271185	2.72185	486
1	0.00225285	0.0877045	0.910043	0.00675855	0.263113	2.73013	489
1	0.00215733	0.0839858	0.913857	0.00647198	0.251957	2.74157	494
1	0.00215733	0.0839858	0.913857	0.00647198	0.251957	2.74157	496
1	0.00215733	0.0789929	0.91885	0.00647199	0.236979	2.75655	497
1	0.00208829	0.0764649	0.921447	0.00626486	0.229395	2.76434	497
1	0.00196024	0.0801006	0.917939	0.00588071	0.240302	2.75382	502
1	0.00168193	0.0731101	0.925208	0.00504578	0.21933	2.77562	498
1	0.00166617	0.081792	0.916542	0.00499851	0.245376	2.74963	500
1	0.00178475	0.0813229	0.916892	0.00535424	0.243969	2.75068	502
1	0.00176569	0.0879932	0.910241	0.00529706	0.26398	2.73072	500
1	0.00173527	0.0942479	0.904017	0.00520582	0.282744	2.71205	499
1	0.00177231	0.104303	0.893925	0.00531694	0.312908	2.68178	498
1	0.00168042	0.102508	0.895811	0.00504127	0.307525	2.68743	494
1	0.00172797	0.0941266	0.904145	0.00518391	0.28238	2.71244	496
1	0.0016739	0.0941317	0.904194	0.00502169	0.282395	2.71258	493
1	0.00168228	0.0941309	0.904187	0.00504685	0.282393	2.71256	495
1	0.00178805	0.107568	0.890644	0.00536415	0.322704	2.67193	494
1	0.00168591	0.105529	0.892785	0.00505774	0.316588	2.67835	494
1	0.00171385	0.0907061	0.90758	0.00514156	0.272118	2.72274	495
1	0.00179935	0.0888688	0.909332	0.00539804	0.266607	2.728	498
1	0.00180772	0.0846296	0.913563	0.00542316	0.253889	2.74069	496
1	0.00164227	0.0846436	0.913714	0.0049268	0.253931	2.74114	497
1	0.00171959	0.0847758	0.913505	0.00515876	0.254327	2.74051	500
1	0.00172465	0.0820822	0.916193	0.00517395	0.246246	2.74858	501
1	0.00174061	0.0826919	0.915568	0.00522182	0.248076	2.7467	498
1	0.00170026	0.0818194	0.91648	0.00510078	0.245458	2.74944	498
1	0.00172395	0.0804581	0.917818	0.00517184	0.241374	2.75345	499
1	0.00165667	0.0795112	0.918832	0.00497	0.238534	2.7565	499
1	0.00155971	0.0795189	0.918921	0.00467913	0.238557	2.75676	497
1	0.0015267	0.083097	0.915376	0.0045801	0.249291	2.74613	495
1	0.00162257	0.0782362	0.920141	0.00486771	0.234709	2.76042	498
1	0.00152372	0.0782439	0.920232	0.00457116	0.234732	2.7607	497
1	0.00148973	0.0799623	0.918548	0.00446918	0.239887	2.75564	496
1	0.00145792	0.0757013	0.922841	0.00437375	0.227104	2.76852	495
1	0.0014477	0.0723698	0.926183	0.0043431	0.217109	2.77855	496
1	0.00144623	0.0710893	0.927464	0.00433869	0.213268	2.78239	497
1	0.00140456	0.0748556	0.92374	0.00421368	0.224567	2.77122	493
1	0.00142283	0.0728167	0.92576	0.0042685	0.21845	2.77728	493
1	0.00142283	0.0728167	0.92576	0.0042685	0.21845	2.77728	491
1	0.00142283	0.0728167	0.92576	0.0042685	0.21845	2.77728	494
1	0.00144376	0.0728151	0.925741	0.00433128	0.218445	2.77722	491
1	0.0014525	0.0672024	0.931345	0.0043575	0.201607	2.79404	489
1	0.00143934	0.0705097	0.928051	0.00431801	0.211529	2.78415	491
1	0.00146029	0.0691073	0.929432	0.00438086	0.207322	2.7883	490
1	0.00146368	0.0687425	0.929794	0.00439105	0.206227	2.78938	494
1	0.00146244	0.0695313	0.929006	0.00438733	0.208594	2.78702	493
1	0.00146047	0.0662747	0.932265	0.0043814	0.198824	2.79679	495
1	0.00150148	0.0675502	0.930948	0.00450443	0.202651	2.79285	495
1	0.00155432	0.0678075	0.930638	0.00466297	0.203422	2.79191	492
1	0.00155298	0.0686111	0.929836	0.00465895	0.205833	2.78951	495
1	0.0015443	0.0668301	0.931626	0.0046329	0.20049	2.79488	498
1	0.00154255	0.0666332	0.931824	0.00462764	0.1999	2.79547	497
1	0.00153529	0.0666337	0.931831	0.00460587	0.199901	2.79549	490
1	0.00153529	0.0666337	0.931831	0.00460587	0.199901	2.79549	491
1	0.00153176	0.0687811	0.929687	0.00459527	0.206343	2.78906	493
1	0.00154285	0.0684585	0.929999	0.00462855	0.205376	2.79	500
1	0.00162951	0.0633791	0.934991	0.00488852	0.190137	2.80497	501
1	0.00162406	0.0665099	0.931866	0.00487218	0.19953	2.7956	501
1	0.00152367	0.0665166	0.93196	0.00457102	0.19955	2.79588	499
1	0.00149176	0.063349	0.935159	0.00447529	0.190047	2.80548	496
1	0.00149954	0.0682122	0.930288	0.00449861	0.204637	2.79086	496
1	0.00161386	0.076162	0.922224	0.00484158	0.228486	2.76667	496
1	0.00161421	0.0759592	0.922427	0.00484264	0.227878	2.76728	496
1	0.0015969	0.0751443	0.923259	0.00479069	0.225433	2.76978	490
1	0.00160553	0.0732502	0.925144	0.00481659	0.219751	2.77543	488
1	0.00160252	0.0749858	0.923412	0.00480757	0.224957	2.77024	490
1	0.00160205	0.0752586	0.923139	0.00480615	0.225776	2.76942	492
1	0.00167847	0.0752528	0.923069	0.00503541	0.225758	2.76921	492
1	0.00172301	0.0800607	0.918216	0.00516902	0.240182	2.75465	491
1	0.00165572	0.0675827	0.930762	0.00496715	0.202748	2.79228	494
1	0.00165572	0.0675827	0.930762	0.00496715	0.202748	2.79228	493
1	0.00167939	0.0638896	0.934431	0.00503817	0.191669	2.80329	494
1	0.001821	0.0617697	0.936409	0.00546299	0.185309	2.80923	497
1	0.00178584	0.0623157	0.935898	0.00535751	0.186947	2.8077	503
1	0.00167929	0.0570427	0.941278	0.00503787	0.171128	2.82383	502
1	0.00167105	0.0616695	0.936659	0.00501315	0.185008	2.80998	501
1	0.00165704	0.0644687	0.933874	0.00497112	0.193406	2.80162	502
1	0.00166335	0.0609041	0.937433	0.00499006	0.182712	2.8123	503
1	0.00166335	0.0609041	0.937433	0.00499006	0.182712	2.8123	503
1	0.00162457	0.0650635	0.933312	0.00487371	0.19519	2.79994	503
1	0.00157018	0.0688137	0.929616	0.00471054	0.206441	2.78885	499
1	0.0016701	0.0728152	0.925515	0.0050103	0.218446	2.77654	500
1	0.00164183	0.0734228	0.924935	0.0049255	0.220268	2.77481	500
1	0.00181543	0.0786577	0.919527	0.00544628	0.235973	2.75858	495
1	0.0018745	0.0771127	0.921013	0.0056235	0.231338	2.76304	494
1	0.00180799	0.0785759	0.919616	0.00542398	0.235728	2.75885	493
1	0.00177011	0.0778649	0.920365	0.00531034	0.233595	2.7611	491
1	0.00172191	0.0726957	0.925582	0.00516572	0.218087	2.77675	489
1	0.001796	0.0717913	0.926413	0.005388	0.215374	2.77924	488
1	0.00176205	0.084902	0.913336	0.00528615	0.254706	2.74001	488
1	0.0017308	0.0861887	0.912081	0.0051924	0.258566	2.73624	487
1	0.00163613	0.0887677	0.909596	0.0049084	0.266303	2.72879	491
1	0.00160344	0.0872024	0.911194	0.00481033	0.261607	2.73358	492
1	0.00168166	0.0937783	0.90454	0.00504497	0.281335	2.71362	486
1	0.00169786	0.0850453	0.913257	0.00509358	0.255136	2.73977	487
1	0.00170092	0.0833971	0.914902	0.00510276	0.250191	2.74471	484
1	0.00173197	0.0960378	0.90223	0.0051959	0.288113	2.70669	482
1	0.00170479	0.0916065	0.906689	0.00511438	0.274819	2.72007	480
1	0.00168995	0.0855878	0.912722	0.00506984	0.256763	2.73817	484
1	0.00170759	0.0845178	0.913775	0.00512277	0.253553	2.74132	489
1	0.00171206	0.0821191	0.916169	0.00513619	0.246357	2.74851	491
1	0.00170949	0.0835015	0.914789	0.00512846	0.250505	2.74437	492
1	0.00171774	0.079075	0.919207	0.00515323	0.237225	2.75762	492
1	0.00163677	0.0800254	0.918338	0.0049103	0.240076	2.75501	488
1	0.00158134	0.0800298	0.918389	0.00474403	0.240089	2.75517	491
1	0.00174356	0.0837021	0.914554	0.00523068	0.251106	2.74366	494
1	0.00174356	0.0837021	0.914554	0.00523068	0.251106	2.74366	496
1	0.00161959	0.0740945	0.924286	0.00485877	0.222284	2.77286	499
1	0.00161959	0.0740945	0.924286	0.00485877	0.222284	2.77286	499
1	0.00160951	0.0798589	0.918532	0.00482852	0.239577	2.75559	493
1	0.00162491	0.0788338	0.919541	0.00487472	0.236501	2.75862	489
1	0.00159708	0.080595	0.917808	0.00479124	0.241785	2.75342	491
1	0.00156447	0.0865689	0.911867	0.00469341	0.259707	2.7356	494
1	0.00146788	0.0680799	0.930452	0.00440365	0.20424	2.79136	492
1	0.00146788	0.0680799	0.930452	0.00440365	0.20424	2.79136	491
1	0.00163732	0.0678804	0.930482	0.00491195	0.203641	2.79145	491
1	0.00164589	0.0684701	0.929884	0.00493767	0.20541	2.78965	488
1	0.00165938	0.0738022	0.924538	0.00497814	0.221407	2.77362	488
1	0.00161009	0.0647422	0.933648	0.00483026	0.194227	2.80094	487
1	0.00149954	0.0664129	0.932088	0.00449861	0.199239	2.79626	487
1	0.00140798	0.07125	0.927342	0.00422393	0.21375	2.78203	488
1	0.00149098	0.0713603	0.927149	0.00447293	0.214081	2.78145	488
1	0.00149385	0.0695708	0.928935	0.00448155	0.208713	2.78681	490
1	0.00149328	0.0699246	0.928582	0.00447985	0.209774	2.78575	489
1	0.00152156	0.0745915	0.923887	0.00456468	0.223774	2.77166	491
1	0.00164503	0.071385	0.92697	0.00493508	0.214155	2.78091	491
1	0.00154105	0.0731413	0.925318	0.00462314	0.219424	2.77595	492
1	0.00155779	0.0731401	0.925302	0.00467336	0.21942	2.77591	492
1	0.00155492	0.0748471	0.923598	0.00466476	0.224541	2.77079	491
1	0.00155761	0.0732467	0.925196	0.00467283	0.21974	2.77559	493
1	0.00155855	0.0726894	0.925752	0.00467564	0.218068	2.77726	490
1	0.00142541	0.0762875	0.922287	0.00427622	0.228863	2.76686	493
1	0.0014212	0.0591003	0.939479	0.0042636	0.177301	2.81844	494
1	0.00142492	0.0542967	0.944278	0.00427475	0.16289	2.83284	494
1	0.00142154	0.0565404	0.942038	0.00426461	0.169621	2.82611	494
1	0.00143405	0.0574696	0.941096	0.00430215	0.172409	2.82329	496
1	0.00147543	0.057058	0.941467	0.00442629	0.171174	2.8244	495
1	0.00142649	0.0625767	0.935997	0.00427946	0.18773	2.80799	494
1	0.00136344	0.0579694	0.940667	0.00409032	0.173908	2.822	502
1	0.00131953	0.0634991	0.935181	0.00395859	0.190497	2.80554	496
1	0.00133022	0.0564816	0.942188	0.00399065	0.169445	2.82656	494
1	0.00133022	0.0564816	0.942188	0.00399065	0.169445	2.82656	497
1	0.00132557	0.0597777	0.938897	0.00397671	0.179333	2.81669	498
1	0.00132288	0.0616828	0.936994	0.00396865	0.185048	2.81098	494
1	0.00127519	0.0555791	0.943146	0.00382558	0.166737	2.82944	495
1	0.00130819	0.0588425	0.939849	0.00392456	0.176527	2.81955	499
1	0.00130848	0.0586309	0.940061	0.00392544	0.175893	2.82018	498
1	0.00142356	0.0694013	0.929175	0.00427069	0.208204	2.78753	498
1	0.00142021	0.071595	0.926985	0.00426062	0.214785	2.78095	497
1	0.00149698	0.067794	0.930709	0.00449095	0.203382	2.79213	492
1	0.00154025	0.067791	0.930669	0.00462076	0.203373	2.79201	489
1	0.00149279	0.0733454	0.925162	0.00447838	0.220036	2.77549	491
1	0.00149308	0.0731649	0.925342	0.00447925	0.219495	2.77603	491
1	0.00156444	0.0764186	0.922017	0.00469333	0.229256	2.76605	487
1	0.00156986	0.0732209	0.925209	0.00470958	0.219663	2.77563	487
1	0.00148559	0.0729384	0.925576	0.00445678	0.218815	2.77673	486
1	0.00147565	0.0791432	0.919381	0.00442695	0.23743	2.75814	485
1	0.00150449	0.0806899	0.917806	0.00451347	0.24207	2.75342	485
1	0.00141996	0.0813155	0.917265	0.00425989	0.243947	2.75179	485
1	0.00135131	0.0756214	0.923027	0.00405392	0.226864	2.76908	484
1	0.00142335	0.0742299	0.924347	0.00427006	0.22269	2.77304	479
1	0.00140729	0.0846779	0.913915	0.00422187	0.254034	2.74174	482
1	0.00148115	0.0738796	0.924639	0.00444345	0.221639	2.77392	481
1	0.00146657	0.0814463	0.917087	0.00439972	0.244339	2.75126	481
1	0.00141552	0.0820019	0.916583	0.00424657	0.246006	2.74975	479
1	0.00141095	0.084966	0.913623	0.00423286	0.254898	2.74087	480
1	0.00142646	0.0827684	0.915805	0.00427939	0.248305	2.74742	480
1	0.00137729	0.0853132	0.91331	0.00413187	0.25594	2.73993	477
1	0.00147948	0.0853045	0.913216	0.00443845	0.255913	2.73965	476
1	0.00147948	0.0853045	0.913216	0.00443845	0.255913	2.73965	477
1	0.00166181	0.0873686	0.91097	0.00498544	0.262106	2.73291	477
1	0.00168528	0.0873666	0.910948	0.00505584	0.2621	2.73284	477
1	0.00164996	0.0848542	0.913496	0.00494987	0.254563	2.74049	476
1	0.00165135	0.0878792	0.910469	0.00495406	0.263638	2.73141	479
1	0.00167981	0.083639	0.914681	0.00503944	0.250917	2.74404	479
1	0.00165137	0.0827963	0.915552	0.00495412	0.248389	2.74666	484
1	0.00169317	0.0827928	0.915514	0.00507951	0.248378	2.74654	484
1	0.00168269	0.0884681	0.909849	0.00504808	0.265404	2.72955	480
1	0.00165685	0.0879122	0.910431	0.00497054	0.263737	2.73129	482
1	0.00164753	0.0930383	0.905314	0.0049426	0.279115	2.71594	480
1	0.00160636	0.098979	0.899415	0.00481908	0.296937	2.69824	481
1	0.00160969	0.0971116	0.901279	0.00482906	0.291335	2.70384	476
1	0.00161144	0.0961312	0.902257	0.00483431	0.288394	2.70677	478
1	0.00160675	0.0877737	0.91062	0.00482025	0.263321	2.73186	477
1	0.00160526	0.0915793	0.906815	0.00481578	0.274738	2.72045	475
1	0.00181524	0.103558	0.894627	0.00544571	0.310675	2.68388	474
1	0.00182775	0.0973779	0.900794	0.00548325	0.292134	2.70238	482
1	0.00178954	0.100475	0.897735	0.00536862	0.301426	2.69321	483
1	0.00177898	0.105784	0.892437	0.00533694	0.317351	2.67731	484
1	0.00170411	0.117553	0.880743	0.00511232	0.352658	2.64223	481
1	0.0017327	0.110133	0.888134	0.0051981	0.330399	2.6644	481
1	0.00178928	0.103082	0.895129	0.00536784	0.309245	2.68539	484
1	0.00179183	0.103708	0.8945	0.0053755	0.311123	2.6835	479
1	0.00180489	0.103706	0.894489	0.00541466	0.311119	2.68347	482
1	0.00181049	0.100923	0.897266	0.00543147	0.302769	2.6918	485
1	0.00179881	0.106721	0.89148	0.00539644	0.320164	2.67444	486
1	0.00175682	0.10141	0.896834	0.00527047	0.304229	2.6905	486
1	0.00165227	0.0982486	0.900099	0.00495682	0.294746	2.7003	490
1	0.00166559	0.0909782	0.907356	0.00499678	0.272935	2.72207	490
1	0.00177106	0.104012	0.894217	0.00531317	0.312037	2.68265	490
1	0.00177919	0.10024	0.89798	0.00533758	0.300721	2.69394	490
1	0.00177919	0.10024	0.89798	0.00533758	0.300721	2.69394	489
1	0.00177919	0.10024	0.89798	0.00533758	0.300721	2.69394	488
1	0.00178078	0.0994399	0.898779	0.00534233	0.29832	2.69634	489
1	0.00178078	0.0994399	0.898779	0.00534233	0.29832	2.69634	483
1	0.00180259	0.10497	0.893227	0.00540778	0.31491	2.67968	483
1	0.00179707	0.104971	0.893232	0.0053912	0.314912	2.6797	482
1	0.0020155	0.106851	0.891133	0.00604651	0.320554	2.6734	479
1	0.00202385	0.103151	0.894825	0.00607156	0.309453	2.68448	483
1	0.0020076	0.110353	0.887639	0.00602281	0.331059	2.66292	486
1	0.00184476	0.0989496	0.899206	0.00553427	0.296849	2.69762	487
1	0.00184216	0.100218	0.89794	0.00552648	0.300653	2.69382	487
1	0.00173281	0.101209	0.897058	0.00519843	0.303626	2.69118	486
1	0.00172791	0.103752	0.89452	0.00518372	0.311255	2.68356	488
1	0.0017394	0.0945947	0.903666	0.00521821	0.283784	2.711	484
1	0.00174887	0.0921337	0.906117	0.00524662	0.276401	2.71835	484
1	0.00173692	0.0983377	0.899925	0.00521077	0.295013	2.69978	486
1	0.00183514	0.114499	0.883665	0.00550543	0.343498	2.651	487
1	0.00177789	0.105799	0.892423	0.00533366	0.317396	2.67727	488
1	0.00181971	0.112629	0.885552	0.00545914	0.337886	2.65665	488
1	0.00182132	0.108952	0.889226	0.00546397	0.326857	2.66768	487
1	0.00168658	0.103774	0.89454	0.00505975	0.311321	2.68362	491
1	0.00171955	0.0978374	0.900443	0.00515864	0.293512	2.70133	494
1	0.00157928	0.0927842	0.905637	0.00473784	0.278353	2.71691	491
1	0.00147695	0.0997685	0.898755	0.00443085	0.299306	2.69626	494
1	0.0014352	0.101443	0.897122	0.00430559	0.304328	2.69137	492
1	0.00141258	0.102931	0.895656	0.00423773	0.308793	2.68697	496
1	0.00142281	0.096434	0.902143	0.00426842	0.289302	2.70643	494
1	0.00147938	0.0924147	0.906106	0.00443815	0.277244	2.71832	497
1	0.00161494	0.0948009	0.903584	0.00484483	0.284403	2.71075	494
1	0.00169704	0.0873008	0.911002	0.00509112	0.261902	2.73301	496
1	0.00170458	0.0916574	0.906638	0.00511374	0.274972	2.71991	496
1	0.00178092	0.0936476	0.904571	0.00534275	0.280943	2.71371	498
1	0.00180343	0.0821923	0.916004	0.00541028	0.246577	2.74801	497
1	0.001915	0.0821831	0.915902	0.00574501	0.246549	2.74771	499
1	0.00190878	0.0821836	0.915908	0.00572635	0.246551	2.74772	497
1	0.00203765	0.0831088	0.914854	0.00611296	0.249326	2.74456	500
1	0.00202941	0.0865322	0.911438	0.00608824	0.259597	2.73432	503
1	0.00202245	0.089664	0.908314	0.00606736	0.268992	2.72494	498
1	0.00202335	0.0892612	0.908715	0.00607005	0.267784	2.72615	501
1	0.00204207	0.0829888	0.914969	0.00612622	0.248967	2.74491	499
1	0.00196347	0.0811188	0.916918	0.0058904	0.243356	2.75075	501
1	0.00195793	0.083712	0.91433	0.00587378	0.251136	2.74299	499
1	0.00194785	0.0837128	0.914339	0.00584355	0.251138	2.74302	499
1	0.00190625	0.0831539	0.91494	0.00571875	0.249462	2.74482	502
1	0.0019784	0.0925087	0.905513	0.0059352	0.277526	2.71654	503
1	0.00190805	0.0925153	0.905577	0.00572415	0.277546	2.71673	495
1	0.0019408	0.0925122	0.905547	0.0058224	0.277537	2.71664	497
1	0.00200195	0.0925066	0.905491	0.00600584	0.27752	2.71647	497
1	0.00199853	0.0940576	0.903944	0.00599558	0.282173	2.71183	496
1	0.00234061	0.0885996	0.90906	0.00702183	0.265799	2.72718	498
1	0.00225265	0.0845414	0.913206	0.00675796	0.253624	2.73962	496
1	0.00219661	0.0917867	0.906017	0.00658984	0.27536	2.71805	496
1	0.00221037	0.0861001	0.91169	0.0066311	0.2583	2.73507	497
1	0.00220771	0.0832345	0.914558	0.00662313	0.249703	2.74367	496
1	0.0023967	0.087692	0.909911	0.00719011	0.263076	2.72973	494
1	0.00279318	0.108649	0.888558	0.00837953	0.325946	2.66567	491
1	0.00292612	0.108634	0.88844	0.00877836	0.325903	2.66532	494
1	0.00266763	0.121109	0.876224	0.00800289	0.363326	2.62867	497
1	0.00261413	0.138736	0.85865	0.00784238	0.416207	2.57595	499
1	0.00252446	0.138748	0.858727	0.00757339	0.416244	2.57618	498
1	0.0025394	0.138746	0.858715	0.00761821	0.416238	2.57614	497
1	0.00249235	0.154481	0.843027	0.00747706	0.463442	2.52908	494
1	0.0027747	0.157912	0.839313	0.00832409	0.473737	2.51794	493
1	0.00278909	0.162681	0.83453	0.00836727	0.488044	2.50359	495
1	0.00271547	0.166947	0.830338	0.00814641	0.500841	2.49101	493
1	0.00266029	0.138976	0.858364	0.00798086	0.416927	2.57509	492
1	0.00256965	0.141046	0.856385	0.00770894	0.423137	2.56915	495
1	0.00254354	0.149772	0.847684	0.00763062	0.449316	2.54305	494
1	0.00261524	0.137156	0.860229	0.00784572	0.411468	2.58069	491
1	0.00275865	0.128079	0.869163	0.00827594	0.384236	2.60749	491
1	0.00280804	0.128072	0.86912	0.00842412	0.384217	2.60736	489
1	0.00276044	0.142853	0.854387	0.00828131	0.428559	2.56316	486
1	0.00274417	0.142011	0.855245	0.00823252	0.426034	2.56573	485
1	0.00270924	0.152933	0.844358	0.00812773	0.458798	2.53307	486
1	0.00271517	0.153748	0.843536	0.00814552	0.461245	2.53061	486
1	0.00265361	0.153758	0.843589	0.00796082	0.461274	2.53077	487
1	0.00282693	0.15169	0.845484	0.00848078	0.455069	2.53645	490
1	0.00272605	0.161096	0.836178	0.00817815	0.483288	2.50853	493
1	0.00285925	0.158975	0.838166	0.00857774	0.476925	2.5145	492
1	0.002876	0.154047	0.843077	0.008628	0.46214	2.52923	491
1	0.0028991	0.151302	0.845799	0.0086973	0.453907	2.5374	491
1	0.00283332	0.143233	0.853934	0.00849997	0.429698	2.5618	493
1	0.00279154	0.13952	0.857689	0.00837463	0.418559	2.57307	496
1	0.00290492	0.137296	0.8598	0.00871476	0.411887	2.5794	497
1	0.0026244	0.13633	0.861046	0.0078732	0.40899	2.58314	501
1	0.00273547	0.140201	0.857064	0.0082064	0.420603	2.57119	498
1	0.00270173	0.150803	0.846495	0.0081052	0.45241	2.53948	498
1	0.00265694	0.168624	0.828719	0.00797082	0.505872	2.48616	501
1	0.00273585	0.168611	0.828654	0.00820754	0.505832	2.48596	500
1	0.0027529	0.155615	0.841632	0.00825871	0.466846	2.5249	497
1	0.00260048	0.143113	0.854286	0.00780145	0.42934	2.56286	495
1	0.00264504	0.128433	0.868922	0.00793511	0.385298	2.60677	493
1	0.00263314	0.125915	0.871451	0.00789941	0.377746	2.61435	492
1	0.00262007	0.123293	0.874087	0.00786021	0.369879	2.62226	492
1	0.00262462	0.114594	0.882781	0.00787387	0.343783	2.64834	492
1	0.00283699	0.117877	0.879286	0.00851097	0.353632	2.63786	493
1	0.00277964	0.140219	0.857001	0.00833893	0.420657	2.571	493
1	0.00276862	0.125581	0.87165	0.00830587	0.376744	2.61495	496
1	0.00265505	0.135849	0.861496	0.00796514	0.407547	2.58449	496
1	0.00265116	0.139818	0.857531	0.00795347	0.419453	2.57259	498
1	0.00272188	0.116871	0.880407	0.00816564	0.350613	2.64122	502
1	0.00271985	0.117529	0.879751	0.00815956	0.352587	2.63925	502
1	0.00241341	0.107327	0.89026	0.00724023	0.32198	2.67078	497
1	0.00245295	0.0941866	0.90336	0.00735886	0.28256	2.71008	497
1	0.00249807	0.0914141	0.906088	0.0074942	0.274242	2.71826	496
1	0.0023801	0.0830064	0.914613	0.0071403	0.249019	2.74384	496
1	0.00214988	0.0667432	0.931107	0.00644965	0.20023	2.79332	496
1	0.00212819	0.0660698	0.931802	0.00638458	0.198209	2.79541	494
1	0.00215927	0.0817575	0.916083	0.0064778	0.245273	2.74825	492
1	0.00202114	0.0763227	0.921656	0.00606342	0.228968	2.76497	494
1	0.0020323	0.0712227	0.926745	0.0060969	0.213668	2.78024	496
1	0.00203236	0.0711961	0.926772	0.00609707	0.213588	2.78031	500
1	0.00203886	0.0822739	0.915687	0.00611658	0.246822	2.74706	502
1	0.00205998	0.0862118	0.911728	0.00617995	0.258635	2.73518	503
1	0.00202206	0.0823414	0.915636	0.00606617	0.247024	2.74691	505
1	0.00203418	0.0768407	0.921125	0.00610254	0.230522	2.76338	504
1	0.00189659	0.0762453	0.921858	0.00568978	0.228736	2.76557	502
1	0.00190493	0.0774902	0.920605	0.00571479	0.232471	2.76181	504
1	0.00176942	0.0784971	0.919733	0.00530826	0.235491	2.7592	503
1	0.00182328	0.0766998	0.921477	0.00546985	0.230099	2.76443	502
1	0.00194243	0.0840195	0.914038	0.0058273	0.252058	2.74211	503
1	0.00191758	0.0851594	0.912923	0.00575273	0.255478	2.73877	501
1	0.00192396	0.0821126	0.915963	0.00577189	0.246338	2.74789	501
1	0.00196203	0.0821714	0.915867	0.00588609	0.246514	2.7476	504
1	0.00193703	0.0811955	0.916867	0.00581108	0.243587	2.7506	509
1	0.00205852	0.078322	0.91962	0.00617557	0.234966	2.75886	512
1	0.00205574	0.0795691	0.918375	0.00616722	0.238707	2.75513	505
1	0.00197292	0.0731392	0.924888	0.00591876	0.219418	2.77466	510
1	0.00195511	0.0815061	0.916539	0.00586533	0.244518	2.74962	513
1	0.00187435	0.0839307	0.914195	0.00562304	0.251792	2.74258	516
1	0.00193113	0.0785544	0.919514	0.0057934	0.235663	2.75854	516
1	0.00192192	0.0787001	0.919378	0.00576576	0.2361	2.75813	516
1	0.00189212	0.071841	0.926267	0.00567637	0.215523	2.7788	516
1	0.00173253	0.0763784	0.921889	0.00519758	0.229135	2.76567	512
1	0.00172079	0.082635	0.915644	0.00516238	0.247905	2.74693	507
1	0.00174838	0.0857462	0.912505	0.00524513	0.257239	2.73752	502
1	0.0017456	0.0953074	0.902947	0.00523681	0.285922	2.70884	500
1	0.0015537	0.0965339	0.901912	0.0046611	0.289602	2.70574	501
1	0.00157497	0.0865435	0.911882	0.00472492	0.25963	2.73564	507
1	0.00157818	0.0846846	0.913737	0.00473453	0.254054	2.74121	506
1	0.00150298	0.084691	0.913806	0.00450894	0.254073	2.74142	512
1	0.00150446	0.0837894	0.914706	0.00451339	0.251368	2.74412	512
1	0.00150446	0.0837894	0.914706	0.00451339	0.251368	2.74412	512
1	0.00154656	0.0837859	0.914668	0.00463969	0.251358	2.744	510
1	0.00155814	0.0769298	0.921512	0.00467441	0.23079	2.76454	509
1	0.00155884	0.0765474	0.921894	0.00467652	0.229642	2.76568	511
1	0.00156277	0.0742194	0.924218	0.00468831	0.222658	2.77265	516
1	0.00172657	0.0754214	0.922852	0.0051797	0.226264	2.76856	517
1	0.00187939	0.0843533	0.913767	0.00563816	0.25306	2.7413	516
1	0.00171488	0.0843672	0.913918	0.00514463	0.253101	2.74175	516
1	0.00172247	0.0803095	0.917968	0.00516742	0.240928	2.7539	514
1	0.00157905	0.0791998	0.919221	0.00473714	0.237599	2.75766	513
1	0.00165989	0.0791934	0.919147	0.00497966	0.23758	2.75744	517
1	0.00170911	0.0797484	0.918543	0.00512734	0.239245	2.75563	517
1	0.00174021	0.0809248	0.917335	0.00522064	0.242774	2.75201	516
1	0.0015759	0.0813283	0.917096	0.00472769	0.243985	2.75129	513
1	0.0016883	0.0842704	0.914041	0.00506489	0.252811	2.74212	516
1	0.00166259	0.0842726	0.914065	0.00498777	0.252818	2.74219	511
1	0.00173654	0.0831303	0.915133	0.00520962	0.249391	2.7454	509
1	0.00167315	0.0852366	0.91309	0.00501944	0.25571	2.73927	508
1	0.00182578	0.0874363	0.910738	0.00547735	0.262309	2.73221	507
1	0.00189991	0.0975937	0.900506	0.00569974	0.292781	2.70152	507
1	0.0018985	0.0982631	0.899838	0.00569551	0.294789	2.69952	512
1	0.00189379	0.100504	0.897602	0.00568136	0.301513	2.69281	509
1	0.00171078	0.0999495	0.89834	0.00513234	0.299849	2.69502	507
1	0.00162894	0.104702	0.89367	0.00488682	0.314105	2.68101	509
1	0.00168305	0.111332	0.886985	0.00504916	0.333996	2.66096	507
1	0.00166588	0.120398	0.877936	0.00499765	0.361195	2.63381	507
1	0.00166588	0.120398	0.877936	0.00499765	0.361195	2.63381	508
1	0.00164776	0.121161	0.877192	0.00494329	0.363482	2.63157	506
1	0.00174913	0.120347	0.877904	0.00524738	0.361041	2.63371	509
1	0.00175043	0.119493	0.878756	0.00525128	0.35848	2.63627	507
1	0.00175405	0.11767	0.880576	0.00526216	0.35301	2.64173	506
1	0.00176578	0.110354	0.88788	0.00529735	0.331062	2.66364	508
1	0.00177597	0.119203	0.879021	0.00532791	0.35761	2.63706	513
1	0.00191396	0.124729	0.873357	0.00574189	0.374186	2.62007	517
1	0.00191889	0.119779	0.878303	0.00575667	0.359336	2.63491	516
1	0.00195577	0.118189	0.879855	0.00586731	0.354568	2.63956	516
1	0.0019971	0.109999	0.888004	0.00599129	0.329996	2.66401	516
1	0.00207626	0.114042	0.883881	0.00622877	0.342127	2.65164	517
1	0.00216739	0.114032	0.883801	0.00650217	0.342096	2.6514	516
1	0.00216739	0.114032	0.883801	0.00650217	0.342096	2.6514	518
1	0.0022607	0.118265	0.879474	0.00678209	0.354795	2.63842	515
1	0.0022233	0.118531	0.879246	0.00666991	0.355592	2.63774	517
1	0.00224061	0.110777	0.886982	0.00672184	0.332332	2.66095	518
1	0.00224263	0.11195	0.885807	0.0067279	0.335851	2.65742	518
1	0.00220412	0.121849	0.875947	0.00661237	0.365547	2.62784	516
1	0.00221999	0.117028	0.880752	0.00665998	0.351085	2.64226	521
1	0.002217	0.118219	0.879564	0.00665099	0.354658	2.63869	519
1	0.0021689	0.121529	0.876302	0.00650671	0.364588	2.62891	512
1	0.00214801	0.129993	0.867859	0.00644402	0.389978	2.60358	512
1	0.00223389	0.113581	0.884185	0.00670166	0.340744	2.65255	512
1	0.00208994	0.124131	0.873779	0.00626981	0.372392	2.62134	513
1	0.00210937	0.123074	0.874817	0.00632812	0.369222	2.62445	515
1	0.00204218	0.127721	0.870237	0.00612655	0.383162	2.61071	510
1	0.00204384	0.127013	0.870944	0.00613152	0.381038	2.61283	512
1	0.00199006	0.127019	0.870991	0.00597018	0.381058	2.61297	510
1	0.00198916	0.131128	0.866883	0.00596747	0.393384	2.60065	511
1	0.00203251	0.131322	0.866646	0.00609754	0.393966	2.59994	513
1	0.00200175	0.14447	0.853528	0.00600524	0.433411	2.56058	517
1	0.00200175	0.14447	0.853528	0.00600524	0.433411	2.56058	517
1	0.00186246	0.137214	0.860924	0.00558739	0.411642	2.58277	520
1	0.00192815	0.138106	0.859966	0.00578445	0.414317	2.5799	520
1	0.00195196	0.12746	0.870588	0.00585589	0.382381	2.61176	519
1	0.00201489	0.121886	0.876099	0.00604466	0.365658	2.6283	513
1	0.00195663	0.129775	0.868268	0.0058699	0.389325	2.6048	510
1	0.00215584	0.129749	0.868095	0.00646752	0.389248	2.60428	508
1	0.00180396	0.127512	0.870684	0.00541187	0.382536	2.61205	506
1	0.00174988	0.127519	0.870731	0.00524963	0.382557	2.61219	507
1	0.00174988	0.127519	0.870731	0.00524963	0.382557	2.61219	503
1	0.00178144	0.127515	0.870704	0.00534433	0.382545	2.61211	506
1	0.00172659	0.127522	0.870751	0.00517978	0.382566	2.61225	508
1	0.00170596	0.122435	0.875859	0.00511788	0.367306	2.62758	510
1	0.00180799	0.135987	0.862205	0.00542397	0.407961	2.58661	514
1	0.00180799	0.135987	0.862205	0.00542397	0.407961	2.58661	514
1	0.00178285	0.154113	0.844105	0.00534855	0.462338	2.53231	515
1	0.0017216	0.146886	0.851392	0.0051648	0.440659	2.55418	520
1	0.00171152	0.143432	0.854856	0.00513456	0.430297	2.56457	521
1	0.00172699	0.145135	0.853138	0.00518098	0.435404	2.55941	516
1	0.00167049	0.144991	0.853339	0.00501148	0.434973	2.56002	514
1	0.00172852	0.145866	0.852405	0.00518555	0.437599	2.55722	513
1	0.00175591	0.145468	0.852776	0.00526773	0.436403	2.55833	515
1	0.00186419	0.150392	0.847744	0.00559258	0.451176	2.54323	510
1	0.00182659	0.167532	0.830641	0.00547976	0.502597	2.49192	510
1	0.0018359	0.163288	0.834876	0.00550769	0.489864	2.50463	518
1	0.00188533	0.171914	0.826201	0.005656	0.515741	2.4786	521
1	0.00191818	0.157487	0.840595	0.00575453	0.472461	2.52178	523
1	0.00188225	0.173268	0.82485	0.00564674	0.519804	2.47455	522
1	0.00189605	0.164839	0.833265	0.00568815	0.494516	2.4998	524
1	0.00179595	0.161595	0.83661	0.00538784	0.484784	2.50983	522
1	0.00181292	0.161592	0.836595	0.00543877	0.484775	2.50979	522
1	0.00167593	0.153852	0.844472	0.00502778	0.461557	2.53342	520
1	0.00166816	0.153853	0.844478	0.00500447	0.46156	2.53344	521
1	0.00167566	0.171632	0.826692	0.00502698	0.514896	2.48008	522
1	0.0017209	0.151828	0.846451	0.0051627	0.455485	2.53935	518
1	0.00170642	0.158967	0.839327	0.00511925	0.4769	2.51798	518
1	0.00170564	0.159351	0.838943	0.00511691	0.478053	2.51683	516
1	0.00166029	0.164978	0.833362	0.00498087	0.494933	2.50009	516
1	0.00170283	0.164878	0.833419	0.00510848	0.494635	2.50026	521
1	0.00170283	0.164878	0.833419	0.00510848	0.494635	2.50026	524
1	0.00166667	0.147075	0.851258	0.005	0.441225	2.55378	526
1	0.00152323	0.140116	0.858361	0.00456969	0.420348	2.57508	527
1	0.00158123	0.131941	0.866477	0.00474369	0.395824	2.59943	519
1	0.00176088	0.14579	0.85245	0.00528264	0.437369	2.55735	519
1	0.0017402	0.155823	0.842437	0.00522059	0.467469	2.52731	525
1	0.0017222	0.164554	0.833724	0.0051666	0.493663	2.50117	521
1	0.00178311	0.173806	0.824411	0.00534933	0.521418	2.47323	521
1	0.00164106	0.168022	0.830337	0.00492318	0.504066	2.49101	516
1	0.00161041	0.162095	0.836294	0.00483122	0.486285	2.50888	517
1	0.00155724	0.137973	0.860469	0.00467171	0.41392	2.58141	517
1	0.00163191	0.13925	0.859118	0.00489574	0.41775	2.57735	518
1	0.00168853	0.13087	0.867442	0.00506559	0.392609	2.60233	520
1	0.0016883	0.130989	0.867323	0.0050649	0.392968	2.60197	520
1	0.00173291	0.108029	0.890238	0.00519872	0.324086	2.67072	522
1	0.00171919	0.110522	0.887759	0.00515758	0.331566	2.66328	520
1	0.00173745	0.114729	0.883533	0.00521234	0.344188	2.6506	523
1	0.00172183	0.104337	0.893941	0.0051655	0.313012	2.68182	522
1	0.00168963	0.106287	0.892024	0.0050689	0.31886	2.67607	520
1	0.00168095	0.110878	0.887441	0.00504286	0.332634	2.66232	517
1	0.001534	0.12046	0.878006	0.004602	0.361379	2.63402	514
1	0.00163854	0.100123	0.898239	0.00491562	0.300368	2.69472	512
1	0.00148382	0.102064	0.896452	0.00445146	0.306193	2.68936	514
1	0.00160498	0.0928461	0.905549	0.00481495	0.278538	2.71665	512
1	0.001561	0.0989479	0.899491	0.004683	0.296844	2.69847	510
1	0.0015089	0.109258	0.889233	0.0045267	0.327773	2.6677	509
1	0.00150119	0.103564	0.894935	0.00450357	0.310691	2.68481	509
1	0.00140618	0.103574	0.89502	0.00421854	0.310721	2.68506	506
1	0.00144704	0.109404	0.889149	0.00434112	0.328213	2.66745	510
1	0.00146856	0.0961599	0.902371	0.00440568	0.28848	2.70711	512
1	0.00150778	0.0952382	0.903254	0.00452334	0.285714	2.70976	518
1	0.00155891	0.0931864	0.905255	0.00467674	0.279559	2.71576	518
1	0.00181348	0.0905064	0.90768	0.00544045	0.271519	2.72304	521
1	0.00175585	0.0914195	0.906825	0.00526756	0.274258	2.72047	521
1	0.00197588	0.0995925	0.898432	0.00592763	0.298777	2.69529	522
1	0.00196685	0.103705	0.894328	0.00590055	0.311115	2.68298	516
1	0.00197938	0.097995	0.900026	0.00593814	0.293985	2.70008	516
1	0.00197938	0.097995	0.900026	0.00593814	0.293985	2.70008	514
1	0.00193295	0.0927223	0.905345	0.00579886	0.278167	2.71603	515
1	0.00190705	0.104574	0.893519	0.00572116	0.313721	2.68056	515
1	0.00184363	0.10458	0.893576	0.0055309	0.313741	2.68073	514
1	0.00183496	0.108794	0.889371	0.00550487	0.326383	2.66811	512
1	0.00185794	0.103893	0.894249	0.00557381	0.31168	2.68275	514
1	0.00185794	0.103893	0.894249	0.00557381	0.31168	2.68275	513
1	0.00184138	0.113541	0.884617	0.00552414	0.340623	2.65385	507
1	0.00184818	0.110267	0.887884	0.00554454	0.330802	2.66365	507
1	0.00184818	0.110267	0.887884	0.00554454	0.330802	2.66365	508
1	0.00184818	0.110267	0.887884	0.00554454	0.330802	2.66365	507
1	0.00188229	0.108145	0.889972	0.00564688	0.324436	2.66992	505
1	0.00202609	0.106962	0.891012	0.00607827	0.320885	2.67304	507
1	0.00198692	0.114147	0.883866	0.00596075	0.34244	2.6516	511
1	0.00200436	0.114125	0.883871	0.00601308	0.342374	2.65161	516
1	0.00197933	0.094205	0.903816	0.005938	0.282615	2.71145	518
1	0.00202091	0.099535	0.898444	0.00606273	0.298605	2.69533	518
1	0.00200864	0.105003	0.892988	0.00602591	0.31501	2.67896	517
1	0.00194125	0.102482	0.895577	0.00582375	0.307446	2.68673	519
1	0.00194469	0.0992908	0.898765	0.00583408	0.297872	2.69629	518
1	0.00195567	0.0992897	0.898755	0.00586702	0.297869	2.69626	519
1	0.00180348	0.0864254	0.911771	0.00541045	0.259276	2.73531	518
1	0.00179192	0.0922834	0.905925	0.00537575	0.27685	2.71777	518
1	0.00179096	0.0927679	0.905441	0.00537288	0.278304	2.71632	523
1	0.0017918	0.0923418	0.905866	0.00537541	0.277025	2.7176	521
1	0.0017918	0.0923418	0.905866	0.00537541	0.277025	2.7176	522
1	0.00179723	0.0895951	0.908608	0.00539168	0.268785	2.72582	522
1	0.00181236	0.089649	0.908539	0.00543709	0.268947	2.72562	518
1	0.0018009	0.0954056	0.902794	0.00540271	0.286217	2.70838	517
1	0.00178511	0.0896868	0.908528	0.00535534	0.26906	2.72558	519
1	0.00178114	0.09171	0.906509	0.00534343	0.27513	2.71953	516
1	0.00179653	0.0917086	0.906495	0.00538958	0.275126	2.71948	522
1	0.00197708	0.093254	0.904769	0.00593124	0.279762	2.71431	522
1	0.00200606	0.0941258	0.903868	0.00601817	0.282377	2.7116	521
1	0.00204845	0.0941218	0.90383	0.00614536	0.282365	2.71149	519
1	0.00204871	0.09401	0.903941	0.00614612	0.28203	2.71182	522
1	0.0020441	0.0960462	0.90191	0.00613231	0.288138	2.70573	524
1	0.0022189	0.10322	0.894561	0.00665669	0.30966	2.68368	523
1	0.00226838	0.0971477	0.900584	0.00680513	0.291443	2.70175	526
1	0.00251352	0.101648	0.895839	0.00754056	0.304943	2.68752	533
1	0.00245802	0.103011	0.894531	0.00737406	0.309032	2.68359	530
1	0.00247266	0.0976702	0.899857	0.00741797	0.293011	2.69957	530
1	0.00247607	0.0964226	0.901101	0.00742822	0.289268	2.7033	533
1	0.00227457	0.0964421	0.901283	0.00682372	0.289326	2.70385	534
1	0.0024803	0.0909008	0.906619	0.0074409	0.272702	2.71986	534
1	0.00247842	0.0915907	0.905931	0.00743525	0.274772	2.71779	534
1	0.00237994	0.0879516	0.909668	0.00713983	0.263855	2.72901	533
1	0.00242507	0.0870999	0.910475	0.00727522	0.2613	2.73142	531
1	0.00248293	0.0896387	0.907878	0.00744879	0.268916	2.72364	531
1	0.00238403	0.095791	0.901825	0.00715208	0.287373	2.70547	530
1	0.00239161	0.0929164	0.904692	0.00717482	0.278749	2.71408	528
1	0.00240286	0.109756	0.887841	0.00720857	0.329268	2.66352	521
1	0.00240286	0.109756	0.887841	0.00720857	0.329268	2.66352	522
1	0.00254207	0.109741	0.887717	0.00762621	0.329222	2.66315	521
1	0.0025313	0.113513	0.883956	0.0075939	0.340538	2.65187	526
1	0.00252627	0.115273	0.882201	0.00757882	0.34582	2.6466	525
1	0.0025045	0.11428	0.883216	0.00751349	0.342839	2.64965	527
1	0.00271215	0.123755	0.873533	0.00813645	0.371264	2.6206	531
1	0.00274651	0.123498	0.873755	0.00823954	0.370494	2.62127	530
1	0.00263946	0.124511	0.87285	0.00791838	0.373532	2.61855	537
1	0.00248439	0.124355	0.87316	0.00745318	0.373066	2.61948	541
1	0.00232507	0.122025	0.875649	0.00697522	0.366076	2.62695	534
1	0.00239345	0.122017	0.875589	0.00718034	0.366051	2.62677	532
1	0.00225071	0.122198	0.875551	0.00675212	0.366594	2.62665	536
1	0.00229263	0.1244	0.873307	0.00687789	0.373201	2.61992	536
1	0.00235796	0.124392	0.87325	0.00707389	0.373176	2.61975	535
1	0.00234961	0.127495	0.870155	0.00704882	0.382485	2.61047	533
1	0.00222439	0.123767	0.874009	0.00667317	0.371301	2.62203	533
1	0.00222439	0.123767	0.874009	0.00667317	0.371301	2.62203	531
1	0.00219191	0.143998	0.85381	0.00657572	0.431994	2.56143	528
1	0.0022685	0.129598	0.868133	0.00680549	0.388795	2.6044	529
1	0.00230548	0.138617	0.859078	0.00691645	0.415851	2.57723	529
1	0.00249379	0.136597	0.860909	0.00748136	0.409791	2.58273	526
1	0.00247043	0.144682	0.852847	0.0074113	0.434047	2.55854	528
1	0.00249131	0.153952	0.843557	0.00747393	0.461856	2.53067	523
1	0.00250036	0.150878	0.846622	0.00750109	0.452634	2.53987	521
1	0.00250036	0.150878	0.846622	0.00750109	0.452634	2.53987	521
1	0.00276231	0.150838	0.846399	0.00828694	0.452515	2.5392	522
1	0.00280431	0.153567	0.843629	0.00841294	0.460702	2.53089	522
1	0.00288446	0.129376	0.86774	0.00865338	0.388127	2.60322	527
1	0.0028398	0.140282	0.856878	0.0085194	0.420846	2.57063	526
1	0.0028398	0.140282	0.856878	0.0085194	0.420846	2.57063	529
1	0.00255199	0.141894	0.855554	0.00765597	0.425682	2.56666	531
1	0.00255166	0.142004	0.855444	0.00765499	0.426012	2.56633	531
1	0.00269664	0.162917	0.834386	0.00808992	0.488751	2.50316	533
1	0.00265358	0.16408	0.833266	0.00796075	0.49224	2.4998	530
1	0.00254366	0.164098	0.833358	0.00763099	0.492294	2.50007	528
1	0.00241927	0.156073	0.841508	0.00725781	0.468219	2.52452	522
1	0.00257416	0.137009	0.860417	0.00772247	0.411028	2.58125	525
1	0.00250387	0.129063	0.868433	0.00751162	0.38719	2.6053	525
1	0.00251857	0.12395	0.873532	0.00755572	0.37185	2.62059	523
1	0.00243623	0.126602	0.870962	0.0073087	0.379805	2.61289	527
1	0.00225347	0.129553	0.868194	0.0067604	0.388658	2.60458	530
1	0.0022994	0.127501	0.8702	0.00689821	0.382502	2.6106	528
1	0.00243238	0.127484	0.870084	0.00729714	0.382451	2.61025	527
1	0.00243474	0.126635	0.87093	0.00730423	0.379906	2.61279	525
1	0.0023153	0.12949	0.868194	0.00694589	0.388471	2.60458	528
1	0.00232553	0.125641	0.872033	0.0069766	0.376924	2.6161	523
1	0.00230967	0.1274	0.87029	0.006929	0.3822	2.61087	526
1	0.00247435	0.113642	0.883884	0.00742305	0.340926	2.65165	532
1	0.00247162	0.116701	0.880827	0.00741486	0.350104	2.64248	529
1	0.00244124	0.109142	0.888417	0.00732372	0.327425	2.66525	524
1	0.00244124	0.109142	0.888417	0.00732372	0.327425	2.66525	522
1	0.0023652	0.10915	0.888485	0.00709561	0.32745	2.66545	520
1	0.0024426	0.125244	0.872313	0.00732779	0.375732	2.61694	520
1	0.00253886	0.12752	0.869941	0.00761658	0.382559	2.60982	514
1	0.00236155	0.131245	0.866394	0.00708466	0.393734	2.59918	514
1	0.00237719	0.125492	0.872131	0.00713158	0.376475	2.61639	511
1	0.00239728	0.118102	0.879501	0.00719184	0.354305	2.6385	511
1	0.00232875	0.123952	0.873719	0.00698626	0.371856	2.62116	511
1	0.00232345	0.131846	0.86583	0.00697036	0.395538	2.59749	512
1	0.00231203	0.136113	0.861575	0.0069361	0.40834	2.58472	513
1	0.00218588	0.141637	0.856177	0.00655763	0.424912	2.56853	512
1	0.00219452	0.147731	0.850074	0.00658356	0.443193	2.55022	515
1	0.00223963	0.130213	0.867547	0.00671888	0.39064	2.60264	513
1	0.00224924	0.126481	0.871269	0.00674771	0.379444	2.61381	517
1	0.00233072	0.127866	0.869803	0.00699216	0.383599	2.60941	512
1	0.00228214	0.146044	0.851674	0.00684643	0.438132	2.55502	518
1	0.0021992	0.148538	0.849263	0.00659761	0.445614	2.54779	516
1	0.00216235	0.14388	0.853958	0.00648705	0.43164	2.56187	513
1	0.0020824	0.13418	0.863738	0.00624719	0.402539	2.59121	514
1	0.002082	0.134343	0.863575	0.00624601	0.40303	2.59072	509
1	0.00207731	0.136293	0.861629	0.00623194	0.40888	2.58489	507
1	0.00200455	0.121494	0.876501	0.00601365	0.364483	2.6295	508
1	0.00207042	0.106949	0.890981	0.00621125	0.320846	2.67294	511
1	0.00199402	0.106957	0.891049	0.00598206	0.320871	2.67315	515
1	0.00199402	0.106957	0.891049	0.00598206	0.320871	2.67315	512
1	0.00214573	0.106941	0.890914	0.00643718	0.320822	2.67274	514
1	0.00215249	0.104127	0.893721	0.00645747	0.31238	2.68116	511
1	0.00223951	0.108578	0.889183	0.00671852	0.325734	2.66755	511
1	0.00223716	0.111891	0.885872	0.00671149	0.335672	2.65762	519
1	0.0024358	0.111868	0.885696	0.0073074	0.335605	2.65709	523
1	0.00249907	0.113431	0.88407	0.0074972	0.340292	2.65221	516
1	0.00244924	0.113436	0.884114	0.00734772	0.340309	2.65234	517
1	0.00248095	0.113433	0.884086	0.00744286	0.340298	2.65226	514
1	0.00248255	0.112863	0.884654	0.00744764	0.33859	2.65396	515
1	0.0024811	0.12504	0.872479	0.00744331	0.375119	2.61744	515
1	0.00243181	0.122845	0.874723	0.00729543	0.368536	2.62417	513
1	0.00245588	0.122842	0.874702	0.00736765	0.368527	2.62411	518
1	0.00238329	0.123629	0.873988	0.00714986	0.370887	2.62196	518
1	0.00236581	0.130056	0.867579	0.00709743	0.390167	2.60274	511
1	0.00228097	0.112153	0.885566	0.00684291	0.33646	2.6567	514
1	0.00218085	0.106142	0.891677	0.00654256	0.318427	2.67503	518
1	0.00213129	0.104483	0.893386	0.00639387	0.313449	2.68016	516
1	0.00219606	0.104476	0.893328	0.00658818	0.313429	2.67998	517
1	0.00222088	0.0943537	0.903425	0.00666265	0.283061	2.71028	515
1	0.00222732	0.0917282	0.906044	0.00668196	0.275185	2.71813	516
1	0.0021479	0.101814	0.896038	0.00644369	0.305442	2.68811	518
1	0.00219146	0.0898568	0.907952	0.00657437	0.269571	2.72386	518
1	0.00219648	0.0867707	0.911033	0.00658945	0.260312	2.7331	519
1	0.0023203	0.100986	0.896694	0.00696091	0.302958	2.69008	520
1	0.00231242	0.104041	0.893646	0.00693726	0.312123	2.68094	522
1	0.00220785	0.0999047	0.897887	0.00662354	0.299714	2.69366	528
1	0.00220737	0.1001	0.897693	0.00662211	0.300299	2.69308	528
1	0.00215302	0.105431	0.892416	0.00645907	0.316292	2.67725	525
1	0.00212137	0.105911	0.891967	0.00636412	0.317734	2.6759	523
1	0.00220812	0.115142	0.88265	0.00662436	0.345426	2.64795	523
1	0.00218291	0.119701	0.878116	0.00654872	0.359104	2.63435	519
1	0.00225007	0.121128	0.876622	0.00675022	0.363384	2.62987	521
1	0.00235811	0.118405	0.879237	0.00707433	0.355215	2.63771	521
1	0.0024252	0.111957	0.885618	0.00727561	0.335871	2.65685	519
1	0.00244574	0.104438	0.893117	0.00733722	0.313313	2.67935	523
1	0.00242074	0.10444	0.893139	0.00726222	0.31332	2.67942	517
1	0.00253449	0.104428	0.893037	0.00760347	0.313285	2.67911	514
1	0.00254751	0.0998258	0.897627	0.00764254	0.299477	2.69288	517
1	0.00243098	0.0951404	0.902429	0.00729294	0.285421	2.70729	515
1	0.00242683	0.0966865	0.900887	0.00728048	0.29006	2.70266	514
1	0.00233743	0.0931215	0.904541	0.00701229	0.279364	2.71362	512
1	0.00237377	0.0949045	0.902722	0.0071213	0.284714	2.70817	509
1	0.00238061	0.0922967	0.905323	0.00714182	0.27689	2.71597	511
1	0.00238837	0.0847132	0.912898	0.00716512	0.25414	2.7387	512
1	0.00237852	0.0884902	0.909131	0.00713556	0.265471	2.72739	515
1	0.00243501	0.0968124	0.900753	0.00730504	0.290437	2.70226	513
1	0.00231171	0.0988574	0.898831	0.00693513	0.296572	2.69649	515
1	0.0024214	0.0999159	0.897663	0.0072642	0.299748	2.69299	520
1	0.00241186	0.104227	0.893361	0.00723558	0.31268	2.68008	512
1	0.00242723	0.0985177	0.899055	0.00728169	0.295553	2.69717	509
1	0.00243607	0.0952359	0.902328	0.0073082	0.285708	2.70698	511
1	0.00228064	0.0868778	0.910842	0.00684193	0.260633	2.73252	512
1	0.00226406	0.0935186	0.904217	0.00679217	0.280556	2.71265	511
1	0.00227441	0.0935177	0.904208	0.00682322	0.280553	2.71262	509
1	0.00224658	0.0901589	0.907595	0.00673974	0.270477	2.72278	507
1	0.00220742	0.0852997	0.912493	0.00662225	0.255899	2.73748	508
1	0.00215535	0.100203	0.897641	0.00646606	0.30061	2.69292	509
1	0.00213432	0.0898093	0.908056	0.00640296	0.269428	2.72417	507
1	0.0021133	0.0898112	0.908076	0.00633989	0.269434	2.72423	509
1	0.00205215	0.0844711	0.913477	0.00615644	0.253413	2.74043	514
1	0.00211894	0.0881509	0.90973	0.00635682	0.264453	2.72919	523
1	0.00206721	0.0765245	0.921408	0.00620164	0.229574	2.76422	527
1	0.00218441	0.0841294	0.913686	0.00655323	0.252388	2.74106	521
1	0.00227265	0.0930378	0.90469	0.00681794	0.279113	2.71407	524
1	0.00215945	0.0884039	0.909437	0.00647836	0.265212	2.72831	528
1	0.00214757	0.0934215	0.904431	0.00644271	0.280264	2.71329	528
1	0.00215482	0.0903599	0.907485	0.00646446	0.27108	2.72246	525
1	0.00222614	0.0996452	0.898129	0.00667843	0.298936	2.69439	521
1	0.00221935	0.102457	0.895323	0.00665805	0.307372	2.68597	522
1	0.0021884	0.114973	0.882839	0.00656521	0.344919	2.64852	518
1	0.00217322	0.113225	0.884602	0.00651967	0.339675	2.65381	516
1	0.00225664	0.110476	0.887268	0.00676991	0.331427	2.6618	518
1	0.00218482	0.110484	0.887332	0.00655446	0.331451	2.66199	515
1	0.00224067	0.111335	0.886424	0.00672201	0.334005	2.65927	512
1	0.0022342	0.102943	0.894823	0.00670259	0.308829	2.68447	513
1	0.0022342	0.102943	0.894823	0.00670259	0.308829	2.68447	509
1	0.00236707	0.10229	0.895343	0.0071012	0.306871	2.68603	509
1	0.00233506	0.102403	0.895262	0.00700517	0.307208	2.68579	508
1	0.00230925	0.102654	0.895037	0.00692775	0.307962	2.68511	509
1	0.00215651	0.10267	0.895174	0.00646952	0.30801	2.68552	507
1	0.00216392	0.0995837	0.898252	0.00649177	0.298751	2.69476	505
1	0.00195696	0.0854645	0.912579	0.00587088	0.256393	2.73774	504
1	0.00190325	0.0825824	0.915514	0.00570976	0.247747	2.74654	504
1	0.00189941	0.0689963	0.929104	0.00569822	0.206989	2.78731	506
1	0.00173966	0.0701582	0.928102	0.00521899	0.210475	2.78431	505
1	0.00176962	0.0701561	0.928074	0.00530887	0.210468	2.78422	510
1	0.00175032	0.0803003	0.917949	0.00525095	0.240901	2.75385	512
1	0.0018475	0.0887554	0.909397	0.0055425	0.266266	2.72819	515
1	0.00185619	0.0844665	0.913677	0.00556858	0.253399	2.74103	517
1	0.00185619	0.0844665	0.913677	0.00556858	0.253399	2.74103	521
1	0.00189805	0.0971522	0.90095	0.00569416	0.291457	2.70285	524
1	0.00186898	0.0939358	0.904195	0.00560695	0.281807	2.71259	523
1	0.00185457	0.105003	0.893142	0.0055637	0.31501	2.67943	520
1	0.00184161	0.111257	0.886901	0.00552482	0.333771	2.6607	519
1	0.00193401	0.106499	0.891567	0.00580203	0.319497	2.6747	520
1	0.00195837	0.0906118	0.90743	0.00587511	0.271835	2.72229	523
1	0.00182982	0.0849234	0.913247	0.00548945	0.25477	2.73974	524
1	0.00169028	0.0849353	0.913374	0.00507083	0.254806	2.74012	522
1	0.00183955	0.0902052	0.907955	0.00551866	0.270616	2.72387	530
1	0.00184554	0.0872453	0.910909	0.00553662	0.261736	2.73273	529
1	0.00173774	0.0938005	0.904462	0.00521322	0.281402	2.71339	525
1	0.00172342	0.0809701	0.917306	0.00517027	0.24291	2.75192	525
1	0.00154424	0.0737859	0.92467	0.00463272	0.221358	2.77401	519
1	0.00152935	0.0727414	0.925729	0.00458804	0.218224	2.77719	522
1	0.00162751	0.0715908	0.926782	0.00488252	0.214772	2.78035	518
1	0.00154748	0.0742228	0.92423	0.00464245	0.222668	2.77269	520
1	0.00154902	0.0733048	0.925146	0.00464705	0.219914	2.77544	520
1	0.00155618	0.0640652	0.934379	0.00466854	0.192195	2.80314	519
1	0.00155528	0.064607	0.933838	0.00466584	0.193821	2.80151	521
1	0.00166483	0.0695001	0.928835	0.0049945	0.2085	2.78651	519
1	0.00158178	0.0611278	0.93729	0.00474535	0.183383	2.81187	520
1	0.00158178	0.0611278	0.93729	0.00474535	0.183383	2.81187	521
1	0.00169686	0.0567289	0.941574	0.00509058	0.170187	2.82472	520
1	0.00167893	0.0666977	0.931623	0.00503678	0.200093	2.79487	521
1	0.00168953	0.0670526	0.931258	0.00506859	0.201158	2.79377	519
1	0.00152883	0.0664273	0.932044	0.0045865	0.199282	2.79613	519
1	0.00156338	0.0673987	0.931038	0.00469013	0.202196	2.79311	518
1	0.00140781	0.0612221	0.93737	0.00422343	0.183666	2.81211	517
1	0.00140178	0.065242	0.933356	0.00420534	0.195726	2.80007	517
1	0.00140178	0.065242	0.933356	0.00420534	0.195726	2.80007	517
1	0.00139473	0.0652424	0.933363	0.0041842	0.195727	2.80009	520
1	0.00130548	0.0635397	0.935155	0.00391645	0.190619	2.80546	521
1	0.00130857	0.0613257	0.937366	0.00392571	0.183977	2.8121	523
1	0.00131966	0.0613251	0.937355	0.00395898	0.183975	2.81207	525
1	0.00124104	0.0613299	0.937429	0.00372313	0.18399	2.81229	527
1	0.00130273	0.0616336	0.937064	0.00390818	0.184901	2.81119	521
1	0.00134265	0.0635378	0.93512	0.00402795	0.190613	2.80536	522
1	0.0013417	0.0642043	0.934454	0.00402509	0.192613	2.80336	522
1	0.00133875	0.066258	0.932403	0.00401625	0.198774	2.79721	524
1	0.00136871	0.0718705	0.926761	0.00410613	0.215611	2.78028	522
1	0.00148671	0.071862	0.926651	0.00446012	0.215586	2.77995	523
1	0.001576	0.0735935	0.92483	0.00472799	0.220781	2.77449	524
1	0.00157744	0.0695239	0.928899	0.00473233	0.208572	2.7867	522
1	0.00167394	0.088272	0.910054	0.00502183	0.264816	2.73016	524
1	0.00176597	0.0873948	0.910839	0.00529792	0.262184	2.73252	528
1	0.00176597	0.0873948	0.910839	0.00529792	0.262184	2.73252	526
1	0.00179669	0.0715228	0.926681	0.00539006	0.214568	2.78004	523
1	0.00170294	0.0729924	0.925305	0.00510881	0.218977	2.77591	525
1	0.00169368	0.0780338	0.920273	0.00508103	0.234101	2.76082	522
1	0.00169368	0.0780338	0.920273	0.00508103	0.234101	2.76082	524
1	0.00170284	0.073044	0.925253	0.00510853	0.219132	2.77576	527
1	0.00166079	0.077336	0.921003	0.00498238	0.232008	2.76301	524
1	0.00163398	0.0662094	0.932157	0.00490195	0.198628	2.79647	525
1	0.00164756	0.0657251	0.932627	0.00494268	0.197175	2.79788	524
1	0.00167085	0.0663312	0.931998	0.00501256	0.198994	2.79599	523
1	0.00166817	0.0678327	0.930499	0.0050045	0.203498	2.7915	525
1	0.00166817	0.0678327	0.930499	0.0050045	0.203498	2.7915	524
1	0.00169955	0.0678306	0.93047	0.00509866	0.203492	2.79141	521
1	0.00170111	0.0678304	0.930468	0.00510334	0.203491	2.79141	516
1	0.00175011	0.0690381	0.929212	0.00525033	0.207114	2.78764	517
1	0.00172923	0.0801455	0.918125	0.00518768	0.240437	2.75438	519
1	0.00185526	0.0860523	0.912092	0.00556578	0.258157	2.73628	515
1	0.00182717	0.0998888	0.898284	0.00548152	0.299666	2.69485	513
1	0.00183554	0.0957658	0.902399	0.00550663	0.287297	2.7072	512
1	0.00177381	0.0906328	0.907593	0.00532142	0.271898	2.72278	516
1	0.00186251	0.0930033	0.905134	0.00558753	0.27901	2.7154	519
1	0.00192921	0.0889438	0.909127	0.00578763	0.266831	2.72738	523
1	0.00190511	0.088946	0.909149	0.00571534	0.266838	2.72745	521
1	0.00174767	0.0784881	0.919764	0.00524302	0.235464	2.75929	519
1	0.00176538	0.0786151	0.91962	0.00529613	0.235845	2.75886	519
1	0.00168894	0.0786211	0.91969	0.00506681	0.235863	2.75907	519
1	0.00166075	0.0776558	0.920683	0.00498226	0.232967	2.76205	519
1	0.00179273	0.0776456	0.920562	0.00537818	0.232937	2.76169	517
1	0.00176577	0.0915151	0.906719	0.00529731	0.274545	2.72016	516
1	0.00185241	0.0884471	0.9097	0.00555722	0.265341	2.7291	517
1	0.00181882	0.0888643	0.909317	0.00545646	0.266593	2.72795	522
1	0.00189098	0.0867939	0.911315	0.00567293	0.260382	2.73395	518
1	0.00174885	0.0866555	0.911596	0.00524654	0.259967	2.73479	517
1	0.00174597	0.0881584	0.910096	0.0052379	0.264475	2.73029	517
1	0.00174597	0.0881584	0.910096	0.0052379	0.264475	2.73029	517
1	0.00183946	0.0881501	0.91001	0.00551837	0.26445	2.73003	517
1	0.00183558	0.0900696	0.908095	0.00550675	0.270209	2.72428	517
1	0.00198943	0.100679	0.897332	0.0059683	0.302037	2.69199	522
1	0.00192733	0.0967431	0.90133	0.00578198	0.290229	2.70399	519
1	0.00186587	0.0992052	0.898929	0.0055976	0.297615	2.69679	519
1	0.00188367	0.108596	0.88952	0.00565102	0.325788	2.66856	518
1	0.00189256	0.108595	0.889512	0.00567769	0.325785	2.66854	516
1	0.0018635	0.122284	0.875853	0.0055905	0.366851	2.62756	518
1	0.00184101	0.132876	0.865283	0.00552303	0.398629	2.59585	518
1	0.00175503	0.12667	0.871575	0.00526508	0.380011	2.61472	523
1	0.00172199	0.116773	0.881505	0.00516596	0.350318	2.64452	525
1	0.00163018	0.110405	0.887965	0.00489053	0.331215	2.66389	525
1	0.00158597	0.104841	0.893573	0.00475791	0.314523	2.68072	527
1	0.00150954	0.0897168	0.908774	0.00452861	0.26915	2.72632	527
1	0.00149131	0.0999263	0.898582	0.00447394	0.299779	2.69575	525
1	0.00159984	0.097137	0.901263	0.00479953	0.291411	2.70379	525
1	0.00152433	0.0937687	0.904707	0.004573	0.281306	2.71412	531
1	0.00158027	0.0968929	0.901527	0.0047408	0.290679	2.70458	534
1	0.00158027	0.0968929	0.901527	0.0047408	0.290679	2.70458	529
1	0.00160211	0.0968908	0.901507	0.00480633	0.290672	2.70452	530
1	0.00189416	0.0926793	0.905426	0.00568249	0.278038	2.71628	530
1	0.00199218	0.0986197	0.899388	0.00597653	0.295859	2.69816	531
1	0.002157	0.0986034	0.89924	0.00647099	0.29581	2.69772	526
1	0.00197118	0.094398	0.903631	0.00591354	0.283194	2.71089	527
1	0.00199027	0.0943962	0.903614	0.00597081	0.283189	2.71084	525
1	0.00199027	0.0943962	0.903614	0.00597081	0.283189	2.71084	523
1	0.00217799	0.0876482	0.910174	0.00653398	0.262945	2.73052	520
1	0.00218634	0.0841522	0.913661	0.00655902	0.252457	2.74098	518
1	0.00218756	0.0836422	0.91417	0.00656267	0.250926	2.74251	515
1	0.00217701	0.0880624	0.909761	0.00653102	0.264187	2.72928	516
1	0.00201617	0.0918067	0.906177	0.0060485	0.27542	2.71853	518
1	0.00192085	0.0895206	0.908559	0.00576255	0.268562	2.72568	517
1	0.00179119	0.0927898	0.905419	0.00537356	0.278369	2.71626	515
1	0.00171791	0.0840314	0.914251	0.00515373	0.252094	2.74275	516
1	0.00179609	0.0794754	0.918728	0.00538826	0.238426	2.75619	512
1	0.00174749	0.0835215	0.914731	0.00524247	0.250565	2.74419	515
1	0.00174418	0.0852587	0.912997	0.00523254	0.255776	2.73899	516
1	0.00156562	0.0776295	0.920805	0.00469686	0.232888	2.76241	518
1	0.00168868	0.0813969	0.916914	0.00506604	0.244191	2.75074	518
1	0.00173187	0.0822312	0.916037	0.00519561	0.246693	2.74811	521
1	0.00195585	0.0786197	0.919424	0.00586756	0.235859	2.75827	523
1	0.00197965	0.0767127	0.921308	0.00593896	0.230138	2.76392	526
1	0.00188565	0.079038	0.919076	0.00565694	0.237114	2.75723	526
1	0.0018021	0.0805532	0.917645	0.0054063	0.24166	2.75293	523
1	0.00185402	0.0842585	0.913887	0.00556205	0.252776	2.74166	516
1	0.00188431	0.0753642	0.922752	0.00565292	0.226093	2.76825	516
1	0.00164743	0.0674281	0.930924	0.00494228	0.202284	2.79277	518
1	0.00168737	0.0800167	0.918296	0.0050621	0.24005	2.75489	519
1	0.00156149	0.0812301	0.917208	0.00468446	0.24369	2.75163	523
1	0.00155763	0.0835024	0.91494	0.00467288	0.250507	2.74482	528
1	0.0016605	0.0833587	0.914981	0.00498149	0.250076	2.74494	523
1	0.00166323	0.0818509	0.916486	0.00498969	0.245553	2.74946	527
1	0.00175502	0.084712	0.913533	0.00526507	0.254136	2.7406	525
1	0.00181015	0.0873902	0.9108	0.00543046	0.262171	2.7324	523
1	0.00164279	0.0844137	0.913944	0.00492837	0.253241	2.74183	520
1	0.00157248	0.0702176	0.92821	0.00471744	0.210653	2.78463	520
1	0.00155105	0.0745284	0.923921	0.00465315	0.223585	2.77176	521
1	0.00145135	0.0727307	0.925818	0.00435406	0.218192	2.77745	519
1	0.00145135	0.0727307	0.925818	0.00435406	0.218192	2.77745	525
1	0.00144614	0.0725186	0.926035	0.00433843	0.217556	2.77811	527
1	0.00152755	0.0725127	0.92596	0.00458264	0.217538	2.77788	521
1	0.00156256	0.0629332	0.935504	0.00468767	0.1888	2.80651	524
1	0.00156201	0.0674539	0.930984	0.00468603	0.202362	2.79295	523
1	0.0015484	0.0663543	0.932097	0.0046452	0.199063	2.79629	524
1	0.00150578	0.0635664	0.934928	0.00451733	0.190699	2.80478	523
1	0.00147939	0.0588326	0.939688	0.00443817	0.176498	2.81906	523
1	0.00151546	0.0533736	0.945111	0.00454639	0.160121	2.83533	516
1	0.00149989	0.0631038	0.935396	0.00449966	0.189311	2.80619	526
1	0.00151025	0.0566313	0.941858	0.00453075	0.169894	2.82558	528
1	0.00154374	0.0566294	0.941827	0.00463121	0.169888	2.82548	526
1	0.00155458	0.0500007	0.948445	0.00466375	0.150002	2.84533	527
1	0.00165515	0.0507906	0.947554	0.00496544	0.152372	2.84266	523
1	0.00161769	0.055903	0.942479	0.00485306	0.167709	2.82744	525
1	0.00176326	0.0615212	0.936716	0.00528978	0.184564	2.81015	524
1	0.00177035	0.0577455	0.940484	0.00531106	0.173236	2.82145	523
1	0.00177031	0.0577685	0.940461	0.00531093	0.173306	2.82138	523
1	0.0017407	0.0565676	0.941692	0.00522209	0.169703	2.82508	522
1	0.00184752	0.0628335	0.935319	0.00554257	0.1885	2.80596	524
1	0.0017706	0.0583582	0.939871	0.0053118	0.175075	2.81961	522
1	0.00177872	0.0540405	0.944181	0.00533616	0.162121	2.83254	519
1	0.00167803	0.0564671	0.941855	0.00503408	0.169401	2.82556	526
1	0.00158372	0.0523605	0.946056	0.00475117	0.157081	2.83817	529
1	0.00157599	0.0569885	0.941435	0.00472797	0.170966	2.82431	528
1	0.00157634	0.0543488	0.944075	0.00472902	0.163046	2.83222	531
1	0.00160888	0.0508993	0.947492	0.00482665	0.152698	2.84248	535
1	0.00160176	0.0551012	0.943297	0.00480528	0.165304	2.82989	528
1	0.00160535	0.0656894	0.932705	0.00481606	0.197068	2.79812	529
1	0.00155688	0.0665553	0.931888	0.00467065	0.199666	2.79566	528
1	0.00158281	0.0805638	0.917853	0.00474843	0.241691	2.75356	526
1	0.00154163	0.0790562	0.919402	0.00462488	0.237168	2.75821	527
1	0.00153474	0.0790567	0.919409	0.00460421	0.23717	2.75823	528
1	0.00153492	0.0789467	0.919518	0.00460476	0.23684	2.75856	530
1	0.0015471	0.0794854	0.918968	0.0046413	0.238456	2.7569	530
1	0.00151988	0.0923983	0.906082	0.00455964	0.277195	2.71825	530
1	0.00149536	0.107042	0.891463	0.00448607	0.321125	2.67439	533
1	0.00150064	0.103888	0.894611	0.00450191	0.311664	2.68383	533
1	0.00147422	0.100412	0.898113	0.00442265	0.301237	2.69434	532
1	0.00148136	0.0960548	0.902464	0.00444407	0.288164	2.70739	532
1	0.00157476	0.0998507	0.898575	0.00472429	0.299552	2.69572	536
1	0.00157277	0.0988479	0.899579	0.00471831	0.296544	2.69874	539
1	0.00157211	0.0992225	0.899205	0.00471634	0.297668	2.69762	539
1	0.00156667	0.0999401	0.898493	0.0047	0.29982	2.69548	534
1	0.00158369	0.0901585	0.908258	0.00475108	0.270476	2.72477	534
1	0.0016096	0.0884076	0.909983	0.00482879	0.265223	2.72995	533
1	0.00159635	0.092759	0.905645	0.00478905	0.278277	2.71693	535
1	0.00165033	0.0853239	0.913026	0.00495099	0.255972	2.73908	537
1	0.00166381	0.0778534	0.920483	0.00499142	0.23356	2.76145	535
1	0.00167316	0.0726715	0.925655	0.00501947	0.218014	2.77697	531
1	0.00167257	0.0731025	0.925225	0.0050177	0.219308	2.77567	534
1	0.00167572	0.0713544	0.92697	0.00502716	0.214063	2.78091	535
1	0.00167588	0.0712647	0.927059	0.00502765	0.213794	2.78118	536
1	0.00173679	0.0712603	0.927003	0.00521036	0.213781	2.78101	541
1	0.00174822	0.0612478	0.937004	0.00524466	0.183743	2.81101	539
1	0.00163546	0.0604794	0.937885	0.00490639	0.181438	2.81366	536
1	0.00163348	0.0616221	0.936744	0.00490043	0.184866	2.81023	538
1	0.00162957	0.0638671	0.934503	0.0048887	0.191601	2.80351	543
1	0.00165734	0.0703161	0.928027	0.00497201	0.210948	2.78408	547
1	0.00165229	0.0731462	0.925201	0.00495687	0.219439	2.7756	544
1	0.00169189	0.0733527	0.924955	0.00507568	0.220058	2.77487	542
1	0.00163072	0.0671567	0.931213	0.00489215	0.20147	2.79364	540
1	0.00178426	0.058872	0.939344	0.00535278	0.176616	2.81803	540
1	0.00185225	0.0658823	0.932265	0.00555675	0.197647	2.7968	532
1	0.0018041	0.0643964	0.933799	0.0054123	0.193189	2.8014	532
1	0.00180996	0.0613571	0.936833	0.00542988	0.184071	2.8105	531
1	0.00194659	0.0613487	0.936705	0.00583978	0.184046	2.81011	531
1	0.00193062	0.0690507	0.929019	0.00579186	0.207152	2.78706	531
1	0.0019725	0.0604656	0.937562	0.0059175	0.181397	2.81269	531
1	0.0019125	0.0653977	0.93269	0.0057375	0.196193	2.79807	526
1	0.00183101	0.0616493	0.93652	0.00549302	0.184948	2.80956	522
1	0.00181702	0.0688157	0.929367	0.00545107	0.206447	2.7881	522
1	0.00187179	0.0760483	0.92208	0.00561538	0.228145	2.76624	523
1	0.00192213	0.0870413	0.911037	0.00576639	0.261124	2.73311	517
1	0.00189282	0.0814297	0.916677	0.00567847	0.244289	2.75003	522
1	0.0018766	0.0893051	0.908818	0.00562979	0.267915	2.72646	520
1	0.00188654	0.0844813	0.913632	0.00565961	0.253444	2.7409	521
1	0.00185242	0.0851277	0.91302	0.00555726	0.255383	2.73906	519
1	0.00185627	0.0832247	0.914919	0.00556882	0.249674	2.74476	518
1	0.00171608	0.0977239	0.90056	0.00514824	0.293172	2.70168	518
1	0.00167558	0.0976025	0.900722	0.00502675	0.292807	2.70217	521
1	0.00163631	0.0861101	0.912254	0.00490893	0.25833	2.73676	518
1	0.00162545	0.084907	0.913468	0.00487635	0.254721	2.7404	518
1	0.00172117	0.0832012	0.915078	0.0051635	0.249604	2.74523	526
1	0.00167263	0.087445	0.910882	0.00501789	0.262335	2.73265	520
1	0.00166858	0.0896555	0.908676	0.00500573	0.268967	2.72603	514
1	0.00174359	0.0896488	0.908608	0.00523077	0.268946	2.72582	514
1	0.00174899	0.0868285	0.911422	0.00524698	0.260486	2.73427	513
1	0.00174291	0.0943593	0.903898	0.00522874	0.283078	2.71169	520
1	0.00171019	0.0943624	0.903927	0.00513056	0.283087	2.71178	516
1	0.00166053	0.0914461	0.906893	0.0049816	0.274338	2.72068	516
1	0.00184497	0.0937802	0.904375	0.00553491	0.281341	2.71312	522
1	0.00199944	0.101944	0.896056	0.00599832	0.305833	2.68817	525
1	0.00224038	0.121005	0.876755	0.00672115	0.363015	2.63026	525
1	0.00224805	0.117996	0.879756	0.00674416	0.353987	2.63927	526
1	0.00212693	0.111638	0.886235	0.0063808	0.334915	2.6587	525
1	0.00211098	0.118303	0.879586	0.00633293	0.354908	2.63876	531
1	0.0021056	0.120549	0.877345	0.00631679	0.361647	2.63204	541
1	0.00210654	0.120157	0.877737	0.00631961	0.360471	2.63321	534
1	0.00234633	0.126	0.871653	0.00703899	0.378001	2.61496	539
1	0.00227064	0.12601	0.871719	0.00681192	0.37803	2.61516	538
1	0.0022914	0.118019	0.87969	0.0068742	0.354057	2.63907	533
1	0.00219137	0.114204	0.883605	0.0065741	0.342611	2.65081	533
1	0.0022004	0.110555	0.887245	0.00660119	0.331664	2.66173	533
1	0.00218394	0.101742	0.896074	0.00655182	0.305225	2.68822	533
1	0.00218494	0.101742	0.896073	0.00655481	0.305225	2.68822	528
1	0.00223794	0.105595	0.892167	0.00671383	0.316784	2.6765	528
1	0.00207343	0.103717	0.89421	0.00622028	0.31115	2.68263	526
1	0.00206033	0.110417	0.887522	0.00618098	0.331252	2.66257	523
1	0.00207616	0.10358	0.894344	0.00622849	0.31074	2.68303	518
1	0.00229291	0.102201	0.895506	0.00687872	0.306604	2.68652	514
1	0.00214803	0.102216	0.895636	0.00644409	0.306648	2.68691	518
1	0.00200598	0.108396	0.889598	0.00601793	0.325189	2.66879	521
1	0.00201931	0.0932864	0.904694	0.00605793	0.279859	2.71408	521
1	0.0020915	0.0938859	0.904023	0.0062745	0.281658	2.71207	514
1	0.00205972	0.0836178	0.914323	0.00617916	0.250853	2.74297	511
1	0.00205731	0.0846887	0.913254	0.00617194	0.254066	2.73976	512
1	0.00213652	0.0855763	0.912287	0.00640955	0.256729	2.73686	511
1	0.00197456	0.0927219	0.905304	0.00592367	0.278166	2.71591	511
1	0.00195713	0.10073	0.897313	0.00587139	0.302191	2.69194	508
1	0.00198108	0.0979185	0.9001	0.00594323	0.293756	2.7003	508
1	0.00215661	0.0923573	0.905486	0.00646982	0.277072	2.71646	504
1	0.00216904	0.0871229	0.910708	0.00650713	0.261369	2.73212	505
1	0.00205854	0.0871326	0.910809	0.00617563	0.261398	2.73243	509
1	0.00206934	0.0897006	0.90823	0.00620802	0.269102	2.72469	509
1	0.00205172	0.0974522	0.900496	0.00615515	0.292357	2.70149	508
1	0.00201216	0.0963298	0.901658	0.00603648	0.288989	2.70497	509
1	0.0020587	0.0994384	0.898503	0.00617609	0.298315	2.69551	511
1	0.00194124	0.10436	0.893699	0.00582373	0.313079	2.6811	510
1	0.00194124	0.10436	0.893699	0.00582373	0.313079	2.6811	508
1	0.00201928	0.104608	0.893373	0.00605783	0.313823	2.68012	511
1	0.00199285	0.100451	0.897556	0.00597856	0.301354	2.69267	511
1	0.00196485	0.100996	0.897039	0.00589454	0.302989	2.69112	512
1	0.00197764	0.0951417	0.902881	0.00593293	0.285425	2.70864	513
1	0.00189415	0.0987829	0.899323	0.00568245	0.296349	2.69797	506
1	0.00182561	0.0837006	0.914474	0.00547684	0.251102	2.74342	506
1	0.00188895	0.0897652	0.908346	0.00566686	0.269295	2.72504	504
1	0.00189531	0.0867046	0.9114	0.00568592	0.260114	2.7342	504
1	0.0018387	0.0914659	0.906695	0.00551611	0.274398	2.72009	506
1	0.00165309	0.0961662	0.902181	0.00495926	0.288499	2.70654	499
1	0.00165755	0.0937258	0.904617	0.00497265	0.281177	2.71385	497
1	0.00162531	0.0976074	0.900767	0.00487594	0.292822	2.7023	498
1	0.00161845	0.0976081	0.900773	0.00485535	0.292824	2.70232	493
1	0.00161845	0.0976081	0.900773	0.00485535	0.292824	2.70232	493
1	0.00154803	0.0960763	0.902376	0.0046441	0.288229	2.70713	494
1	0.00166135	0.0985986	0.89974	0.00498406	0.295796	2.69922	494
1	0.00166635	0.0958867	0.902447	0.00499905	0.28766	2.70734	490
1	0.00167425	0.0969986	0.901327	0.00502276	0.290996	2.70398	492
1	0.00167745	0.0957046	0.902618	0.00503236	0.287114	2.70785	488
1	0.00168363	0.0971349	0.901182	0.0050509	0.291405	2.70354	492
1	0.00164398	0.0868171	0.911539	0.00493193	0.260451	2.73462	493
1	0.00164398	0.0868171	0.911539	0.00493193	0.260451	2.73462	493
1	0.00164398	0.0868171	0.911539	0.00493193	0.260451	2.73462	494
1	0.00177588	0.0845001	0.913724	0.00532763	0.2535	2.74117	495
1	0.00167212	0.0791433	0.919185	0.00501637	0.23743	2.75755	495
1	0.00167212	0.0791433	0.919185	0.00501637	0.23743	2.75755	493
1	0.00162042	0.0822684	0.916111	0.00486127	0.246805	2.74833	494
1	0.00175601	0.0723845	0.92586	0.00526804	0.217153	2.77758	494
1	0.00173893	0.0723857	0.925875	0.0052168	0.217157	2.77763	494
1	0.00173191	0.0723862	0.925882	0.00519574	0.217159	2.77765	494
1	0.00170463	0.0654048	0.932891	0.00511388	0.196214	2.79867	493
1	0.00167028	0.0707273	0.927602	0.00501083	0.212182	2.78281	495
1	0.00168327	0.076536	0.921781	0.0050498	0.229608	2.76534	499
1	0.00169111	0.0743214	0.923987	0.00507333	0.222964	2.77196	499
1	0.00175429	0.0782585	0.919987	0.00526286	0.234776	2.75996	502
1	0.00164925	0.0750995	0.923251	0.00494774	0.225299	2.76975	500
1	0.00173058	0.0890735	0.909196	0.00519173	0.26722	2.72759	502
1	0.00181086	0.0885029	0.909686	0.00543258	0.265509	2.72906	500
1	0.00191716	0.0817291	0.916354	0.00575148	0.245187	2.74906	499
1	0.00163206	0.0763821	0.921986	0.00489619	0.229146	2.76596	497
1	0.00163673	0.0737433	0.92462	0.00491018	0.22123	2.77386	497
1	0.00159388	0.0737465	0.92466	0.00478164	0.221239	2.77398	499
1	0.00159388	0.0737465	0.92466	0.00478164	0.221239	2.77398	500
1	0.00168154	0.0732243	0.925094	0.00504462	0.219673	2.77528	502
1	0.00166452	0.0684832	0.929852	0.00499357	0.20545	2.78956	503
1	0.00165879	0.0716932	0.926648	0.00497636	0.21508	2.77994	501
1	0.00173207	0.0812132	0.917055	0.00519622	0.24364	2.75116	501
1	0.00171484	0.0776093	0.920676	0.00514452	0.232828	2.76203	506
1	0.00181873	0.0769165	0.921265	0.00545619	0.23075	2.76379	507
1	0.00181701	0.0823094	0.915874	0.00545102	0.246928	2.74762	506
1	0.00179991	0.0909431	0.907257	0.00539973	0.272829	2.72177	506
1	0.00179394	0.0939582	0.904248	0.00538183	0.281874	2.71274	502
1	0.00179394	0.0939582	0.904248	0.00538183	0.281874	2.71274	499
1	0.00181486	0.0929802	0.905205	0.00544457	0.278941	2.71561	497
1	0.00180361	0.0986032	0.899593	0.00541082	0.295809	2.69878	495
1	0.00186727	0.102229	0.895904	0.00560182	0.306687	2.68771	496
1	0.00186377	0.0979085	0.900228	0.00559131	0.293725	2.70068	495
1	0.00184672	0.102493	0.89566	0.00554015	0.307479	2.68698	495
1	0.00206725	0.10766	0.890273	0.00620175	0.32298	2.67082	496
1	0.00207458	0.104499	0.893427	0.00622373	0.313496	2.68028	492
1	0.00206428	0.108943	0.888993	0.00619284	0.326829	2.66698	492
1	0.00205032	0.10581	0.89214	0.00615095	0.31743	2.67642	495
1	0.00196986	0.101658	0.896373	0.00590957	0.304973	2.68912	499
1	0.00195368	0.101659	0.896387	0.00586103	0.304978	2.68916	498
1	0.00193621	0.101661	0.896403	0.00580864	0.304983	2.68921	499
1	0.00194614	0.0970578	0.900996	0.00583841	0.291173	2.70299	498
1	0.00170224	0.0876091	0.910689	0.00510671	0.262827	2.73207	497
1	0.00174192	0.085001	0.913257	0.00522577	0.255003	2.73977	495
1	0.00170549	0.0850041	0.91329	0.00511648	0.255012	2.73987	492
1	0.0017187	0.0784907	0.919791	0.00515611	0.235472	2.75937	491
1	0.00170743	0.0899708	0.908322	0.0051223	0.269912	2.72497	489
1	0.00169656	0.0846879	0.913615	0.00508969	0.254064	2.74085	484
1	0.001642	0.0842661	0.914092	0.00492599	0.252798	2.74228	484
1	0.00166641	0.0833041	0.915029	0.00499924	0.249912	2.74509	486
1	0.00168212	0.0750974	0.923221	0.00504636	0.225292	2.76966	487
1	0.00168391	0.0750972	0.923219	0.00505174	0.225292	2.76966	487
1	0.00149046	0.0702398	0.92827	0.00447139	0.210719	2.78481	487
1	0.00148342	0.0746315	0.923885	0.00445027	0.223894	2.77166	491
1	0.00154347	0.0740571	0.924399	0.00463042	0.222171	2.7732	492
1	0.00160889	0.0740522	0.924339	0.00482667	0.222157	2.77302	492
1	0.00168043	0.0825622	0.915757	0.0050413	0.247687	2.74727	494
1	0.00166194	0.0926574	0.905681	0.00498583	0.277972	2.71704	490
1	0.00172342	0.0872939	0.910983	0.00517027	0.261882	2.73295	492
1	0.0017069	0.0888787	0.909414	0.00512071	0.266636	2.72824	495
1	0.00163073	0.0861825	0.912187	0.0048922	0.258548	2.73656	496
1	0.00170642	0.086176	0.912118	0.00511927	0.258528	2.73635	496
1	0.00170564	0.0861761	0.912118	0.00511692	0.258528	2.73635	497
1	0.00170564	0.0861761	0.912118	0.00511692	0.258528	2.73635	495
1	0.00170564	0.0861761	0.912118	0.00511692	0.258528	2.73635	498
1	0.00175148	0.0877882	0.91046	0.00525445	0.263365	2.73138	501
1	0.00173798	0.0872894	0.910973	0.00521395	0.261868	2.73292	499
1	0.00172596	0.0972242	0.90105	0.00517788	0.291673	2.70315	501
1	0.00172952	0.0999908	0.89828	0.00518855	0.299972	2.69484	502
1	0.00178985	0.10718	0.89103	0.00536954	0.321541	2.67309	505
1	0.00178985	0.10718	0.89103	0.00536954	0.321541	2.67309	505
1	0.00182097	0.0916556	0.906523	0.00546291	0.274967	2.71957	505
1	0.00182956	0.0919623	0.906208	0.00548868	0.275887	2.71862	503
1	0.00182015	0.0966324	0.901547	0.00546045	0.289897	2.70464	505
1	0.00194971	0.0941576	0.903893	0.00584912	0.282473	2.71168	504
1	0.00193182	0.102467	0.895601	0.00579547	0.307402	2.6868	502
1	0.00194791	0.0949906	0.903062	0.00584374	0.284972	2.70918	500
1	0.00195751	0.0905338	0.907509	0.00587252	0.271601	2.72253	504
1	0.00197424	0.0865175	0.911508	0.00592271	0.259553	2.73452	507
1	0.00192289	0.0939912	0.904086	0.00576866	0.281974	2.71226	503
1	0.00191395	0.0982006	0.899885	0.00574186	0.294602	2.69966	502
1	0.00204314	0.108418	0.889539	0.00612941	0.325255	2.66862	504
1	0.00193137	0.113699	0.88437	0.00579412	0.341097	2.65311	506
1	0.00187011	0.114092	0.884038	0.00561034	0.342276	2.65211	505
1	0.00204411	0.129805	0.86815	0.00613232	0.389416	2.60445	501
1	0.00232643	0.114642	0.883032	0.0069793	0.343925	2.6491	505
1	0.00232212	0.116283	0.881395	0.00696637	0.348848	2.64419	506
1	0.00237985	0.110954	0.886666	0.00713956	0.332862	2.66	504
1	0.00242897	0.113244	0.884327	0.00728692	0.339732	2.65298	501
1	0.00243234	0.112015	0.885553	0.00729702	0.336044	2.65666	504
1	0.00240209	0.123059	0.874539	0.00720627	0.369177	2.62362	506
1	0.0023623	0.119099	0.878538	0.00708691	0.357298	2.63562	503
1	0.002492	0.121283	0.876225	0.00747601	0.36385	2.62867	503
1	0.00233546	0.131926	0.865739	0.00700639	0.395777	2.59722	503
1	0.00226705	0.131935	0.865798	0.00680115	0.395805	2.59739	505
1	0.00238532	0.131891	0.865723	0.00715595	0.395674	2.59717	506
1	0.00253505	0.117702	0.879763	0.00760516	0.353105	2.63929	502
1	0.00259225	0.119367	0.87804	0.00777674	0.358102	2.63412	508
1	0.00254492	0.122709	0.874746	0.00763476	0.368128	2.62424	507
1	0.00276516	0.125444	0.871791	0.00829547	0.376333	2.61537	510
1	0.00264985	0.125192	0.872159	0.00794955	0.375575	2.61648	510
1	0.00275218	0.129128	0.86812	0.00825654	0.387385	2.60436	510
1	0.00282617	0.136942	0.860231	0.0084785	0.410827	2.58069	509
1	0.003085	0.134212	0.862703	0.00925501	0.402636	2.58811	506
1	0.00306912	0.138671	0.85826	0.00920735	0.416014	2.57478	510
1	0.00305168	0.143564	0.853384	0.00915504	0.430692	2.56015	513
1	0.00301001	0.14154	0.85545	0.00903002	0.424619	2.56635	512
1	0.00298617	0.148338	0.848676	0.00895851	0.445013	2.54603	510
1	0.00301263	0.140789	0.856198	0.0090379	0.422368	2.56859	513
1	0.00308769	0.146696	0.850217	0.00926307	0.440087	2.55065	509
1	0.00311084	0.140297	0.856592	0.00933253	0.420892	2.56978	509
1	0.00310604	0.141624	0.85527	0.00931813	0.424871	2.56581	513
1	0.00323482	0.139861	0.856904	0.00970446	0.419583	2.57071	513
1	0.00307791	0.154084	0.842838	0.00923373	0.462253	2.52851	509
1	0.00286593	0.147908	0.849226	0.00859778	0.443723	2.54768	506
1	0.00286593	0.147908	0.849226	0.00859778	0.443723	2.54768	502
1	0.00277249	0.170256	0.826972	0.00831746	0.510767	2.48092	503
1	0.00271428	0.183099	0.814187	0.00814283	0.549296	2.44256	499
1	0.0027923	0.189192	0.808016	0.0083769	0.567576	2.42405	500
1	0.0030512	0.172913	0.824036	0.0091536	0.518738	2.47211	502
1	0.00310721	0.167484	0.829409	0.00932163	0.502452	2.48823	506
1	0.00306348	0.180476	0.816461	0.00919045	0.541428	2.44938	504
1	0.00313074	0.188802	0.808067	0.00939222	0.566406	2.4242	505
1	0.00297999	0.172811	0.824209	0.00893996	0.518432	2.47263	504
1	0.00306152	0.150178	0.84676	0.00918456	0.450535	2.54028	509
1	0.00306152	0.150178	0.84676	0.00918456	0.450535	2.54028	511
1	0.00317937	0.150161	0.84666	0.00953812	0.450482	2.53998	513
1	0.00333531	0.150137	0.846528	0.0100059	0.450411	2.53958	512
1	0.00315796	0.150724	0.846118	0.00947389	0.452171	2.53835	512
1	0.00319058	0.141952	0.854858	0.00957175	0.425855	2.56457	510
1	0.00314002	0.155549	0.841311	0.00942006	0.466648	2.52393	512
1	0.00320417	0.153217	0.843578	0.0096125	0.459652	2.53074	511
1	0.00320417	0.153217	0.843578	0.0096125	0.459652	2.53074	506
1	0.00328814	0.153205	0.843507	0.00986443	0.459614	2.53052	504
1	0.00296534	0.146343	0.850691	0.00889603	0.43903	2.55207	504
1	0.00313943	0.135228	0.861633	0.00941829	0.405683	2.5849	507
1	0.00323261	0.139742	0.857025	0.00969782	0.419227	2.57107	505
1	0.00315029	0.150359	0.84649	0.00945087	0.451078	2.53947	502
1	0.00320638	0.149403	0.847391	0.00961915	0.448208	2.54217	503
1	0.00322553	0.144323	0.852451	0.00967659	0.432969	2.55735	511
[truncated: 3,191 more rows]

## Sheet: Fig. 4
cell	PCD	PCDc	PCDp	midLong	midLat	DepthMean	IceConAnn	PrimProdMean	SalinityMean	SBTAnMean	SSTAnMean	marineCells	spCount	meanLambdaVR	medianLambdaVR	lambdaVRQuantile0.2	lambdaVRQuantile0.8	lambdaVRQuantile0.95	meanLambdaCR	medianLambdaCR	lambdaCRQuantile0.2	lambdaCRQuantile0.8	lambdaCRQuantile0.95	meanDR	medianDR	DRQuantile0.2	DRQuantile0.8	DRQuantile0.95	spRatio	DepthMax
cell1	0.35648	1	0.35648	-179.223	81.8397	2091.51	0.9393	0	30.4841	-0.4036	-1.79	1	4	0.192798	0.262817	0.136782	0.262817	0.262817	0.227653	0.318144	0.155259	0.318144	0.318144	0.323993	0.30614	0.197994	0.446421	0.516561	0.75	2313.61
cell2	0.350731	1	0.350731	-177.668	81.8397	2136.11	0.9445	1.7294	30.4555	-0.3688	-1.79	1	4	0.192798	0.262817	0.136782	0.262817	0.262817	0.227653	0.318144	0.155259	0.318144	0.318144	0.323993	0.30614	0.197994	0.446421	0.516561	0.75	2441.48
cell3	0.361825	1	0.361825	-176.113	81.8397	2250.4	0.9445	4.6811	30.4195	-0.4098	-1.79	1	4	0.192798	0.262817	0.136782	0.262817	0.262817	0.227653	0.318144	0.155259	0.318144	0.318144	0.323993	0.30614	0.197994	0.446421	0.516561	0.75	2749.42
cell4	0.356336	1	0.356336	-174.559	81.8397	2468.11	0.9466	4.1301	30.3792	-0.3948	-1.79	1	4	0.192798	0.262817	0.136782	0.262817	0.262817	0.227653	0.318144	0.155259	0.318144	0.318144	0.323993	0.30614	0.197994	0.446421	0.516561	0.75	2985.11
cell5	0.349634	1	0.349634	-173.004	81.8397	2685.1	0.9451	4.625	30.3359	-0.3746	-1.79	1	4	0.192798	0.262817	0.136782	0.262817	0.262817	0.227653	0.318144	0.155259	0.318144	0.318144	0.323993	0.30614	0.197994	0.446421	0.516561	0.75	3100.52
cell6	0.362739	1	0.362739	-171.45	81.8397	2810.28	0.9466	15.4195	30.2949	-0.3553	-1.79	1	4	0.192798	0.262817	0.136782	0.262817	0.262817	0.227653	0.318144	0.155259	0.318144	0.318144	0.323993	0.30614	0.197994	0.446421	0.516561	0.75	3205.58
cell7	0.354993	1	0.354993	-169.895	81.8397	2898.6	0.9437	21.5954	30.263	-0.3583	-1.79	1	4	0.192798	0.262817	0.136782	0.262817	0.262817	0.227653	0.318144	0.155259	0.318144	0.318144	0.323993	0.30614	0.197994	0.446421	0.516561	0.75	3274.23
cell8	0.352604	1	0.352604	-168.34	81.8397	2828.5	0.9442	15.4617	30.2352	-0.3531	-1.79	1	4	0.192798	0.262817	0.136782	0.262817	0.262817	0.227653	0.318144	0.155259	0.318144	0.318144	0.323993	0.30614	0.197994	0.446421	0.516561	0.75	3361.12
cell9	NA	NA	NA	-166.786	81.8397	2644.4	0.9411	10.9207	30.2095	-0.3128	-1.79	1	3	0.157788	0.157788	0.0947703	0.220805	0.252314	0.182407	0.182407	0.100964	0.263849	0.304571	0.216018	0.216018	0.161945	0.270091	0.297128	0.666667	3569.51
cell10	NA	NA	NA	-165.231	81.8397	2642.02	0.9423	8.7372	30.1965	-0.2731	-1.79	1	3	0.157788	0.157788	0.0947703	0.220805	0.252314	0.182407	0.182407	0.100964	0.263849	0.304571	0.216018	0.216018	0.161945	0.270091	0.297128	0.666667	3699.62
cell11	NA	NA	NA	-163.676	81.8397	2653.99	0.9437	24.0147	30.1862	-0.2556	-1.79	1	3	0.157788	0.157788	0.0947703	0.220805	0.252314	0.182407	0.182407	0.100964	0.263849	0.304571	0.216018	0.216018	0.161945	0.270091	0.297128	0.666667	3716.87
cell12	0.358726	1	0.358726	-162.122	81.8397	2694.38	0.9466	27.9339	30.1781	-0.29	-1.79	1	4	0.192798	0.262817	0.136782	0.262817	0.262817	0.227653	0.318144	0.155259	0.318144	0.318144	0.323993	0.30614	0.197994	0.446421	0.516561	0.75	3768.78
cell13	0.348337	1	0.348337	-160.567	81.8397	2696.46	0.9476	24.1029	30.1785	-0.2762	-1.79	1	4	0.192798	0.262817	0.136782	0.262817	0.262817	0.227653	0.318144	0.155259	0.318144	0.318144	0.323993	0.30614	0.197994	0.446421	0.516561	0.75	3767.11
cell14	0.348584	1	0.348584	-159.013	81.8397	3104.33	0.9466	11.6619	30.1848	-0.3119	-1.79	1	4	0.192798	0.262817	0.136782	0.262817	0.262817	0.227653	0.318144	0.155259	0.318144	0.318144	0.323993	0.30614	0.197994	0.446421	0.516561	0.75	3788.95
cell15	0.351402	1	0.351402	-157.458	81.8397	3354.42	0.9466	10.8473	30.1926	-0.3321	-1.79	1	4	0.192798	0.262817	0.136782	0.262817	0.262817	0.227653	0.318144	0.155259	0.318144	0.318144	0.323993	0.30614	0.197994	0.446421	0.516561	0.75	3803.43
cell16	0.359824	1	0.359824	-155.903	81.8397	3392.07	0.9466	10.6498	30.2082	-0.3171	-1.79	1	4	0.192798	0.262817	0.136782	0.262817	0.262817	0.227653	0.318144	0.155259	0.318144	0.318144	0.323993	0.30614	0.197994	0.446421	0.516561	0.75	3786.01
cell17	0.35022	1	0.35022	-154.349	81.8397	3119.84	0.9463	11.7422	30.2285	-0.3463	-1.79	1	4	0.192798	0.262817	0.136782	0.262817	0.262817	0.227653	0.318144	0.155259	0.318144	0.318144	0.323993	0.30614	0.197994	0.446421	0.516561	0.75	3720.25
cell18	0.349046	1	0.349046	-152.794	81.8397	3200.86	0.9483	12.1279	30.2538	-0.3424	-1.79	1	4	0.192798	0.262817	0.136782	0.262817	0.262817	0.227653	0.318144	0.155259	0.318144	0.318144	0.323993	0.30614	0.197994	0.446421	0.516561	0.75	3603.38
cell19	NA	NA	NA	-151.239	81.8397	3223.11	0.9486	13.4865	30.2808	-0.3544	-1.79	1	3	0.157788	0.157788	0.0947703	0.220805	0.252314	0.182407	0.182407	0.100964	0.263849	0.304571	0.216018	0.216018	0.161945	0.270091	0.297128	0.666667	3420.26
cell20	0.36109	1	0.36109	-149.685	81.8397	3168.4	0.9487	13.039	30.307	-0.3449	-1.79	1	4	0.192798	0.262817	0.136782	0.262817	0.262817	0.227653	0.318144	0.155259	0.318144	0.318144	0.323993	0.30614	0.197994	0.446421	0.516561	0.75	3571.15
cell21	0.354467	1	0.354467	-148.13	81.8397	3068.83	0.9487	13.7494	30.3335	-0.3485	-1.79	1	4	0.192798	0.262817	0.136782	0.262817	0.262817	0.227653	0.318144	0.155259	0.318144	0.318144	0.323993	0.30614	0.197994	0.446421	0.516561	0.75	3603.11
cell22	0.359705	1	0.359705	-146.576	81.8397	3066.87	0.9487	8.0385	30.3634	-0.3596	-1.79	1	4	0.192798	0.262817	0.136782	0.262817	0.262817	0.227653	0.318144	0.155259	0.318144	0.318144	0.323993	0.30614	0.197994	0.446421	0.516561	0.75	3624.41
cell23	0.356437	1	0.356437	-145.021	81.8397	3031.79	0.9487	3.457	30.3961	-0.3577	-1.79	1	4	0.192798	0.262817	0.136782	0.262817	0.262817	0.227653	0.318144	0.155259	0.318144	0.318144	0.323993	0.30614	0.197994	0.446421	0.516561	0.75	3528.8
cell24	0.357011	1	0.357011	-143.466	81.8397	3063.46	0.9487	0.3138	30.428	-0.3456	-1.79	1	4	0.192798	0.262817	0.136782	0.262817	0.262817	0.227653	0.318144	0.155259	0.318144	0.318144	0.323993	0.30614	0.197994	0.446421	0.516561	0.75	3550.01
cell25	0.357061	1	0.357061	-141.912	81.8397	3080.14	0.9487	0	30.457	-0.3456	-1.79	1	4	0.192798	0.262817	0.136782	0.262817	0.262817	0.227653	0.318144	0.155259	0.318144	0.318144	0.323993	0.30614	0.197994	0.446421	0.516561	0.75	3551.92
cell26	0.357784	1	0.357784	-140.357	81.8397	3104.13	0.9487	0	30.4871	-0.3402	-1.79	1	4	0.192798	0.262817	0.136782	0.262817	0.262817	0.227653	0.318144	0.155259	0.318144	0.318144	0.323993	0.30614	0.197994	0.446421	0.516561	0.75	3631.95
cell27	NA	NA	NA	-138.802	81.8397	3055.54	0.9487	0	30.5005	-0.3311	-1.79	1	3	0.157788	0.157788	0.0947703	0.220805	0.252314	0.182407	0.182407	0.100964	0.263849	0.304571	0.216018	0.216018	0.161945	0.270091	0.297128	0.666667	3636.81
cell28	NA	NA	NA	-137.248	81.8397	3012.13	0.9487	0	30.4977	-0.3166	-1.79	1	3	0.157788	0.157788	0.0947703	0.220805	0.252314	0.182407	0.182407	0.100964	0.263849	0.304571	0.216018	0.216018	0.161945	0.270091	0.297128	0.666667	3646.1
cell29	0.350187	1	0.350187	-135.693	81.8397	2978.37	0.9487	0	30.4773	-0.3166	-1.79	1	4	0.192798	0.262817	0.136782	0.262817	0.262817	0.227653	0.318144	0.155259	0.318144	0.318144	0.323993	0.30614	0.197994	0.446421	0.516561	0.75	3642.46
cell30	NA	NA	NA	-134.139	81.8397	2963.27	0.9487	7.3552	30.4448	-0.3166	-1.79	1	3	0.157788	0.157788	0.0947703	0.220805	0.252314	0.182407	0.182407	0.100964	0.263849	0.304571	0.216018	0.216018	0.161945	0.270091	0.297128	0.666667	3647.56
cell31	0.360535	1	0.360535	-132.584	81.8397	2944.48	0.9487	20.0152	30.4038	-0.3166	-1.79	1	4	0.192798	0.262817	0.136782	0.262817	0.262817	0.227653	0.318144	0.155259	0.318144	0.318144	0.323993	0.30614	0.197994	0.446421	0.516561	0.75	3608.84
cell32	0.363669	1	0.363669	-131.029	81.8397	2906.65	0.9487	28.1502	30.3607	-0.3166	-1.79	1	4	0.192798	0.262817	0.136782	0.262817	0.262817	0.227653	0.318144	0.155259	0.318144	0.318144	0.323993	0.30614	0.197994	0.446421	0.516561	0.75	3599.42
cell33	0.357178	1	0.357178	-129.475	81.8397	2842.33	0.9487	40.2751	30.3146	-0.2913	-1.79	1	4	0.192798	0.262817	0.136782	0.262817	0.262817	0.227653	0.318144	0.155259	0.318144	0.318144	0.323993	0.30614	0.197994	0.446421	0.516561	0.75	3601.17
cell34	0.355032	1	0.355032	-127.92	81.8397	2718.02	0.9498	42.2092	30.2654	-0.2881	-1.79	1	4	0.192798	0.262817	0.136782	0.262817	0.262817	0.227653	0.318144	0.155259	0.318144	0.318144	0.323993	0.30614	0.197994	0.446421	0.516561	0.75	3554.58
cell35	0.361209	1	0.361209	-126.365	81.8397	2581.72	0.9507	65.1719	30.2273	-0.343	-1.79	1	4	0.192798	0.262817	0.136782	0.262817	0.262817	0.227653	0.318144	0.155259	0.318144	0.318144	0.323993	0.30614	0.197994	0.446421	0.516561	0.75	3447.85
cell36	0.35039	1	0.35039	-124.811	81.8397	2611.68	0.9516	78.9299	30.2034	-0.3539	-1.79	1	4	0.192798	0.262817	0.136782	0.262817	0.262817	0.227653	0.318144	0.155259	0.318144	0.318144	0.323993	0.30614	0.197994	0.446421	0.516561	0.75	3402.1
cell37	0.353985	1	0.353985	-123.256	81.8397	2567.19	0.9519	88.5285	30.1847	-0.3676	-1.79	1	4	0.192798	0.262817	0.136782	0.262817	0.262817	0.227653	0.318144	0.155259	0.318144	0.318144	0.323993	0.30614	0.197994	0.446421	0.516561	0.75	3300.26
cell38	0.349142	1	0.349142	-121.702	81.8397	2427.41	0.9527	74.997	30.1871	-0.3565	-1.79	1	4	0.192798	0.262817	0.136782	0.262817	0.262817	0.227653	0.318144	0.155259	0.318144	0.318144	0.323993	0.30614	0.197994	0.446421	0.516561	0.75	3217.84
cell39	0.356372	1	0.356372	-120.147	81.8397	2283.67	0.9537	43.7011	30.1958	-0.3258	-1.79	1	4	0.192798	0.262817	0.136782	0.262817	0.262817	0.227653	0.318144	0.155259	0.318144	0.318144	0.323993	0.30614	0.197994	0.446421	0.516561	0.75	3075.56
cell40	0.471798	1	0.471798	-118.592	81.8397	2123.83	0.9537	20.5962	30.2225	-0.2527	-1.79	1	7	0.222392	0.234683	0.12442	0.262817	0.384446	0.262412	0.296764	0.143586	0.318144	0.433946	0.278985	0.238695	0.125897	0.408415	0.50706	0.857143	2931.71
cell41	1.63452	1	1.63452	-117.038	81.8397	1998.99	0.9532	19.5462	30.2184	-0.2503	-1.79	1	9	0.188941	0.165484	0.0814231	0.262817	0.368228	0.220591	0.209485	0.0854355	0.318144	0.418506	0.265678	0.238695	0.123718	0.377052	0.493907	0.888889	3095.76
cell42	1.39181	1	1.39181	-115.483	81.8397	1881.91	0.9559	18.4092	30.3454	-0.2594	-1.79	1	10	0.197149	0.206549	0.0957553	0.262817	0.36012	0.231457	0.275384	0.104819	0.318241	0.410882	0.264214	0.2525	0.124444	0.361371	0.487331	0.9	3043.46
cell43	1.32181	1	1.32181	-113.928	81.8397	1775.53	0.9502	19.3676	30.3923	-0.2627	-1.79	1	12	0.196507	0.206549	0.12442	0.262817	0.343903	0.231408	0.275384	0.143586	0.318386	0.395466	0.248121	0.218135	0.125897	0.330008	0.474178	0.916667	3033.91
cell44	1.64357	1.07692	1.52617	-112.374	81.8397	1613.37	0.9516	14.6435	30.52	-0.375	-1.79	1	14	0.185441	0.124735	0.12442	0.262816	0.327686	0.218475	0.147757	0.143586	0.318289	0.38005	0.238163	0.218135	0.123718	0.320461	0.461026	0.928571	2956.37
cell45	1.90234	1.07143	1.77552	-110.819	81.8397	1556.46	0.9494	14.4037	30.6117	-0.1857	-1.79	1	15	0.202577	0.165642	0.12442	0.262817	0.425116	0.236889	0.211571	0.143586	0.318386	0.473847	0.281146	0.235317	0.124444	0.361371	0.644935	0.933333	2816.13
cell46	1.38117	1.06667	1.29485	-109.265	81.8397	1481.46	0.9514	20.0418	30.6964	-0.0921	-1.79	1	16	0.197699	0.129406	0.12442	0.262817	0.425098	0.231915	0.162282	0.143586	0.318386	0.473661	0.271232	0.218135	0.125171	0.345689	0.629936	0.9375	2654.09
cell47	1.4104	1.06667	1.32225	-107.71	81.8397	1367.77	0.9534	27.2592	30.7697	-0.0664	-1.79	1	16	0.197699	0.129406	0.12442	0.262817	0.425098	0.231915	0.162282	0.143586	0.318386	0.473661	0.271232	0.218135	0.125171	0.345689	0.629936	0.9375	2548.79
cell48	1.41257	1.06667	1.32429	-106.155	81.8397	1362.11	0.9487	36.9808	30.9851	-0.0871	-1.79	1	16	0.197699	0.129406	0.12442	0.262817	0.425098	0.231915	0.162282	0.143586	0.318386	0.473661	0.271232	0.218135	0.125171	0.345689	0.629936	0.9375	2432.33
cell49	1.40684	1.06667	1.31891	-104.601	81.8397	1298	0.945	42.4142	31.2193	-0.2266	-1.79	1	16	0.197699	0.129406	0.12442	0.262817	0.425098	0.231915	0.162282	0.143586	0.318386	0.473661	0.271232	0.218135	0.125171	0.345689	0.629936	0.9375	2133.28
cell50	1.8064	1.07143	1.68597	-103.046	81.8397	1170.26	0.9438	38.2209	31.1783	-0.4537	-1.79	1	15	0.202577	0.165642	0.12442	0.262817	0.425116	0.236889	0.211571	0.143586	0.318386	0.473847	0.281146	0.235317	0.124444	0.361371	0.644935	0.933333	1462
cell51	1.4501	1.06667	1.35947	-101.491	81.8397	1041.13	0.9398	39.0747	31.1911	-0.3459	-1.79	1	16	0.197699	0.129406	0.12442	0.262817	0.425098	0.231915	0.162282	0.143586	0.318386	0.473661	0.271232	0.218135	0.125171	0.345689	0.629936	0.9375	845.573
cell52	1.49069	1.06667	1.39752	-99.9368	81.8397	1012.27	0.9411	45.7033	31.3786	-0.3886	-1.79	1	16	0.197699	0.129406	0.12442	0.262817	0.425098	0.231915	0.162282	0.143586	0.318386	0.473661	0.271232	0.218135	0.125171	0.345689	0.629936	0.9375	745.838
cell53	1.30721	1.0625	1.23031	-98.3822	81.8397	945.111	0.9381	55.4004	31.4529	-0.2287	-1.79	1	17	0.190025	0.127071	0.12442	0.262817	0.425079	0.22197	0.155019	0.143586	0.318386	0.473475	0.261972	0.194692	0.123076	0.330008	0.614937	0.941176	661.96
cell54	1.32123	1.0625	1.24351	-96.8276	81.8397	850.183	0.9383	65.2782	31.5183	-0.1882	-1.79	1	17	0.190025	0.127071	0.12442	0.262817	0.425079	0.22197	0.155019	0.143586	0.318386	0.473475	0.261972	0.194692	0.123076	0.330008	0.614937	0.941176	473.48
cell55	1.26885	1.0625	1.19421	-95.2729	81.8397	799.806	0.9464	85.8297	31.7627	-0.2814	-1.79	1	17	0.190025	0.127071	0.12442	0.262817	0.425079	0.22197	0.155019	0.143586	0.318386	0.473475	0.261972	0.194692	0.123076	0.330008	0.614937	0.941176	471.56
cell56	1.27974	1.0625	1.20446	-93.7183	81.8397	764.65	0.9362	164.002	31.843	-0.0248	-1.79	1	17	0.190025	0.127071	0.12442	0.262817	0.425079	0.22197	0.155019	0.143586	0.318386	0.473475	0.261972	0.194692	0.123076	0.330008	0.614937	0.941176	430.599
cell57	1.28123	1.0625	1.20586	-92.1637	81.8397	737.654	0.933	177.446	32.0856	-0.3566	-1.7863	1	17	0.190025	0.127071	0.12442	0.262817	0.425079	0.22197	0.155019	0.143586	0.318386	0.473475	0.261972	0.194692	0.123076	0.330008	0.614937	0.941176	367.728
cell58	0.634685	1.125	0.564164	-90.6091	81.8397	753.812	0.9325	90.2242	32.3305	-0.0637	-1.7878	1	10	0.187681	0.206549	0.124609	0.262815	0.262817	0.227638	0.275384	0.146088	0.318241	0.318386	0.239699	0.218135	0.129814	0.296156	0.446421	0.9	100.267
cell59	0.82907	1.08333	0.765296	-89.0544	81.8397	733.121	0.93	46.6525	32.3914	-0.3725	-1.7879	1	14	0.187529	0.129406	0.12442	0.262816	0.327686	0.221892	0.162282	0.143586	0.318289	0.38005	0.222181	0.17125	0.12259	0.299484	0.461026	0.928571	80.7384
cell60	1.71485	1.07692	1.59236	-87.4998	81.8397	802.092	0.9359	56.4973	32.3241	-0.3548	-1.7858	1	14	0.192142	0.206549	0.12442	0.262816	0.327686	0.229763	0.275384	0.143586	0.318289	0.38005	0.23986	0.218135	0.123718	0.320461	0.461026	0.928571	87.8848
cell61	1.6102	1.08333	1.48633	-85.9452	81.8397	757.428	0.9341	57.2249	31.6327	-0.6929	-1.7858	0	13	0.190941	0.167978	0.12442	0.262816	0.335794	0.225962	0.218833	0.143586	0.318338	0.387758	0.251499	0.235317	0.127202	0.325234	0.467602	0.923077	40.0084
cell62	1.33609	1.09091	1.22475	-84.3906	81.8397	765.091	0.9368	78.4296	30.6456	-0.5794	-1.783	0	12	0.169664	0.129406	0.12442	0.262814	0.262817	0.203545	0.162282	0.143586	0.318144	0.318386	0.237234	0.218135	0.125897	0.30614	0.434975	0.916667	20.4454
cell63	1.0551	1.1	0.959181	-82.8359	81.8397	768.082	0.9314	90.0364	30.3969	-0.4826	-1.776	1	11	0.174189	0.167978	0.110088	0.262814	0.262817	0.209541	0.218833	0.124202	0.318193	0.318386	0.24873	0.235317	0.13112	0.310913	0.445471	0.909091	85.988
cell64	1.20854	1.11111	1.08769	-81.2813	81.8397	711.013	0.9336	67.1028	30.6832	-0.9015	-1.7813	0	10	0.179719	0.206549	0.0959447	0.262815	0.262817	0.216869	0.275384	0.107322	0.318241	0.318386	0.262866	0.2525	0.15572	0.315687	0.455968	0.9	67.6463
cell65	0.630813	1.14286	0.551961	-79.7267	81.8397	637.88	0.95	138.842	30.4135	-1.0965	-1.7868	0	9	0.195589	0.234681	0.126604	0.262816	0.262817	0.238144	0.296764	0.153567	0.318289	0.318386	0.254474	0.235317	0.147955	0.299484	0.458111	0.888889	0
cell66	1.28225	1.1	1.16568	-78.1721	81.8397	641.891	0.9582	273.317	30.434	-0.8499	-1.7802	0	11	0.174546	0.169764	0.110088	0.262814	0.262817	0.209018	0.216221	0.124202	0.318193	0.318386	0.264819	0.271	0.162179	0.310913	0.445471	0.909091	0
cell67	1.21235	1.09091	1.11132	-76.6174	81.8397	636.241	0.8486	206.721	31.675	-0.7777	-1.7737	0	12	0.169989	0.132979	0.12442	0.262814	0.262817	0.203375	0.157058	0.143586	0.318144	0.318386	0.247772	0.2525	0.125897	0.30614	0.434975	0.916667	0
cell68	1.18275	1.0625	1.11318	-75.0628	81.8397	606.391	0.8137	207.406	31.6411	-0.6772	-1.7816	1	17	0.187489	0.131193	0.0749149	0.262817	0.425352	0.218594	0.15967	0.0727911	0.318386	0.476262	0.300098	0.235317	0.125897	0.330008	0.834033	0.941176	0
cell69	1.01148	1.05556	0.958244	-73.5082	81.8397	619.557	0.8595	307.529	31.5782	-0.8522	-1.7816	1	19	0.180168	0.127071	0.0924624	0.262816	0.425352	0.209549	0.152408	0.095992	0.318289	0.476262	0.278371	0.194692	0.12259	0.320461	0.833248	0.947368	0
cell70	1.23296	1.0625	1.16043	-71.9536	81.8397	526.437	0.9081	225.905	31.3703	-0.4672	-1.7808	1	17	0.187489	0.131193	0.0749149	0.262817	0.425352	0.218594	0.15967	0.0727911	0.318386	0.476262	0.300098	0.235317	0.125897	0.330008	0.834033	0.941176	0
cell71	1.27906	1.05882	1.208	-70.3989	81.8397	433.828	0.924	185.063	31.1145	-0.4682	-1.7816	1	19	0.18861	0.132979	0.0848159	0.262816	0.425352	0.221935	0.162282	0.08695	0.318338	0.476262	0.288339	0.218135	0.12364	0.325234	0.83364	0.894737	0
cell72	1.2901	1.05882	1.21843	-68.8443	81.8397	403.232	0.9113	122.774	31.1087	-0.3933	-1.7871	1	18	0.18861	0.132979	0.0848159	0.262816	0.425352	0.221935	0.162282	0.08695	0.318338	0.476262	0.288339	0.218135	0.12364	0.325234	0.83364	0.944444	0
cell73	0.80426	1.07143	0.750643	-67.2897	81.8397	387	0.9089	109.184	31.0689	-0.7646	-1.79	1	16	0.205246	0.206549	0.12442	0.262817	0.425352	0.243562	0.275384	0.146268	0.318386	0.476262	0.296579	0.218135	0.125019	0.3529	0.834426	0.9375	32.9158
cell74	0.927459	1.08333	0.856116	-65.735	81.8397	343.134	0.9211	126.523	30.7868	-0.602	-1.79	1	14	0.220831	0.206549	0.124546	0.262817	0.425352	0.263353	0.275384	0.147266	0.318386	0.476262	0.308214	0.218135	0.123263	0.446421	0.835211	0.928571	412.049
cell75	0.727398	1.1	0.661271	-64.1804	81.8397	233.939	0.9396	81.5226	30.6129	-0.71	-1.79	0	12	0.203536	0.206549	0.12442	0.262817	0.344084	0.242904	0.275384	0.146939	0.318386	0.397324	0.278787	0.218135	0.125897	0.30614	0.686005	0.916667	624.113
cell76	0.753727	1.11111	0.678354	-62.6258	81.8397	204.258	0.9585	0	30.8005	-0.4367	-1.79	0	11	0.211448	0.234681	0.124672	0.262817	0.352211	0.2525	0.296764	0.146923	0.318386	0.405218	0.298936	0.235317	0.13112	0.3529	0.700612	0.909091	648.986
cell77	0.762225	1.11111	0.686003	-61.0712	81.8397	199.485	0.954	0	31.6106	-0.0931	-1.79	1	11	0.211448	0.234681	0.124672	0.262817	0.352211	0.2525	0.296764	0.146923	0.318386	0.405218	0.298936	0.235317	0.13112	0.3529	0.700612	0.909091	689.029
cell78	0.630424	1.125	0.560377	-59.5165	81.8397	198.25	0.957	0	32.1449	0.0169	-1.79	0	10	0.187681	0.206549	0.124609	0.262815	0.262817	0.227638	0.275384	0.146088	0.318241	0.318386	0.239699	0.218135	0.129814	0.296156	0.446421	0.9	399.006
cell79	0.640489	1.125	0.569324	-57.9619	81.8397	213.883	0.9611	0	31.0116	0.0557	-1.79	0	10	0.187681	0.206549	0.124609	0.262815	0.262817	0.227638	0.275384	0.146088	0.318241	0.318386	0.239699	0.218135	0.129814	0.296156	0.446421	0.9	89.484
cell80	0.531973	1.14286	0.465476	-56.4073	81.8397	240.886	0.9582	0	30.7177	0.4896	-1.79	0	9	0.17829	0.167978	0.124546	0.262816	0.262817	0.216294	0.218833	0.145254	0.318144	0.318302	0.238099	0.194692	0.128508	0.299484	0.458111	0.888889	89.0094
cell81	0.576174	1.16667	0.493864	-54.8527	81.8397	275.772	0.9638	0	30.6982	0.4412	-1.79	0	8	0.174253	0.129406	0.124483	0.262816	0.262817	0.207853	0.162282	0.14442	0.318144	0.318314	0.247649	0.218135	0.127202	0.302812	0.469801	0.875	150.319
cell82	0.610393	1.2	0.508661	-53.298	81.8397	382.7	0.9655	0	30.8285	0.239	-1.79	0	7	0.182558	0.19611	0.124735	0.262817	0.262817	0.218564	0.240213	0.147757	0.318144	0.318326	0.268673	0.253818	0.132426	0.30614	0.481491	0.857143	118.324
cell83	0.646122	1.2	0.538435	-51.7434	81.8397	589.868	0.9662	0	31.8213	-0.1571	-1.79	0	7	0.182558	0.19611	0.124735	0.262817	0.262817	0.218564	0.240213	0.147757	0.318144	0.318326	0.268673	0.253818	0.132426	0.30614	0.481491	0.857143	224.439
cell84	0.614796	1.2	0.51233	-50.1888	81.8397	736.375	0.9646	0	30.8596	-0.4607	-1.79	0	7	0.182558	0.19611	0.124735	0.262817	0.262817	0.218564	0.240213	0.147757	0.318144	0.318326	0.268673	0.253818	0.132426	0.30614	0.481491	0.857143	14.592
cell85	0.610582	1.2	0.508818	-48.6342	81.8397	875.958	0.9673	0	30.6544	-0.9744	-1.79	0	7	0.182558	0.19611	0.124735	0.262817	0.262817	0.218564	0.240213	0.147757	0.318144	0.318326	0.268673	0.253818	0.132426	0.30614	0.481491	0.857143	27.6461
cell86	0.613819	1.2	0.511516	-47.0795	81.8397	903.023	0.9603	0	30.6845	-1.0319	-1.79	0	7	0.182558	0.19611	0.124735	0.262817	0.262817	0.218564	0.240213	0.147757	0.318144	0.318326	0.268673	0.253818	0.132426	0.30614	0.481491	0.857143	135.565
cell87	0.621253	1.2	0.517711	-45.5249	81.8397	887.152	0.9612	0	30.6115	-1.1665	-1.79	0	7	0.182558	0.19611	0.124735	0.262817	0.262817	0.218564	0.240213	0.147757	0.318144	0.318326	0.268673	0.253818	0.132426	0.30614	0.481491	0.857143	99.0097
cell88	0.605116	1.2	0.504263	-43.9703	81.8397	862.145	0.9662	0	30.512	-1.1461	-1.7824	0	7	0.182558	0.19611	0.124735	0.262817	0.262817	0.218564	0.240213	0.147757	0.318144	0.318326	0.268673	0.253818	0.132426	0.30614	0.481491	0.857143	0
cell89	0.616234	1.2	0.513529	-42.4157	81.8397	875.515	0.9654	0	30.3854	-1.157	-1.78	0	7	0.182558	0.19611	0.124735	0.262817	0.262817	0.218564	0.240213	0.147757	0.318144	0.318326	0.268673	0.253818	0.132426	0.30614	0.481491	0.857143	0
cell90	0.587842	1.2	0.489868	-40.861	81.8397	891.365	0.9668	0	30.3031	-1.1345	-1.78	0	7	0.182558	0.19611	0.124735	0.262817	0.262817	0.218564	0.240213	0.147757	0.318144	0.318326	0.268673	0.253818	0.132426	0.30614	0.481491	0.857143	0
cell91	0.594878	1.2	0.495731	-39.3064	81.8397	876.927	0.9693	0	30.2997	-0.9849	-1.7846	0	7	0.182558	0.19611	0.124735	0.262817	0.262817	0.218564	0.240213	0.147757	0.318144	0.318326	0.268673	0.253818	0.132426	0.30614	0.481491	0.857143	0
cell92	0.583651	1.2	0.486376	-37.7518	81.8397	833.07	0.9725	0	30.3176	-0.7696	-1.79	0	7	0.182558	0.19611	0.124735	0.262817	0.262817	0.218564	0.240213	0.147757	0.318144	0.318326	0.268673	0.253818	0.132426	0.30614	0.481491	0.857143	0
cell93	0.910243	1.25	0.728194	-36.1972	81.8397	807.026	0.97	0	30.2609	-0.7691	-1.79	0	6	0.193188	0.262814	0.11034	0.262817	0.262817	0.22982	0.318144	0.127539	0.318193	0.318338	0.295923	0.2895	0.199687	0.3529	0.493181	0.833333	0
cell94	0.898347	1.25	0.718677	-34.6425	81.8397	810.118	0.97	0	30.2143	-0.7603	-1.79	0	6	0.193188	0.262814	0.11034	0.262817	0.262817	0.22982	0.318144	0.127539	0.318193	0.318338	0.295923	0.2895	0.199687	0.3529	0.493181	0.833333	0
cell95	0.939169	1.25	0.751335	-33.0879	81.8397	844.306	0.97	0	30.1535	-0.7584	-1.79	0	6	0.193188	0.262814	0.11034	0.262817	0.262817	0.22982	0.318144	0.127539	0.318193	0.318338	0.295923	0.2895	0.199687	0.3529	0.493181	0.833333	48.6798
cell96	0.939313	1.25	0.75145	-31.5333	81.8397	926.576	0.9571	0	29.9753	-0.9842	-1.7868	0	6	0.193188	0.262814	0.11034	0.262817	0.262817	0.22982	0.318144	0.127539	0.318193	0.318338	0.295923	0.2895	0.199687	0.3529	0.493181	0.833333	140.647
cell97	0.590907	1.2	0.492422	-29.9787	81.8397	886.391	0.95	0	29.872	-1.1179	-1.785	0	7	0.182558	0.19611	0.124735	0.262817	0.262817	0.218564	0.240213	0.147757	0.318144	0.318326	0.268673	0.253818	0.132426	0.30614	0.481491	0.857143	209.318
cell98	0.626033	1.2	0.521694	-28.424	81.8397	881.836	0.9452	0.8718	29.8446	-1.1367	-1.785	0	7	0.182558	0.19611	0.124735	0.262817	0.262817	0.218564	0.240213	0.147757	0.318144	0.318326	0.268673	0.253818	0.132426	0.30614	0.481491	0.857143	22.4533
cell99	0.620379	1.2	0.516982	-26.8694	81.8397	921.29	0.9459	57.2195	29.8353	-1.2085	-1.7882	0	7	0.182558	0.19611	0.124735	0.262817	0.262817	0.218564	0.240213	0.147757	0.318144	0.318326	0.268673	0.253818	0.132426	0.30614	0.481491	0.857143	25.547
cell100	0.61129	1.2	0.509408	-25.3148	81.8397	973.265	0.9516	131.327	29.847	-1.2935	-1.79	0	7	0.182558	0.19611	0.124735	0.262817	0.262817	0.218564	0.240213	0.147757	0.318144	0.318326	0.268673	0.253818	0.132426	0.30614	0.481491	0.857143	173.034
cell101	1.40719	1.14286	1.23129	-23.7602	81.8397	1013.67	0.9437	104.778	30.5529	-1.3616	-1.79	0	8	0.164015	0.129406	0.067154	0.262816	0.262817	0.194007	0.162282	0.0668865	0.318144	0.318314	0.277435	0.2895	0.149567	0.325234	0.476961	0.875	99.1522
cell102	1.41765	1.14286	1.24044	-22.2055	81.8397	1025.85	0.9414	119.76	30.5967	-1.3131	-1.7888	1	8	0.164015	0.129406	0.067154	0.262816	0.262817	0.194007	0.162282	0.0668865	0.318144	0.318314	0.277435	0.2895	0.149567	0.325234	0.476961	0.875	21.0355
cell103	1.22817	1.07692	1.14044	-20.6509	81.8397	994.884	0.9341	104.033	30.8758	-1.3297	-1.7894	1	14	0.21513	0.129406	0.12442	0.36012	0.425134	0.247224	0.162282	0.143745	0.410882	0.474033	0.286251	0.2895	0.128508	0.416822	0.511825	0.928571	138.531
cell104	1.2326	1.07692	1.14456	-19.0963	81.8397	1002.78	0.9279	91.626	31.0765	-1.3164	-1.79	1	14	0.21513	0.129406	0.12442	0.36012	0.425134	0.247224	0.162282	0.143745	0.410882	0.474033	0.286251	0.2895	0.128508	0.416822	0.511825	0.928571	103.372
cell105	1.20229	1.07143	1.12214	-17.5417	81.8397	1074.42	0.9085	125.417	30.9966	-1.0578	-1.79	1	15	0.214517	0.167978	0.12442	0.327686	0.425116	0.249236	0.218833	0.143824	0.38005	0.473847	0.272961	0.272993	0.124141	0.41402	0.509482	0.933333	104.505
cell106	1.19633	1.07143	1.11658	-15.987	81.8397	1160.95	0.8804	198.133	31.2933	-0.5809	-1.79	1	15	0.214517	0.167978	0.12442	0.327686	0.425116	0.249236	0.218833	0.143824	0.38005	0.473847	0.272961	0.272993	0.124141	0.41402	0.509482	0.933333	146.177
cell107	1.18284	1.07143	1.10399	-14.4324	81.8397	1475.66	0.8603	249.642	31.7144	-0.6605	-1.79	1	16	0.202658	0.129406	0.110088	0.295251	0.425098	0.235268	0.162282	0.124202	0.349218	0.473661	0.259292	0.256485	0.117244	0.411217	0.507139	0.9375	301.533
cell108	1.02786	1.09756	0.936499	-12.8778	81.8397	1662.06	0.8527	265.456	31.8224	-0.3715	-1.79	1	17	0.197398	0.129406	0.110088	0.279471	0.425098	0.229731	0.162282	0.124202	0.332609	0.473661	0.248968	0.253556	0.117244	0.348492	0.507139	0.882353	467.67
cell109	1.09848	1.10526	0.993864	-11.3232	81.8397	1921.49	0.8602	248.81	31.8365	-0.2671	-1.79	1	15	0.202611	0.167978	0.0957553	0.296124	0.425116	0.235645	0.218833	0.104819	0.346831	0.473847	0.26123	0.25502	0.124141	0.366976	0.509482	0.933333	917.451
cell110	0.847752	1	0.847752	-9.76854	81.8397	2045.95	0.8565	251.548	31.8961	-0.1522	-1.79	1	11	0.198738	0.167978	0.110088	0.279471	0.389682	0.232062	0.218833	0.124202	0.332415	0.437218	0.258858	0.25502	0.125019	0.348492	0.48706	0.909091	2790.24
cell111	0.881303	1	0.881303	-8.21392	81.8397	2184.72	0.8563	261.06	31.9997	0.0546	-1.7888	1	9	0.217318	0.234683	0.0834178	0.312778	0.397608	0.254132	0.296764	0.092914	0.360956	0.445895	0.276324	0.279848	0.128508	0.385459	0.498811	0.888889	3053.7
cell112	0.591297	1	0.591297	-6.65929	81.8397	2435.08	0.858	288.996	32.1341	0.149	-1.784	1	10	0.198989	0.206549	0.0527587	0.296124	0.393645	0.230982	0.275384	0.0466688	0.346686	0.441556	0.250236	0.253556	0.115616	0.366976	0.492936	0.9	3490.77
cell113	0.576716	1	0.576716	-5.10467	81.8397	2696.57	0.8511	280.058	32.2963	-0.4297	-1.7829	1	8	0.148344	0.129654	0.0527587	0.262817	0.262817	0.175133	0.161026	0.0466688	0.318144	0.318144	0.240619	0.216018	0.100195	0.330008	0.487458	0.75	3901.22
cell114	0.775581	1	0.775581	-3.55004	81.8397	3135.26	0.8238	318.194	32.4718	-0.7816	-1.7697	1	6	0.136703	0.0527587	0.0526794	0.262817	0.262817	0.155082	0.0466688	0.0464921	0.318144	0.318144	0.268703	0.30614	0.109023	0.371995	0.497955	0.833333	4077.83
cell115	0.298861	1	0.298861	-1.99542	81.8397	3438.75	0.7856	327.542	32.6483	-0.7731	-1.7627	1	5	0.157689	0.157788	0.0526002	0.262817	0.262817	0.182186	0.182407	0.0463153	0.318144	0.318144	0.253377	0.216018	0.0921502	0.39966	0.504871	0.8	3305.15
cell116	0.282029	1	0.282029	-0.440793	81.8397	3352.28	0.7326	374.95	32.82	-0.7851	-1.7508	1	6	0.149753	0.11801	0.0526794	0.262817	0.262817	0.170555	0.124033	0.0464921	0.318144	0.318144	0.241062	0.191802	0.109023	0.3529	0.493181	0.833333	2817.21
cell117	0.601873	1	0.601873	1.11383	81.8397	3256.72	0.6962	427.164	32.9771	-0.7761	-1.7168	1	7	0.195511	0.190414	0.0527587	0.262817	0.383928	0.220887	0.221088	0.0466688	0.318144	0.433946	0.289087	0.248971	0.125897	0.529214	0.53726	0.857143	3190.17
cell118	1.10875	1	1.10875	2.66846	81.8397	3026.69	0.6699	444.715	33.1124	-0.7602	-1.6897	1	9	0.175117	0.11801	0.0527587	0.262817	0.375854	0.195999	0.124033	0.0466688	0.318144	0.426226	0.294933	0.30614	0.139078	0.489373	0.536723	0.777778	2740.72
cell119	0.544806	1	0.544806	4.22308	81.8397	2757.49	0.6469	458.589	33.2255	-0.6759	-1.6326	1	12	0.250079	0.262817	0.0527587	0.424988	0.424988	0.278963	0.318144	0.0466688	0.472546	0.472546	0.338852	0.369211	0.178621	0.500307	0.535114	0.833333	1408.07
cell120	0.560094	1	0.560094	5.77771	81.8397	2612.16	0.6464	470.51	33.3129	-0.556	-1.5749	1	16	0.240132	0.262817	0.0919097	0.424574	0.424988	0.270673	0.318144	0.0930871	0.472546	0.472546	0.310587	0.303865	0.168389	0.45073	0.532969	0.875	1370.54
cell121	0.585675	1	0.585675	7.33233	81.8397	2351.29	0.6244	505.528	33.375	-0.48	-1.536	1	21	0.231632	0.197898	0.120574	0.424712	0.425352	0.26189	0.237601	0.131854	0.472546	0.476262	0.325084	0.297452	0.156683	0.464819	0.583761	0.857143	1095.47
cell122	0.525399	1	0.525399	8.88696	81.8397	2022.16	0.6294	465.587	33.4246	-0.0233	-1.5092	1	29	0.238384	0.262814	0.11832	0.424988	0.425352	0.27041	0.318144	0.126737	0.472546	0.476262	0.310411	0.293313	0.135922	0.422469	0.538869	0.793103	979.428
cell123	0.548357	1	0.548357	10.4416	81.8397	1836.6	0.6326	354.288	33.5325	0.5861	-1.5106	1	33	0.232892	0.262814	0.0815097	0.424574	0.425352	0.265088	0.318144	0.107462	0.472546	0.476262	0.295601	0.288931	0.130321	0.421306	0.535651	0.878788	1538.78
cell124	0.581389	1	0.581389	11.9962	81.8397	1697.9	0.6311	281.591	33.7549	0.6037	-1.5602	1	37	0.22993	0.206549	0.11801	0.424298	0.425352	0.262773	0.275384	0.124033	0.472546	0.476262	0.282981	0.271271	0.123076	0.420559	0.534578	0.837838	1928.67
cell125	0.585706	1	0.585706	13.5508	81.8397	1575.97	0.6404	266.072	33.8718	0.3657	-1.6131	1	36	0.221393	0.132979	0.0815097	0.424298	0.425352	0.253677	0.157058	0.107491	0.472546	0.476262	0.27551	0.256485	0.122266	0.420559	0.534578	0.861111	2318.24
cell126	0.575146	1	0.575146	15.1055	81.8397	1614.76	0.6653	267.658	33.7614	0.1229	-1.6522	1	36	0.216815	0.129871	0.0815097	0.424298	0.425352	0.248024	0.152459	0.107433	0.472546	0.476262	0.271544	0.25502	0.122428	0.41813	0.534041	0.888889	2575.17
cell127	0.540354	1	0.540354	16.6601	81.8397	1604.42	0.6844	271.455	33.7526	0.1881	-1.7154	1	34	0.22118	0.132979	0.0815097	0.424298	0.425352	0.252559	0.157058	0.107491	0.472546	0.476262	0.269421	0.253556	0.122266	0.420559	0.534578	0.911765	2855.34
cell128	0.53328	1	0.53328	18.2147	81.8397	1854.78	0.7033	212.216	33.6816	0.0991	-1.7858	1	32	0.207148	0.126764	0.0814772	0.37737	0.425352	0.237388	0.147859	0.107462	0.422717	0.476262	0.26347	0.2525	0.121962	0.413273	0.535651	0.90625	3364.74
cell129	0.566001	1	0.566001	19.7693	81.8397	2131.36	0.7485	209.451	33.6441	-0.3949	-1.7393	1	34	0.200502	0.126764	0.0815097	0.346085	0.425352	0.230307	0.147859	0.107419	0.389498	0.476262	0.265493	0.2525	0.122266	0.408415	0.534578	0.911765	3654.82
cell130	0.596442	1	0.596442	21.324	81.8397	2164.26	0.7694	173.978	33.6323	-0.4155	-1.7439	1	34	0.200587	0.126764	0.0815097	0.346085	0.425352	0.230773	0.147859	0.107419	0.389498	0.476262	0.261626	0.2525	0.122266	0.408415	0.534578	0.911765	3618.37
cell131	0.491156	1	0.491156	22.8786	81.8397	2218.67	0.7833	194.876	33.4734	-0.4571	-1.746	1	33	0.203126	0.128085	0.0814934	0.361727	0.425352	0.233679	0.152459	0.107419	0.406107	0.476262	0.266271	0.253028	0.122762	0.410844	0.535114	0.909091	3707.04
cell132	0.539583	1	0.539583	24.4332	81.8397	2171.55	0.7878	185.522	33.4492	-0.4142	-1.744	1	33	0.203126	0.128085	0.0814934	0.361727	0.425352	0.233679	0.152459	0.107419	0.406107	0.476262	0.266271	0.253028	0.122762	0.410844	0.535114	0.909091	3689.11
cell133	0.526546	1	0.526546	25.9878	81.8397	2156.93	0.7879	172.885	33.4042	-0.498	-1.7397	1	33	0.203126	0.128085	0.0814934	0.361727	0.425352	0.233679	0.152459	0.107419	0.406107	0.476262	0.266271	0.253028	0.122762	0.410844	0.535114	0.909091	3622.79
cell134	0.510548	1	0.510548	27.5425	81.8397	2152.87	0.7861	148.674	33.374	-0.4376	-1.7332	1	31	0.210106	0.129871	0.0815097	0.393013	0.425352	0.240735	0.152459	0.107419	0.439327	0.476262	0.276998	0.25502	0.124204	0.415702	0.536187	0.903226	3483.36
cell135	0.549149	1	0.549149	29.0971	81.8397	2194.69	0.7885	144.853	33.2816	-0.135	-1.7279	1	31	0.210106	0.129871	0.0815097	0.393013	0.425352	0.240735	0.152459	0.107419	0.439327	0.476262	0.276998	0.25502	0.124204	0.415702	0.536187	0.903226	3490.55
cell136	0.53597	1	0.53597	30.6517	81.8397	2174.27	0.7943	125.937	33.2688	-0.1716	-1.7274	1	30	0.208153	0.126764	0.0815097	0.408655	0.425352	0.23786	0.147859	0.107419	0.455937	0.476262	0.277906	0.256485	0.12364	0.41813	0.536723	0.9	2991.23
cell137	0.512685	1	0.512685	32.2063	81.8397	1995.05	0.7981	126.335	33.2683	-0.3726	-1.7336	1	29	0.208153	0.126764	0.0815097	0.408655	0.425352	0.23786	0.147859	0.107419	0.455937	0.476262	0.277906	0.256485	0.12364	0.41813	0.536723	0.931034	2488.79
cell138	0.502601	1	0.502601	33.761	81.8397	1977.81	0.8029	95.1457	33.265	-0.2796	-1.7402	1	29	0.208153	0.126764	0.0815097	0.408655	0.425352	0.23786	0.147859	0.107419	0.455937	0.476262	0.277906	0.256485	0.12364	0.41813	0.536723	0.931034	2198.82
cell139	0.494001	1	0.494001	35.3156	81.8397	1974.1	0.8102	77.1645	33.2657	-0.2259	-1.7469	1	29	0.208153	0.126764	0.0815097	0.408655	0.425352	0.23786	0.147859	0.107419	0.455937	0.476262	0.277906	0.256485	0.12364	0.41813	0.536723	0.931034	1498.69
cell140	0.504118	1	0.504118	36.8702	81.8397	1905.4	0.8062	82.9173	33.2682	-0.3578	-1.758	1	29	0.208153	0.126764	0.0815097	0.408655	0.425352	0.23786	0.147859	0.107419	0.455937	0.476262	0.277906	0.256485	0.12364	0.41813	0.536723	0.931034	1111.13
cell141	0.518869	1	0.518869	38.4248	81.8397	1858.09	0.8154	78.9877	33.2748	-0.3244	-1.7606	1	30	0.215911	0.129871	0.0815097	0.424712	0.425352	0.246374	0.152459	0.107419	0.472546	0.476262	0.297978	0.263878	0.124204	0.42168	0.729825	0.933333	806.655
cell142	0.489666	1	0.489666	39.9795	81.8397	1902.1	0.8099	159.876	33.2894	-0.1572	-1.7596	1	30	0.215911	0.129871	0.0815097	0.424712	0.425352	0.246374	0.152459	0.107419	0.472546	0.476262	0.297978	0.263878	0.124204	0.42168	0.729825	0.933333	824.433
cell143	0.549747	1	0.549747	41.5341	81.8397	1933.55	0.8085	224.26	33.3225	-0.1672	-1.7606	1	30	0.215911	0.129871	0.0815097	0.424712	0.425352	0.246374	0.152459	0.107419	0.472546	0.476262	0.297978	0.263878	0.124204	0.42168	0.729825	0.933333	814.528
cell144	0.570326	1	0.570326	43.0887	81.8397	1913.52	0.797	242.237	33.3866	-0.122	-1.7619	1	32	0.217528	0.132979	0.0815097	0.424574	0.425352	0.248857	0.157058	0.107419	0.472546	0.476262	0.29641	0.256485	0.124768	0.421306	0.715218	0.90625	717.241
cell145	0.552616	1	0.552616	44.6433	81.8397	1840.9	0.7873	266.647	33.4838	-0.2558	-1.7633	1	32	0.217528	0.132979	0.0815097	0.424574	0.425352	0.248857	0.157058	0.107419	0.472546	0.476262	0.29641	0.256485	0.124768	0.421306	0.715218	0.90625	509.317
cell146	0.57263	1	0.57263	46.198	81.8397	1722.61	0.7848	244.615	33.3289	-0.2712	-1.7684	1	32	0.217528	0.132979	0.0815097	0.424574	0.425352	0.248857	0.157058	0.107419	0.472546	0.476262	0.29641	0.256485	0.124768	0.421306	0.715218	0.90625	374.592
cell147	0.561532	1	0.561532	47.7526	81.8397	1587.2	0.7836	207.001	33.3056	-0.2701	-1.769	1	33	0.214502	0.129871	0.0815097	0.424436	0.425352	0.24549	0.152459	0.107419	0.472546	0.476262	0.29494	0.25502	0.125332	0.420933	0.700612	0.909091	204.526
cell148	0.616263	1	0.616263	49.3072	81.8397	1514.63	0.7869	210.902	33.3364	-0.3698	-1.769	1	33	0.214502	0.129871	0.0815097	0.424436	0.425352	0.24549	0.152459	0.107419	0.472546	0.476262	0.29494	0.25502	0.125332	0.420933	0.700612	0.909091	268.923
cell149	0.554155	1	0.554155	50.8618	81.8397	1479.85	0.7953	203.137	33.4801	-0.306	-1.7698	1	33	0.214502	0.129871	0.0815097	0.424436	0.425352	0.24549	0.152459	0.107419	0.472546	0.476262	0.29494	0.25502	0.125332	0.420933	0.700612	0.909091	360.257
cell150	0.619519	1	0.619519	52.4165	81.8397	1395.73	0.7976	204.399	33.446	-0.0637	-1.7731	1	33	0.214502	0.129871	0.0815097	0.424436	0.425352	0.24549	0.152459	0.107419	0.472546	0.476262	0.29494	0.25502	0.125332	0.420933	0.700612	0.909091	446.579
cell151	0.542111	1	0.542111	53.9711	81.8397	1334.32	0.7989	201.171	33.352	0.0016	-1.7753	1	33	0.214502	0.129871	0.0815097	0.424436	0.425352	0.24549	0.152459	0.107419	0.472546	0.476262	0.29494	0.25502	0.125332	0.420933	0.700612	0.909091	415.752
cell152	0.594268	1	0.594268	55.5257	81.8397	1313.43	0.8066	188.028	33.3583	-0.011	-1.7775	1	33	0.214502	0.129871	0.0815097	0.424436	0.425352	0.24549	0.152459	0.107419	0.472546	0.476262	0.29494	0.25502	0.125332	0.420933	0.700612	0.909091	405.719
cell153	0.554738	1	0.554738	57.0803	81.8397	1263.67	0.8048	144.952	33.3908	-0.0752	-1.7828	1	32	0.214502	0.129871	0.0815097	0.424436	0.425352	0.24549	0.152459	0.107419	0.472546	0.476262	0.29494	0.25502	0.125332	0.420933	0.700612	0.9375	395.243
cell154	0.532701	1	0.532701	58.635	81.8397	1231.02	0.8177	146.41	33.3824	-0.0488	-1.7837	1	31	0.219316	0.132979	0.10341	0.424574	0.425352	0.251446	0.157058	0.117387	0.472546	0.476262	0.299986	0.256485	0.124768	0.421306	0.715218	0.935484	252.967
cell155	0.572232	1	0.572232	60.1896	81.8397	1290.62	0.8294	138.084	33.2781	-0.1764	-1.7852	1	31	0.219316	0.132979	0.10341	0.424574	0.425352	0.251446	0.157058	0.117387	0.472546	0.476262	0.299986	0.256485	0.124768	0.421306	0.715218	0.935484	285.887
cell156	0.538575	1	0.538575	61.7442	81.8397	1444.37	0.8424	97.6941	33.2091	-0.4356	-1.7858	1	31	0.219316	0.132979	0.10341	0.424574	0.425352	0.251446	0.157058	0.117387	0.472546	0.476262	0.299986	0.256485	0.124768	0.421306	0.715218	0.935484	277.955
cell157	0.596886	1	0.596886	63.2988	81.8397	1602	0.8508	65.0487	33.1131	-0.5796	-1.7858	1	31	0.219316	0.132979	0.10341	0.424574	0.425352	0.251446	0.157058	0.117387	0.472546	0.476262	0.299986	0.256485	0.124768	0.421306	0.715218	0.935484	441.042
cell158	0.496776	1	0.496776	64.8535	81.8397	1635.25	0.8575	70.3686	33.076	-0.4642	-1.7879	1	30	0.222621	0.169764	0.09611	0.424712	0.425352	0.255145	0.216221	0.114064	0.472546	0.476262	0.301689	0.263878	0.124204	0.42168	0.729825	0.933333	558.936
cell159	0.522706	1	0.522706	66.4081	81.8397	1647.46	0.8665	60.902	32.7887	-0.3492	-1.7879	1	29	0.226258	0.206549	0.0888098	0.42485	0.425352	0.259153	0.275384	0.110742	0.472546	0.476262	0.31	0.271271	0.127371	0.422053	0.744431	0.931034	618.256
cell160	0.507344	1	0.507344	67.9627	81.8397	1653.31	0.876	77.5967	32.4199	-0.5232	-1.7879	1	26	0.224815	0.197896	0.10341	0.424574	0.425352	0.255753	0.237601	0.117387	0.472546	0.476262	0.321222	0.282292	0.130321	0.450688	0.78825	0.923077	666.209
cell161	0.465491	1	0.465491	69.5173	81.8397	1632.62	0.879	109.372	32.0237	-0.5863	-1.7879	1	26	0.223163	0.132979	0.09611	0.424712	0.425352	0.253029	0.157058	0.114064	0.472546	0.476262	0.32421	0.293313	0.128846	0.464819	0.802857	0.884615	685.977
cell162	0.519072	1	0.519072	71.072	81.8397	1674.51	0.8783	107.849	31.6743	-0.7403	-1.7879	1	23	0.230377	0.197896	0.11071	0.424988	0.425352	0.261827	0.237601	0.12071	0.472546	0.476262	0.344524	0.303865	0.131795	0.500307	0.832462	0.869565	703.727
cell163	0.483107	1	0.483107	72.6266	81.8397	1661.36	0.8745	103.415	31.4126	-0.7032	-1.7879	1	23	0.230377	0.197896	0.11071	0.424988	0.425352	0.261827	0.237601	0.12071	0.472546	0.476262	0.344524	0.303865	0.131795	0.500307	0.832462	0.869565	697.668
cell164	0.565186	1	0.565186	74.1812	81.8397	1632.11	0.8718	96.0843	31.2359	-0.61	-1.7879	1	23	0.222301	0.132979	0.11801	0.424988	0.425352	0.253214	0.157058	0.124033	0.472546	0.476262	0.317835	0.30614	0.125897	0.422427	0.539942	0.913043	726.564
cell165	0.544257	1	0.544257	75.7358	81.8397	1617.48	0.8722	97.4302	31.1378	-0.8944	-1.7879	1	23	0.222301	0.132979	0.11801	0.424988	0.425352	0.253214	0.157058	0.124033	0.472546	0.476262	0.317835	0.30614	0.125897	0.422427	0.539942	0.913043	717.466
cell166	0.579165	1	0.579165	77.2905	81.8397	1651.57	0.8744	70.9321	31.1762	-0.9574	-1.7879	1	23	0.222301	0.132979	0.11801	0.424988	0.425352	0.253214	0.157058	0.124033	0.472546	0.476262	0.317835	0.30614	0.125897	0.422427	0.539942	0.913043	634.657
cell167	0.51927	1	0.51927	78.8451	81.8397	1691.53	0.8855	66.2599	31.3202	-0.8891	-1.7879	1	24	0.217851	0.128699	0.11801	0.42485	0.425352	0.248384	0.151998	0.124033	0.472546	0.476262	0.306901	0.299727	0.12364	0.422053	0.539405	0.916667	638.26
cell168	0.537293	1	0.537293	80.3997	81.8397	1732.68	0.8897	81.2103	31.1635	-0.8987	-1.786	1	24	0.217851	0.128699	0.11801	0.42485	0.425352	0.248384	0.151998	0.124033	0.472546	0.476262	0.306901	0.299727	0.12364	0.422053	0.539405	0.916667	668.967
cell169	0.559509	1	0.559509	81.9543	81.8397	1713.67	0.8946	107.794	30.6489	-0.7145	-1.7858	1	23	0.21839	0.12442	0.11801	0.424988	0.425352	0.247098	0.146939	0.124033	0.472546	0.476262	0.316744	0.30614	0.125897	0.422427	0.539942	0.913043	788.813
cell170	0.54207	1	0.54207	83.509	81.8397	1721.35	0.8988	104.856	30.3397	-0.5908	-1.7858	1	22	0.20806	0.12442	0.11071	0.424436	0.425352	0.235825	0.145461	0.12071	0.472546	0.476262	0.307928	0.299727	0.125332	0.420933	0.554941	0.909091	767.851
cell171	0.538688	1	0.538688	85.0636	81.8397	1725.52	0.9	81.4817	30.2135	-0.6776	-1.7867	1	21	0.212011	0.12442	0.10341	0.424574	0.425352	0.239971	0.143984	0.117387	0.472546	0.476262	0.308697	0.30614	0.124768	0.421306	0.56994	0.904762	779.954
cell172	0.675478	1	0.675478	86.6182	81.8397	1785.39	0.8955	61.0571	30.2104	-0.6834	-1.7858	1	20	0.217191	0.12442	0.09611	0.424712	0.425352	0.246037	0.145461	0.114064	0.472546	0.476262	0.321022	0.318074	0.128846	0.42168	0.584939	0.9	794.823
cell173	0.643663	1	0.643663	88.1728	81.8397	1851.25	0.8873	38.0064	30.3351	-0.5489	-1.7872	1	21	0.212431	0.12442	0.10341	0.424574	0.425352	0.240869	0.146939	0.117387	0.472546	0.476262	0.317406	0.30614	0.130321	0.421306	0.56994	0.904762	676.039
cell174	0.631236	1	0.631236	89.7275	81.8397	1874.78	0.8798	38.9537	30.6148	-0.8068	-1.7879	1	21	0.200915	0.12442	0.10341	0.327409	0.425352	0.230297	0.146939	0.117387	0.38005	0.476262	0.300544	0.256485	0.124768	0.41402	0.56994	0.904762	789.209
cell175	0.676426	1	0.676426	91.2821	81.8397	1864.4	0.872	44.219	30.882	-1.0856	-1.7879	1	21	0.200915	0.12442	0.10341	0.327409	0.425352	0.230297	0.146939	0.117387	0.38005	0.476262	0.300544	0.256485	0.124768	0.41402	0.56994	0.904762	1283.82
cell176	0.647331	1	0.647331	92.8367	81.8397	1863.86	0.875	48.7113	30.7707	-1.162	-1.7879	1	21	0.200915	0.12442	0.10341	0.327409	0.425352	0.230297	0.146939	0.117387	0.38005	0.476262	0.300544	0.256485	0.124768	0.41402	0.56994	0.904762	1622.96
cell177	0.667697	1	0.667697	94.3913	81.8397	1908.9	0.8821	70.7274	30.816	-1.143	-1.7879	1	21	0.203877	0.12442	0.10341	0.327409	0.425352	0.23256	0.146939	0.117387	0.38005	0.476262	0.308561	0.256485	0.130321	0.41402	0.56994	0.904762	1593.8
cell178	0.71762	1.0678	0.672057	95.946	81.8397	2001.59	0.8899	66.1028	30.7748	-1.0395	-1.7879	1	23	0.204131	0.126764	0.11801	0.262817	0.425352	0.236639	0.147859	0.124033	0.318386	0.476262	0.292169	0.2525	0.125897	0.408415	0.539942	0.913043	2104.33
cell179	0.743248	1.06452	0.698203	97.5006	81.8397	2072.46	0.8874	97.7436	30.7769	-1.0936	-1.7879	1	24	0.214187	0.166656	0.11801	0.392002	0.425352	0.247531	0.211622	0.124033	0.441714	0.476262	0.31671	0.254493	0.127371	0.419625	0.817463	0.916667	2651.32
cell180	0.721509	1.06452	0.677781	99.0552	81.8397	2124.24	0.8838	99.0121	30.4485	-0.9117	-1.7879	1	24	0.214187	0.166656	0.11801	0.392002	0.425352	0.247531	0.211622	0.124033	0.441714	0.476262	0.31671	0.254493	0.127371	0.419625	0.817463	0.916667	2724.13
cell181	0.757792	1.06452	0.711865	100.61	81.8397	2178.37	0.8858	71.8052	30.1943	-0.5554	-1.7879	1	24	0.214187	0.166656	0.11801	0.392002	0.425352	0.247531	0.211622	0.124033	0.441714	0.476262	0.31671	0.254493	0.127371	0.419625	0.817463	0.916667	2900.61
cell182	0.709187	1	0.709187	102.164	81.8397	2214.88	0.8926	148.514	30.4409	-0.6381	-1.7879	1	21	0.210805	0.126764	0.11801	0.327409	0.425352	0.243223	0.147859	0.124033	0.38005	0.476262	0.307356	0.256485	0.130321	0.41402	0.56994	0.904762	3059.61
cell183	0.745576	1	0.745576	103.719	81.8397	2388.18	0.9004	175.467	30.3989	-0.5704	-1.7884	1	20	0.211041	0.125592	0.11801	0.359706	0.425352	0.241436	0.147399	0.124033	0.410882	0.476262	0.318865	0.281312	0.156683	0.416822	0.584939	0.9	3177.29
cell184	0.808119	1.0678	0.75681	105.274	81.8397	2587.75	0.8967	155.9	30.3697	-0.8289	-1.79	1	23	0.200628	0.126764	0.11801	0.262817	0.425352	0.231004	0.147859	0.124033	0.318386	0.476262	0.301365	0.256485	0.13327	0.408415	0.539942	0.913043	3346.99
cell185	0.823712	1.0678	0.771413	106.828	81.8397	2777.58	0.8984	142.926	30.5806	-0.4622	-1.7879	1	23	0.200628	0.126764	0.11801	0.262817	0.425352	0.231004	0.147859	0.124033	0.318386	0.476262	0.301365	0.256485	0.13327	0.408415	0.539942	0.913043	3420.7
cell186	0.816297	1.0678	0.764469	108.383	81.8397	2887.53	0.9037	181.55	30.8692	0.1347	-1.7879	1	24	0.200628	0.126764	0.11801	0.262817	0.425352	0.231004	0.147859	0.124033	0.318386	0.476262	0.301365	0.256485	0.13327	0.408415	0.539942	0.875	3455.46
cell187	0.735648	1	0.735648	109.938	81.8397	2959.19	0.9122	178.613	31.0087	-0.1106	-1.7879	1	19	0.211023	0.126764	0.119292	0.392002	0.425352	0.23983	0.147859	0.127943	0.441714	0.476262	0.320179	0.293313	0.144976	0.419625	0.599938	0.894737	3505.63
cell188	0.724001	1	0.724001	111.492	81.8397	3074.9	0.9183	178.103	31.0813	0.1578	-1.7879	1	19	0.211023	0.126764	0.119292	0.392002	0.425352	0.23983	0.147859	0.127943	0.441714	0.476262	0.320179	0.293313	0.144976	0.419625	0.599938	0.894737	3529.98
cell189	0.758716	1	0.758716	113.047	81.8397	3172.71	0.9208	161.181	31.0477	-0.6066	-1.7879	1	19	0.215901	0.125592	0.11801	0.424298	0.425352	0.245003	0.147399	0.124033	0.472546	0.476262	0.321858	0.281312	0.13327	0.422427	0.614937	0.842105	3553.18
cell190	1.08961	1	1.08961	114.601	81.8397	3289.7	0.9215	109.888	31.0069	-0.6835	-1.7879	1	15	0.235201	0.193618	0.119292	0.42485	0.425352	0.265236	0.231064	0.127943	0.472546	0.476262	0.367516	0.363484	0.157913	0.507856	0.674934	0.8	3575.84
cell191	0.831955	1	0.831955	116.156	81.8397	3406.65	0.921	114.678	31.0237	-0.7118	-1.7879	1	14	0.245272	0.262817	0.11801	0.424988	0.425352	0.276259	0.318144	0.124033	0.472546	0.476262	0.388811	0.39696	0.256485	0.529214	0.689933	0.785714	3597.4
cell192	0.79936	1	0.79936	117.711	81.8397	3603.12	0.921	118.631	31.0578	-0.7134	-1.7879	1	12	0.245272	0.262817	0.11801	0.424988	0.425352	0.276259	0.318144	0.124033	0.472546	0.476262	0.388811	0.39696	0.256485	0.529214	0.689933	0.916667	3886.61
cell193	1.25231	1	1.25231	119.265	81.8397	3594.42	0.9203	112.627	31.0978	-0.7244	-1.7879	1	10	0.272128	0.262817	0.0919097	0.425134	0.425352	0.305697	0.318144	0.0930871	0.474033	0.476262	0.433214	0.408415	0.320461	0.533505	0.719931	0.9	4903.28
cell194	1.15653	1	1.15653	120.82	81.8397	3585.06	0.9201	88.3227	31.1304	-0.7203	-1.7879	1	11	0.272128	0.262817	0.0919097	0.425134	0.425352	0.305697	0.318144	0.0930871	0.474033	0.476262	0.433214	0.408415	0.320461	0.533505	0.719931	0.818182	4733.39
cell195	1.23219	1	1.23219	122.375	81.8397	3633.44	0.9197	72.5648	31.1429	-0.7144	-1.7879	1	11	0.272128	0.262817	0.0919097	0.425134	0.425352	0.305697	0.318144	0.0930871	0.474033	0.476262	0.433214	0.408415	0.320461	0.533505	0.719931	0.818182	3764.12
cell196	0.449351	1	0.449351	123.929	81.8397	3704.73	0.9199	52.8805	31.136	-0.7036	-1.787	1	10	0.299549	0.343557	0.175933	0.425207	0.425352	0.338076	0.395345	0.201677	0.474776	0.476262	0.446115	0.415421	0.342468	0.535651	0.73493	0.8	3842.33
cell197	0.480575	1	0.480575	125.484	81.8397	3751.7	0.9197	55.3091	31.1133	-0.7065	-1.7858	1	10	0.299549	0.343557	0.175933	0.425207	0.425352	0.338076	0.395345	0.201677	0.474776	0.476262	0.446115	0.415421	0.342468	0.535651	0.73493	0.8	4020.3
cell198	0.445631	1	0.445631	127.038	81.8397	3769.44	0.9195	60.8822	31.0845	-0.7027	-1.7869	1	11	0.295467	0.262817	0.204892	0.425134	0.425352	0.335888	0.318386	0.2405	0.474033	0.476262	0.420784	0.408415	0.270938	0.533505	0.719931	0.818182	4058.88
cell199	0.436463	1	0.436463	128.593	81.8397	3757.24	0.9202	61.0564	31.0482	-0.7039	-1.7879	1	9	0.279277	0.262817	0.175932	0.42493	0.425352	0.318806	0.318265	0.201677	0.474776	0.476262	0.42233	0.409694	0.253337	0.535651	0.73493	0.888889	4033.86
cell200	0.303167	1	0.303167	130.148	81.8397	3731.38	0.9201	63.0463	30.9961	-0.7161	-1.7879	1	10	0.254065	0.262817	0.0919097	0.42472	0.425352	0.28847	0.318144	0.0930871	0.474033	0.476262	0.380019	0.39696	0.181239	0.533505	0.719931	0.9	4025.67
cell201	0.224558	1	0.224558	131.702	81.8397	3687.39	0.9214	75.6555	30.9228	-0.7117	-1.7875	1	12	0.222512	0.262814	0.0527587	0.424298	0.425352	0.252721	0.318144	0.0466688	0.472546	0.476262	0.336516	0.30614	0.125897	0.529214	0.689933	0.916667	4008.07
cell202	0.194415	1	0.194415	133.257	81.8397	3606.45	0.9216	80.3509	30.8155	-0.7023	-1.7858	1	12	0.194642	0.12442	0.0527587	0.262817	0.424825	0.221315	0.143984	0.0466688	0.318386	0.474404	0.306007	0.256485	0.0868387	0.529214	0.689933	0.916667	3944.66
cell203	0.234639	1	0.234639	134.812	81.8397	3430.77	0.923	56.0895	30.6988	-0.6828	-1.7865	1	9	0.246784	0.262817	0.0947697	0.392002	0.425036	0.284267	0.318144	0.100964	0.441714	0.475147	0.369181	0.30614	0.144344	0.537796	0.749929	0.777778	3859.11
cell204	0.341818	1	0.341818	136.366	81.8397	3185.77	0.9221	60.7677	30.6018	-0.6455	-1.7879	1	7	0.253312	0.262817	0.220803	0.295324	0.392845	0.295521	0.318144	0.263849	0.349961	0.444687	0.406007	0.30614	0.199687	0.599938	0.779927	0.714286	3715.51
cell205	0.341947	1	0.341947	137.921	81.8397	2747.23	0.9229	48.1898	30.5489	-0.4658	-1.79	1	6	0.253312	0.262817	0.220803	0.295324	0.392845	0.295521	0.318144	0.263849	0.349961	0.444687	0.406007	0.30614	0.199687	0.599938	0.779927	0.833333	3438.62
cell206	0.323915	1	0.323915	139.475	81.8397	2244.55	0.9246	35.846	30.4986	-0.8004	-1.79	1	7	0.281809	0.262817	0.262814	0.424298	0.425088	0.325025	0.318265	0.318144	0.472546	0.475333	0.426542	0.417677	0.218135	0.539942	0.764928	0.857143	2687.71
cell207	0.325427	1	0.325427	141.03	81.8397	1893.97	0.9257	72.4338	30.4425	-0.7852	-1.79	1	7	0.281809	0.262817	0.262814	0.424298	0.425088	0.325025	0.318265	0.318144	0.472546	0.475333	0.426542	0.417677	0.218135	0.539942	0.764928	0.857143	1932.8
cell208	0.83399	1	0.83399	142.585	81.8397	1591.76	0.9264	77.5537	30.3893	-0.7536	-1.79	1	8	0.249088	0.262817	0.0947697	0.392002	0.425036	0.28526	0.318144	0.100964	0.441714	0.475147	0.412751	0.330008	0.235736	0.537796	0.749929	0.875	1403.9
cell209	0.835967	1	0.835967	144.139	81.8397	1613.88	0.9299	81.7705	30.3493	-0.778	-1.79	1	8	0.249088	0.262817	0.0947697	0.392002	0.425036	0.28526	0.318144	0.100964	0.441714	0.475147	0.412751	0.330008	0.235736	0.537796	0.749929	0.875	2014.84
cell210	0.839481	1	0.839481	145.694	81.8397	1489.99	0.9329	64.1401	30.319	-0.7302	-1.79	1	8	0.249088	0.262817	0.0947697	0.392002	0.425036	0.28526	0.318144	0.100964	0.441714	0.475147	0.412751	0.330008	0.235736	0.537796	0.749929	0.875	2380.13
cell211	0.856897	1	0.856897	147.249	81.8397	1420.21	0.9359	56.9623	30.3042	-0.6764	-1.79	1	8	0.249088	0.262817	0.0947697	0.392002	0.425036	0.28526	0.318144	0.100964	0.441714	0.475147	0.412751	0.330008	0.235736	0.537796	0.749929	0.875	2490.84
cell212	0.845344	1	0.845344	148.803	81.8397	1376.1	0.9347	34.1014	30.2978	-0.5605	-1.79	1	8	0.249088	0.262817	0.0947697	0.392002	0.425036	0.28526	0.318144	0.100964	0.441714	0.475147	0.412751	0.330008	0.235736	0.537796	0.749929	0.875	2610.15
cell213	0.82851	1	0.82851	150.358	81.8397	1351.05	0.9378	25.293	30.2916	-0.5161	-1.79	1	8	0.249088	0.262817	0.0947697	0.392002	0.425036	0.28526	0.318144	0.100964	0.441714	0.475147	0.412751	0.330008	0.235736	0.537796	0.749929	0.875	2627.37
cell214	0.819406	1	0.819406	151.912	81.8397	1420.19	0.9385	23.0466	30.2823	-0.57	-1.79	1	8	0.249088	0.262817	0.0947697	0.392002	0.425036	0.28526	0.318144	0.100964	0.441714	0.475147	0.412751	0.330008	0.235736	0.537796	0.749929	0.875	2654.31
cell215	0.830778	1	0.830778	153.467	81.8397	1623.97	0.9401	0.9315	30.2921	-0.6232	-1.79	1	8	0.249088	0.262817	0.0947697	0.392002	0.425036	0.28526	0.318144	0.100964	0.441714	0.475147	0.412751	0.330008	0.235736	0.537796	0.749929	0.875	2710.82
cell216	0.8255	1	0.8255	155.022	81.8397	1796.52	0.9402	0	30.3204	-0.6024	-1.79	1	8	0.249088	0.262817	0.0947697	0.392002	0.425036	0.28526	0.318144	0.100964	0.441714	0.475147	0.412751	0.330008	0.235736	0.537796	0.749929	0.875	2767.82
cell217	0.824419	1	0.824419	156.576	81.8397	1763.32	0.9402	0	30.3459	-0.5992	-1.79	1	8	0.249088	0.262817	0.0947697	0.392002	0.425036	0.28526	0.318144	0.100964	0.441714	0.475147	0.412751	0.330008	0.235736	0.537796	0.749929	0.875	2798.23
cell218	0.848488	1	0.848488	158.131	81.8397	1718.12	0.9396	0	30.3688	-0.595	-1.79	1	8	0.249088	0.262817	0.0947697	0.392002	0.425036	0.28526	0.318144	0.100964	0.441714	0.475147	0.412751	0.330008	0.235736	0.537796	0.749929	0.875	2848.17
cell219	0.829028	1	0.829028	159.686	81.8397	2008.15	0.9402	0	30.3927	-0.6029	-1.79	1	8	0.249088	0.262817	0.0947697	0.392002	0.425036	0.28526	0.318144	0.100964	0.441714	0.475147	0.412751	0.330008	0.235736	0.537796	0.749929	0.875	2919.92
cell220	1.9159	1	1.9159	161.24	81.8397	2394.56	0.9423	0	30.418	-0.613	-1.79	1	7	0.21971	0.262815	0.0527587	0.262817	0.383928	0.253426	0.318144	0.0466688	0.318386	0.434006	0.341556	0.318074	0.218135	0.529214	0.53726	0.857143	2788.84
cell221	1.92839	1	1.92839	162.795	81.8397	2540.92	0.9457	0	30.4528	-0.3646	-1.79	1	7	0.21971	0.262815	0.0527587	0.262817	0.383928	0.253426	0.318144	0.0466688	0.318386	0.434006	0.341556	0.318074	0.218135	0.529214	0.53726	0.857143	2801.5
cell222	1.89483	1	1.89483	164.349	81.8397	2591.52	0.9447	0	30.4872	-0.2812	-1.79	1	7	0.21971	0.262815	0.0527587	0.262817	0.383928	0.253426	0.318144	0.0466688	0.318386	0.434006	0.341556	0.318074	0.218135	0.529214	0.53726	0.857143	2801.73
cell223	1.92461	1	1.92461	165.904	81.8397	2618.27	0.9448	0	30.5201	-0.3561	-1.79	1	7	0.21971	0.262815	0.0527587	0.262817	0.383928	0.253426	0.318144	0.0466688	0.318386	0.434006	0.341556	0.318074	0.218135	0.529214	0.53726	0.857143	2797.44
cell224	1.94168	1	1.94168	167.459	81.8397	2658.38	0.941	0	30.5502	-0.4037	-1.79	1	7	0.21971	0.262815	0.0527587	0.262817	0.383928	0.253426	0.318144	0.0466688	0.318386	0.434006	0.341556	0.318074	0.218135	0.529214	0.53726	0.857143	2806.49
cell225	1.97708	1	1.97708	169.013	81.8397	2682.58	0.9451	0	30.5735	-0.4023	-1.79	1	7	0.21971	0.262815	0.0527587	0.262817	0.383928	0.253426	0.318144	0.0466688	0.318386	0.434006	0.341556	0.318074	0.218135	0.529214	0.53726	0.857143	2803.62
cell226	1.8907	1	1.8907	170.568	81.8397	2645.73	0.9464	0	30.5969	-0.3777	-1.79	1	7	0.21971	0.262815	0.0527587	0.262817	0.383928	0.253426	0.318144	0.0466688	0.318386	0.434006	0.341556	0.318074	0.218135	0.529214	0.53726	0.857143	2744.33
cell227	1.92342	1	1.92342	172.123	81.8397	2574.38	0.9437	0	30.603	-0.3284	-1.79	1	6	0.21109	0.262817	0.0527587	0.295113	0.392002	0.240435	0.318144	0.0466688	0.349025	0.441666	0.36624	0.330008	0.270091	0.531359	0.537796	0.833333	2725.6
cell228	1.96947	1	1.96947	173.677	81.8397	2570.02	0.9413	0	30.5992	-0.3281	-1.79	1	6	0.21109	0.262817	0.0527587	0.295113	0.392002	0.240435	0.318144	0.0466688	0.349025	0.441666	0.36624	0.330008	0.270091	0.531359	0.537796	0.833333	2658.73
cell229	1.97507	1	1.97507	175.232	81.8397	2443.29	0.9437	0	30.5836	-0.4062	-1.79	1	6	0.21109	0.262817	0.0527587	0.295113	0.392002	0.240435	0.318144	0.0466688	0.349025	0.441666	0.36624	0.330008	0.270091	0.531359	0.537796	0.833333	2617.74
cell230	1.87801	1	1.87801	176.786	81.8397	2297.49	0.9409	0	30.5626	-0.4367	-1.79	1	5	0.157788	0.157788	0.0527587	0.262817	0.262817	0.182407	0.182407	0.0466688	0.318144	0.318144	0.325496	0.318074	0.234042	0.413981	0.508452	0.8	2565.6
cell231	0.363081	1	0.363081	178.341	81.8397	2201.61	0.9401	0	30.5335	-0.4389	-1.79	1	4	0.192798	0.262817	0.136782	0.262817	0.262817	0.227653	0.318144	0.155259	0.318144	0.318144	0.323993	0.30614	0.197994	0.446421	0.516561	0.75	2405.26
cell232	0.360848	1	0.360848	179.896	81.8397	2090.62	0.9477	0	30.5055	-0.434	-1.79	1	4	0.192798	0.262817	0.136782	0.262817	0.262817	0.227653	0.318144	0.155259	0.318144	0.318144	0.323993	0.30614	0.197994	0.446421	0.516561	0.75	2314.28
cell233	0.757084	1	0.757084	-179.223	75.84	938.394	0.9051	37.4962	29.7839	-0.4638	-1.79	1	9	0.228141	0.262815	0.0642591	0.359706	0.424983	0.26303	0.318144	0.0709688	0.410882	0.474962	0.403325	0.333676	0.253337	0.535651	0.73493	0.888889	1097.48
cell234	0.347186	1	0.347186	-177.668	75.84	956.508	0.9023	52.0019	29.8027	-0.3372	-1.7889	1	9	0.211134	0.194789	0.0642591	0.359706	0.424983	0.241744	0.233002	0.0709688	0.410882	0.474962	0.369741	0.318074	0.239389	0.452466	0.731175	0.888889	1272.96
cell235	0.358911	1	0.358911	-176.113	75.84	1240.68	0.9014	72.3747	29.8092	-0.3663	-1.7882	1	9	0.211134	0.194789	0.0642591	0.359706	0.424983	0.241744	0.233002	0.0709688	0.410882	0.474962	0.369741	0.318074	0.239389	0.452466	0.731175	0.888889	1976.99
cell236	0.963963	1	0.963963	-174.559	75.84	1493.81	0.9007	66.1464	29.8031	-0.395	-1.7874	1	9	0.172813	0.122774	0.0642591	0.262816	0.36778	0.198561	0.139326	0.0709688	0.318289	0.41859	0.275606	0.288705	0.162792	0.33441	0.46206	0.888889	2113.81
cell237	1.05636	1	1.05636	-173.004	75.84	1516.02	0.8985	49.1634	29.783	-0.3609	-1.7861	1	10	0.182921	0.126764	0.0700093	0.263205	0.360093	0.211882	0.147859	0.0831188	0.318411	0.410907	0.278493	0.30159	0.181239	0.332943	0.452466	0.9	2049.62
cell238	0.854312	1	0.854312	-171.45	75.84	1467.08	0.8929	52.999	29.7594	-0.391	-1.7823	1	13	0.185644	0.132979	0.0815097	0.262817	0.344042	0.216558	0.157058	0.107419	0.318386	0.395497	0.303608	0.30159	0.218135	0.337345	0.534578	0.846154	1995.05
cell239	0.45641	1	0.45641	-169.895	75.84	1166.22	0.8909	103.405	29.7443	-0.3199	-1.7823	1	14	0.20562	0.197896	0.0889645	0.263593	0.424772	0.2382	0.237601	0.112094	0.318436	0.474218	0.31351	0.303865	0.228762	0.405411	0.534041	0.857143	1245.5
cell240	0.45756	1	0.45756	-168.34	75.84	592.816	0.8886	80.473	29.7342	-0.1878	-1.7823	1	14	0.20562	0.197896	0.0889645	0.263593	0.424772	0.2382	0.237601	0.112094	0.318436	0.474218	0.31351	0.303865	0.228762	0.405411	0.534041	0.857143	728.763
cell241	0.46681	1	0.46681	-166.786	75.84	421.571	0.889	108.435	29.7283	0.0486	-1.7823	1	14	0.20562	0.197896	0.0889645	0.263593	0.424772	0.2382	0.237601	0.112094	0.318436	0.474218	0.31351	0.303865	0.228762	0.405411	0.534041	0.857143	385.979
cell242	0.6522	1	0.6522	-165.231	75.84	502.973	0.8886	109.872	29.7163	0.1504	-1.7815	1	13	0.213514	0.262814	0.0815097	0.263787	0.424825	0.247964	0.318144	0.107419	0.318448	0.474404	0.334116	0.30614	0.271271	0.422427	0.534578	0.846154	679.836
cell243	0.61706	1	0.61706	-163.676	75.84	943.954	0.8894	78.9989	29.7023	-0.0956	-1.7764	1	12	0.222189	0.262815	0.0757595	0.295889	0.424878	0.257975	0.318144	0.0952688	0.349268	0.47459	0.340401	0.318074	0.278278	0.443784	0.535114	0.833333	2009.3
cell244	0.851563	1	0.851563	-162.122	75.84	1540.75	0.8878	72.7095	29.6894	-0.4061	-1.777	1	9	0.249088	0.262817	0.0947697	0.392002	0.425036	0.28526	0.318144	0.100964	0.441714	0.475147	0.353109	0.330008	0.235736	0.507856	0.536723	0.777778	2160.36
cell245	0.824883	1	0.824883	-160.567	75.84	1533.45	0.8901	67.286	29.6814	-0.2462	-1.777	1	9	0.249088	0.262817	0.0947697	0.392002	0.425036	0.28526	0.318144	0.100964	0.441714	0.475147	0.353109	0.330008	0.235736	0.507856	0.536723	0.777778	2120.72
cell246	0.834808	1	0.834808	-159.013	75.84	1409.21	0.8893	65.9421	29.6743	-0.1927	-1.7783	1	9	0.249088	0.262817	0.0947697	0.392002	0.425036	0.28526	0.318144	0.100964	0.441714	0.475147	0.353109	0.330008	0.235736	0.507856	0.536723	0.777778	1576.21
cell247	0.327185	1	0.327185	-157.458	75.84	1590.67	0.8936	66.3331	29.6606	-0.1979	-1.7782	1	8	0.281809	0.262817	0.262814	0.424298	0.425088	0.325025	0.318265	0.318144	0.472546	0.475333	0.356959	0.364283	0.218135	0.529214	0.53726	0.75	1341.64
cell248	0.193831	1	0.193831	-155.903	75.84	2301.59	0.8938	63.0451	29.6504	-0.3134	-1.777	1	7	0.285608	0.262817	0.220803	0.424509	0.425141	0.326402	0.318386	0.263849	0.473289	0.475519	0.320362	0.30614	0.199687	0.443784	0.507856	0.714286	3385.19
cell249	0.189021	1	0.189021	-154.349	75.84	2907.36	0.8975	58.0898	29.6499	-0.4144	-1.7783	1	7	0.285608	0.262817	0.220803	0.424509	0.425141	0.326402	0.318386	0.263849	0.473289	0.475519	0.320362	0.30614	0.199687	0.443784	0.507856	0.714286	3845.94
cell250	0.791599	1	0.791599	-152.794	75.84	3663.59	0.9005	62.8038	29.6528	-0.4558	-1.7792	1	4	0.246625	0.262817	0.136782	0.359706	0.40815	0.27912	0.318144	0.155259	0.410785	0.457106	0.320417	0.30614	0.197994	0.439984	0.506906	0.75	3834.36
cell251	NA	NA	NA	-151.239	75.84	3758.22	0.9019	127.922	29.6617	-0.428	-1.781	1	3	0.157788	0.157788	0.0947703	0.220805	0.252314	0.182407	0.182407	0.100964	0.263849	0.304571	0.216018	0.216018	0.161945	0.270091	0.297128	0.666667	3835.73
cell252	NA	NA	NA	-149.685	75.84	3747.55	0.9008	201.048	29.6805	-0.4586	-1.782	1	2	0.0527587	0.0527587	0.0527587	0.0527587	0.0527587	0.0466688	0.0466688	0.0466688	0.0466688	0.0466688	0.125897	0.125897	0.125897	0.125897	0.125897	0.5	3823.51
cell253	NA	NA	NA	-148.13	75.84	3722.49	0.9055	190.957	29.7147	-0.3973	-1.7848	1	2	0.0527587	0.0527587	0.0527587	0.0527587	0.0527587	0.0466688	0.0466688	0.0466688	0.0466688	0.0466688	0.125897	0.125897	0.125897	0.125897	0.125897	0.5	3791.32
cell254	NA	NA	NA	-146.576	75.84	3696.25	0.9079	183.836	29.7571	-0.2988	-1.7874	1	2	0.0527587	0.0527587	0.0527587	0.0527587	0.0527587	0.0466688	0.0466688	0.0466688	0.0466688	0.0466688	0.125897	0.125897	0.125897	0.125897	0.125897	0.5	3797.31
cell255	NA	NA	NA	-145.021	75.84	3672.5	0.9097	182.923	29.8192	-0.2874	-1.7874	1	2	0.0527587	0.0527587	0.0527587	0.0527587	0.0527587	0.0466688	0.0466688	0.0466688	0.0466688	0.0466688	0.125897	0.125897	0.125897	0.125897	0.125897	0.5	3773.4
cell256	NA	NA	NA	-143.466	75.84	3654.5	0.9129	198.133	29.8965	-0.2874	-1.7861	1	2	0.0527587	0.0527587	0.0527587	0.0527587	0.0527587	0.0466688	0.0466688	0.0466688	0.0466688	0.0466688	0.125897	0.125897	0.125897	0.125897	0.125897	0.5	3707.12
cell257	NA	NA	NA	-141.912	75.84	3635.17	0.9138	218.852	29.9957	-0.2874	-1.7861	1	2	0.0527587	0.0527587	0.0527587	0.0527587	0.0527587	0.0466688	0.0466688	0.0466688	0.0466688	0.0466688	0.125897	0.125897	0.125897	0.125897	0.125897	0.5	3728.98
cell258	NA	NA	NA	-140.357	75.84	3627.13	0.9162	216.53	30.1036	-0.2879	-1.7847	1	2	0.0527587	0.0527587	0.0527587	0.0527587	0.0527587	0.0466688	0.0466688	0.0466688	0.0466688	0.0466688	0.125897	0.125897	0.125897	0.125897	0.125897	0.5	3711.49
cell259	NA	NA	NA	-138.802	75.84	3581.25	0.9168	260.67	30.2092	-0.2948	-1.7835	1	3	0.157788	0.157788	0.0947703	0.220805	0.252314	0.182407	0.182407	0.100964	0.263849	0.304571	0.216018	0.216018	0.161945	0.270091	0.297128	0.666667	3675.2
cell260	NA	NA	NA	-137.248	75.84	3494.58	0.9173	260.511	30.2951	-0.2991	-1.7835	1	3	0.157788	0.157788	0.0947703	0.220805	0.252314	0.182407	0.182407	0.100964	0.263849	0.304571	0.216018	0.216018	0.161945	0.270091	0.297128	0.666667	3614.31
cell261	NA	NA	NA	-135.693	75.84	3412.12	0.9211	244.775	30.3475	-0.3014	-1.7835	1	3	0.157788	0.157788	0.0947703	0.220805	0.252314	0.182407	0.182407	0.100964	0.263849	0.304571	0.216018	0.216018	0.161945	0.270091	0.297128	0.666667	3536.93
cell262	0.35592	1	0.35592	-134.139	75.84	3331.14	0.9214	287.111	30.3776	-0.3051	-1.7848	1	4	0.192798	0.262817	0.136782	0.262817	0.262817	0.227653	0.318144	0.155259	0.318144	0.318144	0.323993	0.30614	0.197994	0.446421	0.516561	0.75	3583.71
cell263	0.355785	1	0.355785	-132.584	75.84	3085.23	0.9218	293.422	30.3998	-0.3273	-1.786	1	4	0.192798	0.262817	0.136782	0.262817	0.262817	0.227653	0.318144	0.155259	0.318144	0.318144	0.323993	0.30614	0.197994	0.446421	0.516561	0.75	3188.36
cell264	0.359425	1	0.359425	-131.029	75.84	2669.73	0.9201	269.925	30.3916	-0.3605	-1.7848	1	4	0.192798	0.262817	0.136782	0.262817	0.262817	0.227653	0.318144	0.155259	0.318144	0.318144	0.323993	0.30614	0.197994	0.446421	0.516561	0.75	2675.3
cell265	0.366491	1	0.366491	-129.475	75.84	1896.85	0.9176	262.026	30.3451	-0.2167	-1.7848	1	6	0.193125	0.262814	0.110088	0.262817	0.262817	0.228986	0.318144	0.124202	0.318193	0.318338	0.262476	0.218135	0.125171	0.3529	0.493181	0.833333	1966.58
cell266	1.09135	1	1.09135	-127.92	75.84	1236.1	0.9094	257.402	30.238	-0.0705	-1.7813	1	10	0.230586	0.262814	0.0957553	0.327686	0.425207	0.268421	0.318144	0.104819	0.38005	0.474776	0.340219	0.30614	0.153108	0.461026	0.719931	0.9	901.919
cell267	1.0297	1	1.0297	-126.365	75.84	710.845	0.8921	268.203	30.1052	-0.1212	-1.7742	1	18	0.191234	0.129406	0.0749149	0.262817	0.425098	0.222456	0.162282	0.0727911	0.318386	0.473661	0.269878	0.218135	0.125332	0.345689	0.629936	0.833333	488.236
cell268	1.43628	1.05263	1.36446	-124.811	75.84	379.772	0.8796	293.053	30.101	0.0365	-1.7733	1	21	0.181507	0.126764	0.104618	0.262815	0.425025	0.213029	0.147859	0.115268	0.318241	0.472918	0.246981	0.17125	0.122752	0.315687	0.56994	0.904762	392.144
cell269	1.51549	1.05263	1.43971	-123.256	75.84	264.469	0.8714	350.305	30.0101	0.1772	-1.7774	1	20	0.181507	0.126764	0.104618	0.262815	0.425025	0.213029	0.147859	0.115268	0.318241	0.472918	0.246981	0.17125	0.122752	0.315687	0.56994	0.95	375.95
cell270	1.47808	1	1.47808	-121.702	75.84	195.801	0.8714	365.757	29.7253	0.0273	-1.7794	1	20	0.17699	0.12575	0.0947168	0.262814	0.425043	0.207189	0.147808	0.101109	0.318289	0.473104	0.230706	0.159921	0.12259	0.299484	0.473141	0.9	335.857
cell271	1.48678	1	1.48678	-120.147	75.84	169.72	0.8631	349.197	29.4198	0.06	-1.78	1	19	0.171941	0.124735	0.0848159	0.251561	0.425061	0.200662	0.147757	0.08695	0.309786	0.473289	0.226269	0.148593	0.122428	0.2821	0.494717	0.894737	340.583
cell272	1.5574	1	1.5574	-118.592	75.84	120.246	0.8734	289.648	29.4053	-0.1883	-1.7869	1	20	0.186019	0.12575	0.0947168	0.262814	0.425352	0.215973	0.147808	0.101109	0.318386	0.476262	0.243617	0.159921	0.12259	0.313805	0.583752	0.9	273.528
cell273	1.4771	1	1.4771	-117.038	75.84	112.945	0.8783	171.879	28.7697	-0.502	-1.7815	1	19	0.184812	0.124735	0.0848159	0.262814	0.425352	0.212479	0.147757	0.08695	0.318386	0.476262	0.252054	0.17125	0.12364	0.321906	0.598821	0.894737	162.214
cell274	1.44383	1	1.44383	-115.483	75.84	117.969	0.8751	77.3399	28.9237	-0.3823	-1.7887	1	19	0.184812	0.124735	0.0848159	0.262814	0.425352	0.212479	0.147757	0.08695	0.318386	0.476262	0.252054	0.17125	0.12364	0.321906	0.598821	0.894737	30.8688
cell275	1.51512	1	1.51512	-113.928	75.84	146.317	0.8836	75.3741	28.7408	-0.201	-1.7887	1	19	0.184812	0.124735	0.0848159	0.262814	0.425352	0.212479	0.147757	0.08695	0.318386	0.476262	0.252054	0.17125	0.12364	0.321906	0.598821	0.894737	34.957
cell276	1.51409	1	1.51409	-112.374	75.84	174.841	0.8815	76.4904	28.2329	0.2347	-1.7889	1	19	0.184812	0.124735	0.0848159	0.262814	0.425352	0.212479	0.147757	0.08695	0.318386	0.476262	0.252054	0.17125	0.12364	0.321906	0.598821	0.894737	57.6153
cell277	1.50505	1	1.50505	-110.819	75.84	230.174	0.8816	73.0748	28.5717	-0.0794	-1.79	1	20	0.179073	0.124578	0.0775528	0.262814	0.425352	0.206642	0.147348	0.0866422	0.318386	0.476262	0.251047	0.194692	0.124204	0.313805	0.583752	0.9	301.81
cell278	1.59008	1	1.59008	-109.265	75.84	231.764	0.8785	68.6624	29.1101	-0.351	-1.79	1	18	0.184812	0.124735	0.0848159	0.262814	0.425352	0.212479	0.147757	0.08695	0.318386	0.476262	0.252054	0.17125	0.12364	0.321906	0.598821	0.944444	119.621
cell279	1.51744	1	1.51744	-107.71	75.84	214.109	0.881	72.978	29.1747	-0.3986	-1.79	1	18	0.184812	0.124735	0.0848159	0.262814	0.425352	0.212479	0.147757	0.08695	0.318386	0.476262	0.252054	0.17125	0.12364	0.321906	0.598821	0.944444	109.034
cell280	1.61183	1	1.61183	-106.155	75.84	150.719	0.8707	77.4212	29.5099	-0.5185	-1.7883	1	19	0.184812	0.124735	0.0848159	0.262814	0.425352	0.212479	0.147757	0.08695	0.318386	0.476262	0.252054	0.17125	0.12364	0.321906	0.598821	0.894737	52.054
cell281	1.47932	1	1.47932	-104.601	75.84	137.192	0.8509	73.9683	29.8414	-0.8119	-1.7874	1	19	0.181932	0.12575	0.0947168	0.262814	0.425352	0.2094	0.147808	0.101109	0.318386	0.476262	0.254346	0.194692	0.124204	0.31533	0.583752	0.947368	207.565
cell282	1.53834	1	1.53834	-103.046	75.84	174.726	0.8522	71.3542	29.8142	-0.5124	-1.7874	1	19	0.181932	0.12575	0.0947168	0.262814	0.425352	0.2094	0.147808	0.101109	0.318386	0.476262	0.254346	0.194692	0.124204	0.31533	0.583752	0.947368	120.783
cell283	1.43029	1	1.43029	-101.491	75.84	130.837	0.849	62.4441	29.4829	-0.7067	-1.7874	1	19	0.181932	0.12575	0.0947168	0.262814	0.425352	0.2094	0.147808	0.101109	0.318386	0.476262	0.254346	0.194692	0.124204	0.31533	0.583752	0.947368	68.1103
cell284	1.49851	1	1.49851	-99.9368	75.84	91.9413	0.8553	67.0799	30.2516	-0.853	-1.784	1	18	0.185177	0.124735	0.0848159	0.262814	0.425352	0.21302	0.147757	0.08695	0.318386	0.476262	0.254466	0.17125	0.12364	0.322669	0.598821	0.944444	14.4134
cell285	1.50261	1	1.50261	-98.3822	75.84	84.2079	0.8388	80.8608	30.9477	-0.8547	-1.7819	1	17	0.18844	0.124578	0.0749149	0.262814	0.425352	0.216517	0.147348	0.0727911	0.318386	0.476262	0.252038	0.159921	0.123076	0.330008	0.61389	0.941176	0
cell286	1.48248	1	1.48248	-96.8276	75.84	125.239	0.8187	98.0638	30.9407	-0.8566	-1.7809	1	20	0.185533	0.124578	0.0921531	0.262814	0.425352	0.21465	0.147348	0.0932877	0.318386	0.476262	0.240256	0.159921	0.12259	0.313805	0.583752	0.9	154.567
cell287	1.52844	1	1.52844	-95.2729	75.84	76.9187	0.809	118.109	30.7976	-1.1037	-1.772	1	20	0.185533	0.124578	0.0921531	0.262814	0.425352	0.21465	0.147348	0.0932877	0.318386	0.476262	0.240256	0.159921	0.12259	0.313805	0.583752	0.9	107.914
cell288	1.74602	1	1.74602	-93.7183	75.84	115.211	0.7979	195.496	31.3247	-1.0054	-1.7711	1	18	0.189505	0.124735	0.0848159	0.262814	0.425352	0.21998	0.147757	0.08695	0.318386	0.476262	0.243106	0.148593	0.122428	0.321906	0.598821	0.944444	295.663
cell289	1.95881	1	1.95881	-92.1637	75.84	141.366	0.8119	134.535	31.2866	-0.7708	-1.7694	1	19	0.185889	0.124578	0.0947168	0.262814	0.425352	0.215758	0.147348	0.101109	0.318386	0.476262	0.243849	0.159921	0.12259	0.313805	0.583752	0.947368	67.8494
cell290	1.68886	1	1.68886	-90.6091	75.84	79.2394	0.8011	63.2121	31.7329	-0.8431	-1.7612	1	19	0.184674	0.12442	0.0848159	0.262814	0.425352	0.212251	0.146939	0.08695	0.318386	0.476262	0.252299	0.17125	0.12364	0.321906	0.598821	0.894737	9.49643
cell291	1.79296	1	1.79296	-89.0544	75.84	157.731	0.7843	62.7322	32.0033	-0.6767	-1.752	1	19	0.184674	0.12442	0.0848159	0.262814	0.425352	0.212251	0.146939	0.08695	0.318386	0.476262	0.252299	0.17125	0.12364	0.321906	0.598821	0.894737	96.491
cell292	1.86428	1	1.86428	-87.4998	75.84	136.471	0.7819	186.273	32.0033	-0.7185	-1.7089	1	19	0.185889	0.124578	0.0947168	0.262814	0.425352	0.215758	0.147348	0.101109	0.318386	0.476262	0.243849	0.159921	0.12259	0.313805	0.583752	0.947368	339.453
cell293	1.92551	1	1.92551	-85.9452	75.84	225.605	0.7645	393.978	32.0049	-0.5832	-1.6838	1	19	0.185889	0.124578	0.0947168	0.262814	0.425352	0.215758	0.147348	0.101109	0.318386	0.476262	0.243849	0.159921	0.12259	0.313805	0.583752	0.947368	653.243
cell294	2.00202	1	2.00202	-84.3906	75.84	263.26	0.7409	426.869	32.0904	-0.4812	-1.6708	0	21	0.190399	0.124578	0.0749149	0.295249	0.425352	0.219981	0.147348	0.0727911	0.349218	0.476262	0.264464	0.159921	0.122114	0.345689	0.832462	0.952381	667.47
cell295	1.68037	1	1.68037	-82.8359	75.84	264.752	0.6888	421.432	32.7986	-0.308	-1.5842	0	21	0.17505	0.12442	0.0749149	0.262814	0.425352	0.202556	0.145461	0.0727911	0.318386	0.476262	0.253633	0.159921	0.122114	0.297602	0.832462	0.952381	679.342
cell296	1.11006	1	1.11006	-81.2813	75.84	275.735	0.6293	374.537	32.8465	-0.2548	-1.5982	0	26	0.177485	0.12442	0.0788718	0.262814	0.425352	0.20511	0.145461	0.0935677	0.318386	0.476262	0.250631	0.159921	0.121962	0.307991	0.788041	0.923077	691.755
cell297	1.32482	1	1.32482	-79.7267	75.84	260.577	0.6017	382.111	32.8465	-0.0175	-1.6282	1	28	0.196523	0.124578	0.0815097	0.424988	0.425352	0.225682	0.147348	0.107419	0.472546	0.476262	0.266566	0.181526	0.122266	0.422427	0.758688	0.928571	569.922
cell298	2.22155	1	2.22155	-78.1721	75.84	315.327	0.6261	375.398	33.0899	0.275	-1.6563	1	27	0.199208	0.12442	0.0801907	0.424988	0.425352	0.228218	0.146939	0.100493	0.472546	0.476262	0.271932	0.191802	0.122114	0.422441	0.773365	0.925926	467.519
cell299	1.68096	1	1.68096	-76.6174	75.84	397.244	0.6084	493.404	33.2467	0.2117	-1.6655	1	27	0.192746	0.12442	0.0801907	0.296027	0.425352	0.221906	0.146939	0.100493	0.349268	0.476262	0.262454	0.191802	0.122114	0.348492	0.764272	0.925926	367.755
cell300	0.772986	1.04	0.743256	-75.0628	75.84	541.018	0.5631	586.145	33.3125	0.2834	-1.6754	1	27	0.208708	0.129406	0.111329	0.424436	0.425352	0.240749	0.157058	0.126118	0.472546	0.476262	0.27853	0.218135	0.122914	0.422441	0.771498	0.925926	464.146
cell301	0.726154	1.04819	0.692767	-73.5082	75.84	515.956	0.5418	554.63	33.5478	0.2691	-1.6736	1	30	0.212308	0.131193	0.11832	0.393013	0.425352	0.244657	0.15967	0.126737	0.439327	0.476262	0.275527	0.235317	0.124204	0.385459	0.72607	0.933333	572.486
cell302	0.749072	1.04651	0.71578	-71.9536	75.84	626.313	0.5584	502.079	33.5815	0.3892	-1.6575	1	31	0.209358	0.129406	0.118474	0.37737	0.425352	0.241319	0.157058	0.128089	0.422717	0.476262	0.27538	0.2525	0.124768	0.366976	0.710927	0.935484	606.468
cell303	0.893356	1.04918	0.85148	-70.3989	75.84	728.466	0.59	567.32	33.5841	0.5226	-1.6344	1	33	0.21805	0.132979	0.118784	0.424298	0.425352	0.251376	0.162282	0.130793	0.472546	0.476262	0.292404	0.253556	0.125897	0.422497	0.686005	0.939394	613.935
cell304	0.883977	1.04762	0.843796	-68.8443	75.84	786.554	0.6204	557.526	33.4614	0.4786	-1.6211	1	34	0.224517	0.169764	0.119911	0.42485	0.425352	0.258288	0.218833	0.133352	0.472546	0.476262	0.296029	0.25502	0.127202	0.422483	0.671399	0.941176	488.121
cell305	0.827569	1.05085	0.787525	-67.2897	75.84	753.36	0.6784	276.829	33.3634	0.6048	-1.6233	1	32	0.21114	0.131193	0.118629	0.361727	0.425352	0.24388	0.15967	0.129441	0.406107	0.476262	0.283729	0.253028	0.125332	0.411217	0.700612	0.9375	381.289
cell306	0.877948	1.05085	0.835467	-65.735	75.84	634.238	0.6543	97.43	33.4451	0.6809	-1.608	1	32	0.21114	0.131193	0.118629	0.361727	0.425352	0.24388	0.15967	0.129441	0.406107	0.476262	0.283729	0.253028	0.125332	0.411217	0.700612	0.9375	746.388
cell307	0.834698	1.05263	0.792963	-64.1804	75.84	419.616	0.6713	78.7005	33.4774	0.8971	-1.6027	1	31	0.211298	0.129406	0.118474	0.37737	0.425352	0.242794	0.157058	0.128089	0.422717	0.476262	0.290058	0.253556	0.129814	0.41402	0.715218	0.935484	696.442
cell308	0.811262	1.05263	0.770699	-62.6258	75.84	328.846	0.6804	91.2933	33.5333	0.9262	-1.58	1	31	0.211298	0.129406	0.118474	0.37737	0.425352	0.242794	0.157058	0.128089	0.422717	0.476262	0.290058	0.253556	0.129814	0.41402	0.715218	0.935484	854.133
cell309	0.755882	1.04651	0.722288	-61.0712	75.84	225.074	0.6741	208.498	33.327	0.5463	-1.5369	1	31	0.214963	0.129406	0.118474	0.424574	0.425352	0.246771	0.157058	0.128089	0.472546	0.476262	0.282909	0.2525	0.124768	0.41402	0.71466	0.935484	557.023
cell310	0.939671	1.03571	0.907269	-59.5165	75.84	164.752	0.651	441.837	33.1943	0.201	-1.4835	0	31	0.201595	0.126764	0.10341	0.377646	0.425352	0.231846	0.147859	0.117387	0.422717	0.476262	0.267002	0.218135	0.122752	0.361371	0.71466	0.935484	175.27
cell311	1.14826	1.03704	1.10725	-57.9619	75.84	79.3192	0.5861	409.008	32.0125	0.0763	-1.3836	0	31	0.201418	0.12575	0.09611	0.393427	0.425352	0.230291	0.147808	0.114064	0.439327	0.476262	0.272959	0.235317	0.124204	0.377052	0.729336	0.903226	3.47587
cell312	1.01978	1.03846	0.982014	-56.4073	75.84	6.6605	0.521	381.115	31.72	0.5405	-1.2249	0	28	0.199143	0.12575	0.11801	0.346085	0.425352	0.228161	0.147808	0.124033	0.389498	0.476262	0.270631	0.235317	0.125897	0.330008	0.747322	0.928571	0
cell313	NA	NA	NA	-54.8527	75.84	0.36	0.4698	368.434	31.72	0.7358	-0.9546	0	0	NA	NA	NA	NA	NA	NA	NA	NA	NA	NA	NA	NA	NA	NA	NA	NA	0
cell314	NA	NA	NA	-53.298	75.84	0	NA	NA	NA	NA	NA	0	0	NA	NA	NA	NA	NA	NA	NA	NA	NA	NA	NA	NA	NA	NA	NA	NA	0
cell315	NA	NA	NA	-51.7434	75.84	0	NA	NA	NA	NA	NA	0	0	NA	NA	NA	NA	NA	NA	NA	NA	NA	NA	NA	NA	NA	NA	NA	NA	0
cell316	NA	NA	NA	-50.1888	75.84	0	NA	NA	NA	NA	NA	0	0	NA	NA	NA	NA	NA	NA	NA	NA	NA	NA	NA	NA	NA	NA	NA	NA	0
cell317	NA	NA	NA	-48.6342	75.84	0	NA	NA	NA	NA	NA	0	0	NA	NA	NA	NA	NA	NA	NA	NA	NA	NA	NA	NA	NA	NA	NA	NA	0
cell318	NA	NA	NA	-47.0795	75.84	0	NA	NA	NA	NA	NA	0	0	NA	NA	NA	NA	NA	NA	NA	NA	NA	NA	NA	NA	NA	NA	NA	NA	0
cell319	NA	NA	NA	-45.5249	75.84	0	NA	NA	NA	NA	NA	0	0	NA	NA	NA	NA	NA	NA	NA	NA	NA	NA	NA	NA	NA	NA	NA	NA	0
cell320	NA	NA	NA	-43.9703	75.84	0	NA	NA	NA	NA	NA	0	0	NA	NA	NA	NA	NA	NA	NA	NA	NA	NA	NA	NA	NA	NA	NA	NA	0
cell321	NA	NA	NA	-42.4157	75.84	0	NA	NA	NA	NA	NA	0	0	NA	NA	NA	NA	NA	NA	NA	NA	NA	NA	NA	NA	NA	NA	NA	NA	0
cell322	NA	NA	NA	-40.861	75.84	0	NA	NA	NA	NA	NA	0	0	NA	NA	NA	NA	NA	NA	NA	NA	NA	NA	NA	NA	NA	NA	NA	NA	0
cell323	NA	NA	NA	-39.3064	75.84	0	NA	NA	NA	NA	NA	0	0	NA	NA	NA	NA	NA	NA	NA	NA	NA	NA	NA	NA	NA	NA	NA	NA	0
cell324	NA	NA	NA	-37.7518	75.84	0	NA	NA	NA	NA	NA	0	0	NA	NA	NA	NA	NA	NA	NA	NA	NA	NA	NA	NA	NA	NA	NA	NA	0
cell325	NA	NA	NA	-36.1972	75.84	0	NA	NA	NA	NA	NA	0	0	NA	NA	NA	NA	NA	NA	NA	NA	NA	NA	NA	NA	NA	NA	NA	NA	0
cell326	NA	NA	NA	-34.6425	75.84	0	NA	NA	NA	NA	NA	0	0	NA	NA	NA	NA	NA	NA	NA	NA	NA	NA	NA	NA	NA	NA	NA	NA	0
cell327	NA	NA	NA	-33.0879	75.84	0	NA	NA	NA	NA	NA	0	0	NA	NA	NA	NA	NA	NA	NA	NA	NA	NA	NA	NA	NA	NA	NA	NA	0
cell328	NA	NA	NA	-31.5333	75.84	0	NA	NA	NA	NA	NA	0	0	NA	NA	NA	NA	NA	NA	NA	NA	NA	NA	NA	NA	NA	NA	NA	NA	0
cell329	NA	NA	NA	-29.9787	75.84	0	NA	NA	NA	NA	NA	0	0	NA	NA	NA	NA	NA	NA	NA	NA	NA	NA	NA	NA	NA	NA	NA	NA	0
cell330	NA	NA	NA	-28.424	75.84	1.8404	NA	NA	NA	NA	NA	0	0	NA	NA	NA	NA	NA	NA	NA	NA	NA	NA	NA	NA	NA	NA	NA	NA	0
cell331	NA	NA	NA	-26.8694	75.84	26.5982	0.8203	85.5776	33.2565	0.0865	-1.5693	0	0	NA	NA	NA	NA	NA	NA	NA	NA	NA	NA	NA	NA	NA	NA	NA	NA	0
cell332	NA	NA	NA	-25.3148	75.84	22.8721	0.8558	124.834	32.79	0.1918	-1.6256	0	0	NA	NA	NA	NA	NA	NA	NA	NA	NA	NA	NA	NA	NA	NA	NA	NA	0
cell333	NA	NA	NA	-23.7602	75.84	18.1731	0.8568	255.645	32.79	0.4552	-1.7018	0	0	NA	NA	NA	NA	NA	NA	NA	NA	NA	NA	NA	NA	NA	NA	NA	NA	0
cell334	0.798752	1	0.798752	-22.2055	75.84	65.6168	0.8296	205.957	30.8274	-0.3853	-1.7614	0	17	0.201329	0.124578	0.11801	0.424988	0.425352	0.23072	0.147348	0.124033	0.472546	0.476262	0.240552	0.222151	0.121507	0.408415	0.44009	0.941176	296.081
cell335	0.81949	1	0.81949	-20.6509	75.84	48.1317	0.8065	305.178	30.6715	-0.8484	-1.7754	0	22	0.204785	0.124735	0.0815097	0.424988	0.425352	0.234438	0.147757	0.107419	0.472546	0.476262	0.256703	0.218135	0.121507	0.408415	0.493081	0.954545	5.94835
cell336	0.671023	1.04348	0.643064	-19.0963	75.84	153.784	0.7878	341.929	31.5638	0.0468	-1.7757	1	24	0.207537	0.126764	0.09611	0.393427	0.425352	0.237415	0.147859	0.114064	0.439327	0.476262	0.257199	0.2525	0.123263	0.377052	0.486015	0.958333	341.962
cell337	0.666911	1.04348	0.639123	-17.5417	75.84	229.736	0.7628	453.142	32.0013	0.4857	-1.7717	1	24	0.207537	0.126764	0.09611	0.393427	0.425352	0.237415	0.147859	0.114064	0.439327	0.476262	0.257199	0.2525	0.123263	0.377052	0.486015	0.958333	421.215
cell338	0.580058	1.06122	0.546593	-15.987	75.84	308.204	0.7428	509.932	32.1145	0.5587	-1.7524	1	26	0.218418	0.129406	0.11071	0.424436	0.425352	0.25004	0.162282	0.12071	0.472546	0.476262	0.281535	0.256485	0.125019	0.420933	0.537796	0.961538	225.148
cell339	0.449285	1	0.449285	-14.4324	75.84	522.613	0.704	549.678	32.3991	0.3048	-1.7236	1	24	0.233472	0.234681	0.118165	0.42485	0.425352	0.267432	0.296764	0.125385	0.472546	0.476262	0.296499	0.263878	0.127202	0.422053	0.539405	0.916667	343.696
cell340	0.531642	1	0.531642	-12.8778	75.84	761.391	0.6466	612.593	32.6933	-0.0987	-1.6974	1	20	0.232591	0.262814	0.118165	0.409208	0.425352	0.266814	0.318144	0.125385	0.455937	0.476262	0.272296	0.256485	0.127202	0.41813	0.502453	0.85	347.365
cell341	0.651032	1	0.651032	-11.3232	75.84	1007.38	0.5746	698.285	32.9458	-0.4545	-1.5961	1	18	0.247365	0.262817	0.10496	0.424988	0.425098	0.283823	0.318144	0.10856	0.472546	0.473661	0.285843	0.30159	0.13112	0.422441	0.507139	0.833333	1098.33
cell342	0.695771	1	0.695771	-9.76854	75.84	1324.83	0.4996	730.131	33.1654	-0.5139	-1.5181	1	18	0.246262	0.262817	0.0919097	0.424988	0.425116	0.281354	0.318144	0.0930871	0.472546	0.473847	0.290679	0.303865	0.129814	0.422455	0.509482	0.777778	2013.04
cell343	0.610044	1	0.610044	-8.21392	75.84	1620.7	0.4145	702.717	33.3677	-0.4257	-1.406	1	13	0.224389	0.262817	0.0527587	0.346085	0.42517	0.257417	0.318144	0.0466688	0.389498	0.474404	0.274682	0.30159	0.125897	0.408415	0.481184	0.846154	2831.07
cell344	0.623167	1	0.623167	-6.65929	75.84	1966.6	0.3285	686.446	33.566	-0.4278	-1.2249	1	14	0.224389	0.262817	0.0527587	0.346085	0.42517	0.257417	0.318144	0.0466688	0.389498	0.474404	0.274682	0.30159	0.125897	0.408415	0.481184	0.785714	3283.38
cell345	0.398203	1	0.398203	-5.10467	75.84	2437.17	0.2176	663.625	33.7618	-0.833	-1.066	1	19	0.214079	0.234683	0.0699606	0.329872	0.425116	0.247569	0.296764	0.0831623	0.360125	0.473847	0.276184	0.302672	0.115616	0.400756	0.463602	0.736842	3479.09
cell346	0.260768	1	0.260768	-3.55004	75.84	3023.06	0.1248	585.505	33.9539	-1.0244	-0.8163	1	15	0.192874	0.262817	0.0527587	0.263787	0.329872	0.222948	0.318144	0.0466688	0.318448	0.360125	0.312784	0.303754	0.191802	0.386308	0.579433	0.733333	3724.05
cell347	0.25681	1	0.25681	-1.99542	75.84	3315.23	0.0593	583.999	34.1355	-1.0203	-0.5984	1	13	0.192874	0.262817	0.0527587	0.263787	0.329872	0.222948	0.318144	0.0466688	0.318448	0.360125	0.312784	0.303754	0.191802	0.386308	0.579433	0.846154	3727.16
cell348	0.31597	1	0.31597	-0.440793	75.84	3131.6	0.0245	498.264	34.3018	-1.0098	-0.2995	1	13	0.18588	0.198279	0.0527587	0.277004	0.329872	0.213429	0.257145	0.0466688	0.326783	0.360125	0.28217	0.302672	0.178621	0.341268	0.470807	0.769231	3698.8
cell349	0.484466	1	0.484466	1.11383	75.84	3037.08	0.016	595.219	34.4488	-1.022	0.2067	1	15	0.202103	0.262817	0.0642266	0.303438	0.367642	0.233267	0.318144	0.0709978	0.343454	0.405094	0.313046	0.303754	0.152259	0.472052	0.571535	0.866667	3051.1
cell350	0.484075	1	0.484075	2.66846	75.84	3068.41	0.0098	570.717	34.5759	-1.0199	0.6484	1	19	0.197043	0.198279	0.0584926	0.316655	0.372363	0.226194	0.257145	0.0588333	0.35179	0.410715	0.287556	0.302672	0.139078	0.375048	0.534041	0.631579	3295.43
cell351	0.296678	1	0.296678	4.22308	75.84	2760.72	0.0045	409.915	34.6713	-1.0098	1.3019	1	23	0.214578	0.262817	0.0642266	0.329872	0.424574	0.245144	0.318144	0.0709978	0.360125	0.472546	0.303365	0.303754	0.152259	0.450372	0.533505	0.565217	3088.02
cell352	0.311107	1	0.311107	5.77771	75.84	2541.25	0.0022	431.367	34.7429	-1.0067	1.8974	1	24	0.229607	0.262817	0.0699606	0.367642	0.424988	0.261387	0.318144	0.0831623	0.405094	0.472546	0.310869	0.304947	0.16544	0.442281	0.532969	0.583333	2753.7
cell353	0.356157	1	0.356157	7.33233	75.84	2654.2	0.0012	493.45	34.7918	-1.005	2.2781	1	34	0.214634	0.133742	0.0960612	0.3396	0.424988	0.244916	0.196145	0.114108	0.377749	0.472546	0.298591	0.294725	0.128846	0.399572	0.538869	0.676471	3475.68
cell354	0.384507	1	0.384507	8.88696	75.84	2269.68	0.0029	524.56	34.8374	-0.9901	2.5444	1	43	0.239029	0.262814	0.11801	0.424298	0.42517	0.272795	0.318144	0.124033	0.472546	0.474404	0.294961	0.293313	0.13327	0.408415	0.534578	0.72093	2502.76
cell355	0.829838	1.04724	0.792401	10.4416	75.84	2001.54	0.0077	545.512	34.9341	-0.9384	2.5958	1	52	0.217482	0.133742	0.0814447	0.408655	0.425352	0.249161	0.196145	0.107433	0.455937	0.476262	0.270059	0.271271	0.121821	0.403994	0.531359	0.711538	2374.6
cell356	0.807515	1.04464	0.773006	11.9962	75.84	1407.96	0.0307	501.957	35.0297	0.0722	2.3919	1	53	0.215391	0.13336	0.0814609	0.393013	0.425352	0.245874	0.176602	0.107419	0.439327	0.476262	0.267088	0.263878	0.117803	0.399572	0.530823	0.716981	2072.03
cell357	0.795136	1.04054	0.764157	13.5508	75.84	908.399	0.0644	480.366	34.9132	0.7427	2.1012	1	59	0.202256	0.129406	0.0775203	0.346085	0.425316	0.231953	0.157058	0.0866422	0.389498	0.475891	0.253528	0.253556	0.117803	0.366723	0.525601	0.728814	1313.18
cell358	0.94226	1.03797	0.907787	15.1055	75.84	433.864	0.1013	439.358	34.6827	2.1568	1.7187	1	56	0.20739	0.132979	0.0815097	0.346085	0.425352	0.236689	0.162282	0.107419	0.389498	0.476262	0.252733	0.2525	0.115333	0.386308	0.493081	0.732143	490.544
cell359	1.19838	1.02326	1.17115	16.6601	75.84	198.099	0.1841	464.691	34.5511	2.772	1.2242	1	54	0.186288	0.125592	0.078823	0.312976	0.425297	0.213315	0.147399	0.0935677	0.335119	0.475705	0.242697	0.222338	0.119037	0.35693	0.482493	0.814815	354.829
cell360	2.15023	1	2.15023	18.2147	75.84	157.095	0.2624	482.545	34.433	2.3987	0.6634	1	47	0.176873	0.12442	0.0749149	0.271372	0.425352	0.20285	0.143984	0.0727911	0.318399	0.476262	0.23677	0.176928	0.120272	0.347137	0.499373	0.851064	219.068
cell361	2.17062	1	2.17062	19.7693	75.84	138.562	0.2919	499.135	34.3908	2.0778	0.2705	1	45	0.175007	0.12442	0.0814285	0.263399	0.425352	0.201854	0.145461	0.107419	0.318386	0.476262	0.242967	0.204968	0.122134	0.366723	0.511957	0.844444	133.222
cell362	1.74648	1	1.74648	21.324	75.84	114.318	0.2974	527.572	34.346	1.1531	-0.0525	1	39	0.176508	0.12442	0.0814609	0.263397	0.425352	0.204204	0.143984	0.107419	0.318423	0.476262	0.232452	0.191802	0.117803	0.323043	0.450688	0.846154	88.7364
cell363	2.32606	1	2.32606	22.8786	75.84	121.34	0.3021	514.652	34.3168	0.7555	-0.0824	1	43	0.170359	0.12442	0.0814285	0.262816	0.425352	0.197796	0.143984	0.107419	0.318386	0.476262	0.242869	0.218135	0.121821	0.335877	0.51825	0.860465	101.918
cell364	1.44786	1.02632	1.41074	24.4332	75.84	141.039	0.2934	470.635	34.3345	0.2481	0.0837	1	44	0.174984	0.12442	0.0814285	0.263399	0.425352	0.202841	0.143984	0.107419	0.318423	0.476262	0.24315	0.222338	0.122134	0.33441	0.511957	0.863636	112.621
cell365	0.541747	1	0.541747	25.9878	75.84	183.651	0.2862	438.179	34.2873	0.609	0.2319	1	43	0.185063	0.12442	0.0815097	0.294128	0.425352	0.213625	0.146939	0.107419	0.318436	0.476262	0.254398	0.233938	0.12364	0.376516	0.51825	0.860465	174.854
cell366	0.54096	1	0.54096	27.5425	75.84	236.887	0.256	414.682	34.2221	1.0674	0.346	1	39	0.196269	0.128085	0.0815097	0.329872	0.425352	0.225702	0.152459	0.107419	0.360125	0.476262	0.256249	0.243219	0.123076	0.386308	0.524542	0.923077	255.584
cell367	0.440014	1	0.440014	29.0971	75.84	261.751	0.2254	445.259	34.2731	1.0086	0.475	1	39	0.208646	0.131193	0.0815097	0.37737	0.425352	0.239097	0.15967	0.107491	0.422717	0.476262	0.261236	0.235317	0.122448	0.390267	0.611727	0.871795	320.142
cell368	0.516803	1	0.516803	30.6517	75.84	278.313	0.2193	469.351	34.3161	0.9973	0.4315	1	40	0.20624	0.129406	0.0815097	0.361727	0.425352	0.236372	0.157058	0.107491	0.406107	0.476262	0.271388	0.250126	0.122762	0.398648	0.682868	0.875	367.829
cell369	0.513096	1	0.513096	32.2063	75.84	242.245	0.2325	519.687	34.3325	0.7844	0.2646	1	41	0.197929	0.126764	0.0814447	0.342842	0.425352	0.226102	0.147859	0.107433	0.383623	0.476262	0.262948	0.218135	0.121821	0.394226	0.661554	0.902439	367.258
cell370	0.442905	1	0.442905	33.761	75.84	209.697	0.2525	510.709	34.3427	0.474	0.0646	1	42	0.191624	0.12442	0.0814285	0.336357	0.425352	0.219358	0.146939	0.107419	0.371874	0.476262	0.260237	0.218135	0.124768	0.390267	0.640239	0.928571	288.243
cell371	0.456431	1	0.456431	35.3156	75.84	194.188	0.2713	472.841	34.353	0.0401	-0.1814	1	41	0.194695	0.125592	0.0814609	0.3396	0.425352	0.223215	0.147399	0.107419	0.377749	0.476262	0.263585	0.222338	0.124204	0.392247	0.650896	0.926829	241.999
cell372	0.434319	1	0.434319	36.8702	75.84	192.016	0.2772	440.276	34.3593	-0.1059	-0.5246	1	34	0.20647	0.129406	0.0815097	0.346085	0.425352	0.236435	0.157058	0.107491	0.389498	0.476262	0.280057	0.253556	0.121507	0.408415	0.725497	0.911765	238.353
cell373	0.426522	1	0.426522	38.4248	75.84	207.076	0.281	431.532	34.3601	-0.1684	-0.6749	1	33	0.204592	0.128085	0.0815097	0.361866	0.425352	0.233712	0.152459	0.107477	0.406107	0.476262	0.268761	0.235845	0.120272	0.398648	0.679524	0.909091	258.034
cell374	0.395972	1	0.395972	39.9795	75.84	227.711	0.2772	414.83	34.3578	-0.311	-0.7271	1	34	0.209393	0.131193	0.0815097	0.361866	0.425352	0.239957	0.15967	0.107477	0.406107	0.476262	0.285547	0.25502	0.122762	0.410844	0.736154	0.882353	303.043
cell375	0.429768	1	0.429768	41.5341	75.84	246.526	0.2676	441.665	34.354	-0.5106	-0.7479	1	35	0.208692	0.132979	0.0815097	0.346085	0.425352	0.239285	0.162282	0.107491	0.389498	0.476262	0.280672	0.253556	0.122266	0.408415	0.725497	0.885714	312.567
cell376	0.425683	1	0.425683	43.0887	75.84	276.194	0.2589	430.62	34.3406	-0.6725	-0.7675	1	35	0.208692	0.132979	0.0815097	0.346085	0.425352	0.239285	0.162282	0.107491	0.389498	0.476262	0.280672	0.253556	0.122266	0.408415	0.725497	0.885714	340.635
cell377	0.411211	1	0.411211	44.6433	75.84	281.319	0.2483	407.754	34.2994	-0.6175	-0.7573	1	33	0.204592	0.128085	0.0815097	0.361866	0.425352	0.233698	0.152459	0.107477	0.406107	0.476262	0.268394	0.235845	0.120272	0.398648	0.679524	0.909091	300.086
cell378	0.42202	1	0.42202	46.198	75.84	263.059	0.2551	334.695	34.2243	-0.6505	-0.8145	1	31	0.203182	0.128085	0.0815097	0.393427	0.425352	0.232858	0.152459	0.107448	0.439327	0.476262	0.27292	0.235845	0.12181	0.403531	0.713423	0.903226	295.427
cell379	0.441051	1	0.441051	47.7526	75.84	246.067	0.2762	291.713	34.1723	-0.5805	-0.8786	1	30	0.199533	0.126764	0.0815097	0.409208	0.425352	0.229959	0.147859	0.107433	0.455937	0.476262	0.268762	0.218135	0.121821	0.403994	0.730373	0.9	265.341
cell380	0.401895	1.03571	0.388036	49.3072	75.84	253.41	0.2994	316.122	34.151	-0.5021	-0.9286	1	31	0.195705	0.126764	0.0815097	0.377646	0.425352	0.2273	0.147859	0.107419	0.422717	0.476262	0.264249	0.218135	0.122448	0.395151	0.696474	0.935484	273.076
cell381	0.578293	1.04494	0.55342	50.8618	75.84	257.302	0.3132	299.921	34.1138	-0.525	-1.0213	1	33	0.191192	0.126764	0.0815097	0.346085	0.425352	0.222171	0.147859	0.107419	0.389498	0.476262	0.264678	0.233938	0.123076	0.386308	0.662575	0.939394	284.062
cell382	0.58449	1.04651	0.558513	52.4165	75.84	217.321	0.3215	254.685	33.9625	-0.6488	-1.2147	1	33	0.190684	0.124735	0.0815097	0.346085	0.425352	0.219845	0.147757	0.107419	0.389498	0.476262	0.265022	0.233938	0.123076	0.39696	0.662575	0.939394	193.048
cell383	0.58625	1.04651	0.560194	53.9711	75.84	176.524	0.3576	242.845	33.8842	-0.8696	-1.3334	1	33	0.190684	0.124735	0.0815097	0.346085	0.425352	0.219845	0.147757	0.107419	0.389498	0.476262	0.265022	0.233938	0.123076	0.39696	0.662575	0.939394	168.279
cell384	0.622717	1.05	0.593064	55.5257	75.84	120.491	0.386	230.752	34.1248	-0.9708	-1.4337	1	30	0.198216	0.126764	0.10341	0.377646	0.425352	0.227596	0.147859	0.117387	0.422717	0.476262	0.271792	0.252309	0.124768	0.401542	0.696474	0.966667	264.513
cell385	0.569635	1.05	0.54251	57.0803	75.84	110.735	0.4353	225.977	33.7642	-1.0588	-1.5875	1	30	0.198216	0.126764	0.10341	0.377646	0.425352	0.227596	0.147859	0.117387	0.422717	0.476262	0.271792	0.252309	0.124768	0.401542	0.696474	0.966667	151.058
cell386	0.573544	1.05	0.546233	58.635	75.84	128.12	0.4781	237.845	33.4519	-1.2148	-1.6306	1	30	0.199923	0.126764	0.11801	0.377646	0.425352	0.230037	0.147859	0.124033	0.422717	0.476262	0.270884	0.252309	0.122752	0.401542	0.696474	0.966667	85.6203
cell387	0.658433	1.04819	0.628161	60.1896	75.84	139.011	0.4944	204.64	33.2088	-1.3067	-1.681	1	31	0.195976	0.12575	0.11071	0.361866	0.425352	0.22595	0.147808	0.12071	0.406107	0.476262	0.269653	0.243124	0.122914	0.399251	0.679524	0.967742	26.9751
cell388	0.612451	1.05	0.583287	61.7442	75.84	127.12	0.5206	130.463	33.2201	-1.3926	-1.6996	1	31	0.19305	0.12575	0.0815097	0.361866	0.425352	0.222487	0.147808	0.107419	0.406107	0.476262	0.267841	0.243124	0.122762	0.399251	0.679524	0.967742	17.7772
cell389	0.568816	1.05195	0.540727	63.2988	75.84	102.314	0.5646	196.687	32.0744	-1.369	-1.6745	1	30	0.185039	0.124735	0.0815097	0.296706	0.425352	0.213737	0.147757	0.107419	0.346868	0.476262	0.262575	0.233938	0.122448	0.361191	0.696474	0.966667	108.129
cell390	0.564124	1.05405	0.535195	64.8535	75.84	117.052	0.5908	415.334	31.7051	-1.2833	-1.6655	1	29	0.182227	0.124578	0.0815097	0.312776	0.425352	0.209997	0.147348	0.107419	0.361053	0.476262	0.261182	0.226036	0.122134	0.373114	0.713423	0.965517	241.684
cell391	0.607762	1.05195	0.577749	66.4081	75.84	154.53	0.5993	520.021	31.7485	-1.3269	-1.6568	1	32	0.180234	0.12442	0.0815097	0.296122	0.425352	0.207707	0.146939	0.107419	0.346831	0.476262	0.256392	0.218135	0.121962	0.361191	0.696474	0.90625	273.686
cell392	0.721105	1.04819	0.68795	67.9627	75.84	205.451	0.6229	588.94	31.2293	-1.316	-1.6768	1	33	0.175985	0.12442	0.0815097	0.279468	0.425352	0.202339	0.145461	0.107419	0.332609	0.476262	0.258845	0.226036	0.122114	0.349268	0.679524	0.909091	283.212
cell393	0.544908	1.03846	0.524726	69.5173	75.84	243.695	0.6405	599.955	30.4168	-1.2342	-1.6954	1	32	0.179573	0.12442	0.0815097	0.312776	0.425352	0.206234	0.143984	0.107419	0.361053	0.476262	0.257307	0.204968	0.12181	0.373114	0.713423	0.875	297.733
cell394	0.608006	1.04	0.584621	71.072	75.84	182.672	0.6588	622.012	29.7052	-1.0547	-1.6912	1	32	0.184284	0.12442	0.0815097	0.329431	0.425352	0.212177	0.143984	0.107419	0.375275	0.476262	0.265299	0.218135	0.122428	0.385037	0.730373	0.84375	240.118
cell395	0.617885	1.04	0.59412	72.6266	75.84	132.288	0.6756	724.773	29.1927	-1.1944	-1.6555	1	31	0.184284	0.12442	0.0815097	0.329431	0.425352	0.212177	0.143984	0.107419	0.375275	0.476262	0.265299	0.218135	0.122428	0.385037	0.730373	0.870968	156.382
cell396	0.855888	1.04348	0.820226	74.1812	75.84	105.709	0.6976	736.372	28.8726	-1.1518	-1.6457	1	29	0.192698	0.12442	0.0815097	0.361866	0.425352	0.220292	0.143984	0.107419	0.406107	0.476262	0.275286	0.233938	0.122914	0.399251	0.764272	0.862069	90.9286
cell397	0.697105	1	0.697105	75.7358	75.84	96.4201	0.7107	728.595	28.518	-1.1886	-1.6662	1	29	0.187117	0.12442	0.0815097	0.295249	0.425352	0.215727	0.143984	0.107419	0.349218	0.476262	0.269152	0.218135	0.122114	0.399251	0.764272	0.862069	85.6855
cell398	1.00484	1	1.00484	77.2905	75.84	81.4196	0.7118	705.418	28.1718	-1.2166	-1.7016	1	31	0.19363	0.12442	0.0888098	0.392553	0.425352	0.222859	0.146939	0.110742	0.441714	0.476262	0.275513	0.233938	0.122428	0.406124	0.730373	0.870968	59.0571
cell399	0.792702	1	0.792702	78.8451	75.84	61.2702	0.7092	620.858	27.7246	-1.3056	-1.7061	1	28	0.16468	0.12442	0.0815097	0.229055	0.425297	0.191339	0.143984	0.107419	0.292585	0.475705	0.237136	0.204968	0.121962	0.332943	0.418738	0.857143	69.3995
cell400	0.798231	1	0.798231	80.3997	75.84	44.3674	0.7062	528.994	27.3695	-1.1544	-1.725	1	27	0.168296	0.12442	0.09611	0.240308	0.425316	0.194987	0.143984	0.114064	0.301185	0.475891	0.237275	0.191802	0.12181	0.33441	0.419345	0.851852	54.041
cell401	1.13226	1	1.13226	81.9543	75.84	34.3097	0.7101	441.794	26.86	-1.2681	-1.7333	1	25	0.168832	0.12442	0.0815097	0.262814	0.425352	0.194216	0.143984	0.107419	0.318386	0.476262	0.250967	0.218135	0.123076	0.337345	0.420559	0.84	51.7037
cell402	1.10785	1	1.10785	83.509	75.84	39.4577	0.7277	360.122	26.5884	-1.3878	-1.7403	1	24	0.156006	0.12442	0.0801907	0.217802	0.425007	0.180113	0.143984	0.100493	0.283985	0.472732	0.242487	0.204968	0.122914	0.331475	0.42999	0.833333	51.5756
cell403	1.06191	1	1.06191	85.0636	75.84	37.77	0.7324	364.384	26.7097	-1.2997	-1.7611	1	23	0.162289	0.12442	0.10341	0.229055	0.425025	0.187503	0.143984	0.117387	0.292585	0.472918	0.251675	0.218135	0.124768	0.332943	0.451566	0.826087	48.9256
cell404	1.11656	1	1.11656	86.6182	75.84	39.814	0.7387	330.491	27.2484	-1.244	-1.7636	1	23	0.162289	0.12442	0.10341	0.229055	0.425025	0.187503	0.143984	0.117387	0.292585	0.472918	0.251675	0.218135	0.124768	0.332943	0.451566	0.826087	49.5828
cell405	1.07037	1	1.07037	88.1728	75.84	23.4686	0.7481	340.556	27.981	-1.1545	-1.7682	1	23	0.162289	0.12442	0.10341	0.229055	0.425025	0.187503	0.143984	0.117387	0.292585	0.472918	0.251675	0.218135	0.124768	0.332943	0.451566	0.826087	37.0967
cell406	1.12611	1	1.12611	89.7275	75.84	17.9762	0.7646	297.05	28.2648	-1.0085	-1.77	1	23	0.162289	0.12442	0.10341	0.229055	0.425025	0.187503	0.143984	0.117387	0.292585	0.472918	0.251675	0.218135	0.124768	0.332943	0.451566	0.826087	51.7351
cell407	1.08517	1	1.08517	91.2821	75.84	24.1592	0.7819	155.895	28.5074	-0.9468	-1.77	1	23	0.162289	0.12442	0.10341	0.229055	0.425025	0.187503	0.143984	0.117387	0.292585	0.472918	0.251675	0.218135	0.124768	0.332943	0.451566	0.826087	50.7171
cell408	1.12036	1	1.12036	92.8367	75.84	26.8134	0.7877	103.882	28.6864	-0.9172	-1.7747	0	23	0.162289	0.12442	0.10341	0.229055	0.425025	0.187503	0.143984	0.117387	0.292585	0.472918	0.251675	0.218135	0.124768	0.332943	0.451566	0.826087	25.7666
cell409	1.13591	1	1.13591	94.3913	75.84	26.649	0.7915	132.823	29.538	-1.2874	-1.7747	0	23	0.162289	0.12442	0.10341	0.229055	0.425025	0.187503	0.143984	0.117387	0.292585	0.472918	0.251675	0.218135	0.124768	0.332943	0.451566	0.826087	9.2035
cell410	1.11008	1	1.11008	95.946	75.84	27.0509	0.7932	133.857	29.0843	-1.0869	-1.7747	0	23	0.162289	0.12442	0.10341	0.229055	0.425025	0.187503	0.143984	0.117387	0.292585	0.472918	0.251675	0.218135	0.124768	0.332943	0.451566	0.826087	14.5226
cell411	1.00264	1	1.00264	97.5006	75.84	33.5974	0.7793	135.068	29.3153	-1.2422	-1.7747	0	25	0.176923	0.12442	0.11801	0.262814	0.425352	0.205438	0.146939	0.124033	0.318386	0.476262	0.272099	0.218135	0.123076	0.337345	0.832069	0.84	11.7849
cell412	1.13349	1	1.13349	99.0552	75.84	33.3283	0.7833	158.423	29.8544	-1.2806	-1.7755	0	24	0.175442	0.12442	0.11071	0.262814	0.425352	0.201941	0.145461	0.12071	0.318386	0.476262	0.280695	0.235222	0.125332	0.349268	0.832462	0.833333	2.40191
cell413	1.22369	1	1.22369	100.61	75.84	20.1959	0.7804	166.766	29.87	-1.2298	-1.7794	0	25	0.173124	0.12442	0.11801	0.262814	0.425352	0.199365	0.146939	0.124033	0.318386	0.476262	0.280246	0.252309	0.125897	0.337345	0.832069	0.84	0
cell414	1.27263	1	1.27263	102.164	75.84	8.5913	0.7869	287.467	29.87	-1.1929	-1.7799	0	25	0.173124	0.12442	0.11801	0.262814	0.425352	0.199365	0.146939	0.124033	0.318386	0.476262	0.26065	0.252309	0.125897	0.337345	0.420559	0.84	0
cell415	1.15162	1	1.15162	103.719	75.84	0.038	NA	NA	NA	NA	NA	0	24	0.159201	0.12442	0.11801	0.206549	0.424988	0.184165	0.146939	0.124033	0.275384	0.472546	0.254591	0.252309	0.125897	0.330008	0.408415	0.875	0
cell416	1.17809	1	1.17809	105.274	75.84	0.603	0.7662	274.235	31.21	-0.8923	-1.754	0	26	0.159201	0.12442	0.11801	0.206549	0.424988	0.184165	0.146939	0.124033	0.275384	0.472546	0.254591	0.252309	0.125897	0.330008	0.408415	0.807692	0
cell417	1.04677	1	1.04677	106.828	75.84	5.9228	0.7683	290.087	31.2822	-0.9618	-1.7456	0	27	0.161353	0.124578	0.11801	0.206549	0.41688	0.188312	0.147348	0.124033	0.275384	0.464838	0.247573	0.235222	0.12364	0.322669	0.407842	0.814815	0
cell418	0.912709	1	0.912709	108.383	75.84	16.3177	0.7474	301.595	31.5183	-1.1691	-1.7515	0	26	0.163001	0.12442	0.11801	0.206549	0.424988	0.190238	0.146939	0.124033	0.275384	0.472546	0.246444	0.218135	0.123076	0.330008	0.408415	0.807692	0
cell419	0.935786	1	0.935786	109.938	75.84	18.1086	0.7522	373.875	30.8907	-1.2718	-1.7579	0	26	0.163001	0.12442	0.11801	0.206549	0.424988	0.190238	0.146939	0.124033	0.275384	0.472546	0.246444	0.218135	0.123076	0.330008	0.408415	0.807692	0
cell420	0.942009	1	0.942009	111.492	75.84	16.6804	0.7556	414.361	29.5395	-1.344	-1.7696	0	26	0.163001	0.12442	0.11801	0.206549	0.424988	0.190238	0.146939	0.124033	0.275384	0.472546	0.246444	0.218135	0.123076	0.330008	0.408415	0.807692	0
cell421	0.852721	1	0.852721	113.047	75.84	22.916	0.7585	344.095	28.042	-1.2413	-1.7731	1	25	0.171083	0.124578	0.11801	0.217802	0.425007	0.202027	0.147348	0.124033	0.283985	0.472732	0.24651	0.204968	0.125171	0.331475	0.42999	0.8	5.17362
cell422	0.809275	1	0.809275	114.601	75.84	37.0246	0.7677	330.279	27.0454	-1.2133	-1.7722	1	24	0.169217	0.12442	0.11801	0.229055	0.425025	0.198166	0.146939	0.124033	0.292585	0.472918	0.25421	0.218135	0.129814	0.332943	0.451566	0.791667	41.4757
cell423	0.794614	1	0.794614	116.156	75.84	36.9531	0.779	355.182	26.3526	-1.277	-1.773	1	25	0.173897	0.124578	0.11801	0.262814	0.425007	0.204165	0.147348	0.124033	0.318193	0.472732	0.256807	0.235222	0.13112	0.331475	0.42999	0.8	47.0698
cell424	1.25523	1	1.25523	117.711	75.84	53.0665	0.7821	385.802	26.0489	-1.0902	-1.7735	1	23	0.175187	0.124578	0.120574	0.262814	0.425043	0.20466	0.147348	0.131854	0.318289	0.473104	0.265171	0.252405	0.128508	0.33441	0.473141	0.782609	36.8055
cell425	1.17203	1	1.17203	119.265	75.84	85.4772	0.7757	364.844	25.9328	-0.5436	-1.7698	1	23	0.175187	0.124578	0.120574	0.262814	0.425043	0.20466	0.147348	0.131854	0.318289	0.473104	0.265171	0.252405	0.128508	0.33441	0.473141	0.782609	54.1857
cell426	0.799433	1.07143	0.746138	120.82	75.84	104.921	0.7728	417.163	25.6859	-0.3977	-1.765	1	25	0.181502	0.124578	0.11071	0.262814	0.425007	0.21011	0.147348	0.12071	0.318386	0.472732	0.267191	0.252405	0.125171	0.349268	0.544749	0.8	66.9855
cell427	0.873911	1.06452	0.820946	122.375	75.84	166.071	0.7668	447.635	25.3183	-0.3358	-1.7599	1	27	0.190098	0.12575	0.119292	0.262816	0.425334	0.219378	0.147808	0.127943	0.318386	0.476076	0.274433	0.254493	0.127202	0.385037	0.523875	0.814815	65.7878
cell428	0.889303	1.06154	0.837749	123.929	75.84	236.657	0.7638	504.082	24.7911	-0.529	-1.7581	1	28	0.192141	0.124735	0.09611	0.359704	0.425316	0.219718	0.147757	0.114064	0.410882	0.475891	0.27598	0.2525	0.124204	0.403833	0.525601	0.821429	56.8057
cell429	0.611013	1.06154	0.575592	125.484	75.84	278.772	0.7583	606.518	24.4662	-0.6327	-1.7574	1	28	0.188222	0.12442	0.0775528	0.359704	0.425316	0.215016	0.146939	0.0866422	0.410882	0.475891	0.265273	0.252309	0.12259	0.403833	0.525601	0.821429	52.0415
cell430	0.853812	1.0678	0.799601	127.038	75.84	176.673	0.7435	632.144	24.3579	-0.5694	-1.7593	1	26	0.200836	0.124735	0.11801	0.424298	0.425352	0.230137	0.147757	0.124033	0.472546	0.476262	0.283485	0.2525	0.125897	0.408415	0.529214	0.807692	46.8754
cell431	0.614451	1.05	0.585192	128.593	75.84	58.5385	0.7375	617.476	24.4349	-1.178	-1.7537	1	26	0.184559	0.12442	0.0815097	0.262814	0.425352	0.211544	0.146939	0.107419	0.318386	0.476262	0.266048	0.252309	0.123076	0.39696	0.529214	0.807692	48.3641
cell432	0.570268	1.04167	0.547457	130.148	75.84	48.2039	0.7362	469.568	24.9615	-1.436	-1.7499	1	30	0.197055	0.12442	0.0815097	0.424436	0.425352	0.225177	0.146939	0.107419	0.472546	0.476262	0.289317	0.252309	0.122914	0.411217	0.771498	0.833333	51.3699
cell433	0.460698	1.04167	0.44227	131.702	75.84	36.1772	0.7416	381.255	25.0499	-1.2394	-1.7488	1	28	0.181506	0.12442	0.0801907	0.29511	0.425279	0.207716	0.143984	0.100493	0.349218	0.475519	0.273421	0.233938	0.122114	0.399251	0.771498	0.892857	35.2654
cell434	0.188536	1	0.188536	133.257	75.84	32.4699	0.7458	368.857	24.7257	-1.2075	-1.741	1	24	0.182467	0.12442	0.0815097	0.262814	0.425352	0.20934	0.146939	0.107419	0.318386	0.476262	0.276769	0.218135	0.121507	0.39696	0.832069	0.875	41.7236
cell435	0.147425	1	0.147425	134.812	75.84	32.0334	0.7521	389.03	24.3729	-1.2993	-1.7458	1	24	0.182467	0.12442	0.0815097	0.262814	0.425352	0.20934	0.146939	0.107419	0.318386	0.476262	0.276769	0.218135	0.121507	0.39696	0.832069	0.875	41.1148
cell436	0	NA	NA	136.366	75.84	26.2426	0.7526	417.061	23.9822	-1.0413	-1.7573	1	22	0.156956	0.12442	0.0700093	0.229055	0.425025	0.181439	0.143984	0.0831188	0.292585	0.472918	0.234256	0.17125	0.10764	0.332943	0.527765	0.863636	20.318
cell437	1.26795	1	1.26795	137.921	75.84	18.9712	0.7469	260.302	24.0242	-0.8843	-1.7628	1	17	0.156077	0.12442	0.11071	0.217802	0.311575	0.18328	0.146939	0.12071	0.283985	0.365749	0.253373	0.218135	0.125171	0.331475	0.529849	0.882353	4.49821
cell438	1.18491	1	1.18491	139.475	75.84	14.5188	0.7515	182.833	23.7293	-0.7572	-1.763	1	18	0.156077	0.12442	0.11071	0.217802	0.311575	0.18328	0.146939	0.12071	0.283985	0.365749	0.253373	0.218135	0.125171	0.331475	0.529849	0.833333	3.54497
cell439	1.28461	1	1.28461	141.03	75.84	13.8058	0.763	360.011	23.9422	-0.7063	-1.7683	1	18	0.156077	0.12442	0.11071	0.217802	0.311575	0.18328	0.146939	0.12071	0.283985	0.365749	0.253373	0.218135	0.125171	0.331475	0.529849	0.833333	5.26608
cell440	1.13233	1	1.13233	142.585	75.84	16.3444	0.763	364.458	24.1377	-0.6976	-1.7683	1	17	0.152472	0.12442	0.10341	0.182769	0.319702	0.176701	0.145461	0.117387	0.224724	0.373643	0.259239	0.235222	0.124444	0.332943	0.551998	0.823529	17.0172
cell441	1.1614	1	1.1614	144.139	75.84	21.2609	0.7758	380.398	24.2372	-0.6844	-1.7745	1	17	0.152472	0.12442	0.10341	0.182769	0.319702	0.176701	0.145461	0.117387	0.224724	0.373643	0.259239	0.235222	0.124444	0.332943	0.551998	0.823529	28.4378
cell442	1.35821	1	1.35821	145.694	75.84	23.1193	0.7755	433.451	23.9313	-0.6438	-1.778	1	17	0.170639	0.12442	0.11071	0.262814	0.425098	0.196424	0.146939	0.12071	0.318386	0.473661	0.269184	0.252309	0.125171	0.349268	0.537868	0.882353	31.579
cell443	1.39625	1	1.39625	147.249	75.84	24.7587	0.7805	245.881	24.5451	-0.6826	-1.778	1	18	0.170639	0.12442	0.11071	0.262814	0.425098	0.196424	0.146939	0.12071	0.318386	0.473661	0.269184	0.252309	0.125171	0.349268	0.537868	0.833333	31.0816
cell444	1.38535	1	1.38535	148.803	75.84	27.1836	0.7861	238.84	24.6808	-0.929	-1.7789	1	17	0.170639	0.12442	0.11071	0.262814	0.425098	0.196424	0.146939	0.12071	0.318386	0.473661	0.269184	0.252309	0.125171	0.349268	0.537868	0.882353	32.0827
cell445	0	NA	NA	150.358	75.84	28.9186	0.7884	200.137	25.0223	-0.9878	-1.7809	1	16	0.162334	0.12442	0.10341	0.262814	0.319704	0.188872	0.145461	0.117387	0.318241	0.373643	0.260427	0.235222	0.124444	0.332943	0.551998	0.875	33.4036
cell446	0	NA	NA	151.912	75.84	30.2839	0.8093	162.838	24.8781	-1.0415	-1.7819	1	15	0.154605	0.12442	0.09611	0.209451	0.327829	0.178928	0.143984	0.114064	0.255944	0.381537	0.256911	0.218135	0.123718	0.33441	0.574146	0.866667	34.526
cell447	0	NA	NA	153.467	75.84	36.7656	0.8265	156.708	25.6404	-1.4163	-1.7832	1	15	0.162334	0.12442	0.10341	0.262814	0.319704	0.188872	0.145461	0.117387	0.318241	0.373643	0.260427	0.235222	0.124444	0.332943	0.551998	0.933333	35.8996
cell448	0	NA	NA	155.022	75.84	40.4363	0.8393	109.718	26.1097	-1.4646	-1.7854	1	15	0.162334	0.12442	0.10341	0.262814	0.319704	0.188872	0.145461	0.117387	0.318241	0.373643	0.260427	0.235222	0.124444	0.332943	0.551998	0.933333	40.3766
cell449	0	NA	NA	156.576	75.84	38.9593	0.8481	84.9921	26.445	-1.5297	-1.7887	1	14	0.154605	0.12442	0.09611	0.209451	0.327831	0.178909	0.143984	0.114064	0.255799	0.381537	0.261037	0.218135	0.123718	0.33441	0.574146	0.928571	43.8497
cell450	0	NA	NA	158.131	75.84	48.2844	0.8631	71.7706	26.7719	-1.4379	-1.7887	1	9	0.167919	0.12442	0.0700093	0.262815	0.360338	0.194229	0.143984	0.0831188	0.318241	0.413112	0.276698	0.218135	0.124444	0.332943	0.638892	1	47.9205
cell451	0	NA	NA	159.686	75.84	56.5423	0.8759	41.8377	27.083	-1.378	-1.7889	1	9	0.167919	0.12442	0.0700093	0.262815	0.360338	0.194229	0.143984	0.0831188	0.318241	0.413112	0.276698	0.218135	0.124444	0.332943	0.638892	1	52.5005
cell452	0	NA	NA	161.24	75.84	62.3069	0.8824	40.7552	27.3842	-1.2527	-1.79	1	8	0.173356	0.12442	0.0642591	0.262816	0.368465	0.20014	0.143785	0.0709688	0.318289	0.421006	0.301623	0.262137	0.128846	0.33441	0.664021	1	55.4911
cell453	0	NA	NA	162.795	75.84	70.7914	0.8878	47.732	27.6981	-1.2994	-1.79	1	8	0.173356	0.12442	0.0642591	0.262816	0.368465	0.200509	0.145262	0.0709688	0.318289	0.421006	0.294626	0.262137	0.123718	0.33441	0.664021	1	58.7612
cell454	0	NA	NA	164.349	75.84	89.1405	0.8959	28.0829	28.0304	-1.3386	-1.79	1	6	0.189668	0.172162	0.0527587	0.262817	0.384718	0.218925	0.212782	0.0466688	0.318386	0.436793	0.359575	0.318074	0.218135	0.337345	0.714279	1	70.1837
cell455	0	NA	NA	165.904	75.84	112.111	0.9001	32.1965	28.3719	-1.1771	-1.79	1	6	0.189668	0.172162	0.0527587	0.262817	0.384718	0.218925	0.212782	0.0466688	0.318386	0.436793	0.359575	0.318074	0.218135	0.337345	0.714279	1	87.3871
cell456	0	NA	NA	167.459	75.84	147.054	0.9064	25.4345	28.6933	-0.9417	-1.79	1	6	0.189668	0.172162	0.0527587	0.262817	0.384718	0.218925	0.212782	0.0466688	0.318386	0.436793	0.359575	0.318074	0.218135	0.337345	0.714279	1	151.667
cell457	0.465674	1	0.465674	169.013	75.84	180.413	0.9096	13.7993	28.979	-0.6234	-1.79	1	7	0.223187	0.262814	0.0585089	0.392002	0.425036	0.255156	0.318144	0.0588188	0.441714	0.475147	0.383809	0.330008	0.235736	0.49084	0.746711	1	191.042
cell458	0.433999	1	0.433999	170.568	75.84	217.645	0.9135	12.2754	29.2219	-0.4815	-1.79	1	7	0.223187	0.262814	0.0585089	0.392002	0.425036	0.255156	0.318144	0.0588188	0.441714	0.475147	0.383809	0.330008	0.235736	0.49084	0.746711	1	205.843
cell459	0.750824	1	0.750824	172.123	75.84	307.726	0.9137	11.928	29.4126	-0.3601	-1.79	1	8	0.228141	0.262815	0.0642591	0.359706	0.424983	0.26303	0.318144	0.0709688	0.410882	0.474962	0.403325	0.333676	0.253337	0.535651	0.73493	1	238.937
cell460	0.772706	1	0.772706	173.677	75.84	440.257	0.9134	12.7073	29.5617	-0.4336	-1.79	1	8	0.228141	0.262815	0.0642591	0.359706	0.424983	0.26303	0.318144	0.0709688	0.410882	0.474962	0.403325	0.333676	0.253337	0.535651	0.73493	1	281.942
cell461	0.843768	1	0.843768	175.232	75.84	561.304	0.9132	11.1312	29.6691	-0.2926	-1.79	1	7	0.249088	0.262817	0.0947697	0.392002	0.425036	0.28526	0.318144	0.100964	0.441714	0.475147	0.412751	0.330008	0.235736	0.537796	0.749929	1	377.15
cell462	0.84239	1	0.84239	176.786	75.84	648.151	0.9111	25.1045	29.7377	-0.2699	-1.7896	1	7	0.249088	0.262817	0.0947697	0.392002	0.425036	0.28526	0.318144	0.100964	0.441714	0.475147	0.412751	0.330008	0.235736	0.537796	0.749929	1	749.098
cell463	0.852284	1	0.852284	178.341	75.84	740.443	0.9074	36.354	29.7737	-0.3162	-1.7887	1	8	0.249088	0.262817	0.0947697	0.392002	0.425036	0.28526	0.318144	0.100964	0.441714	0.475147	0.412751	0.330008	0.235736	0.537796	0.749929	0.875	1015.34
cell464	0.841021	1	0.841021	179.896	75.84	904.61	0.907	32.5167	29.78	-0.4896	-1.7905	1	8	0.249088	0.262817	0.0947697	0.392002	0.425036	0.28526	0.318144	0.100964	0.441714	0.475147	0.412751	0.330008	0.235736	0.537796	0.749929	0.875	1106.76
cell465	0.576181	1	0.576181	-179.223	71.6857	28.9876	0.7717	140.797	29.8163	-1.158	-1.6793	1	28	0.173506	0.124735	0.0814934	0.262814	0.425352	0.215107	0.147757	0.107341	0.318386	0.476262	0.243156	0.172701	0.125171	0.331475	0.5154	0.892857	34.0771
cell466	0.108041	1	0.108041	-177.668	71.6857	38.1692	0.7576	128.134	30.1369	-0.9545	-1.629	1	31	0.168741	0.12442	0.0814447	0.251561	0.425352	0.208146	0.146939	0.107107	0.309786	0.476262	0.22352	0.164593	0.120404	0.321951	0.503827	0.870968	38.9667
cell467	0.106121	1	0.106121	-176.113	71.6857	56.3595	0.732	112.199	30.3219	-0.9886	-1.5374	1	32	0.172101	0.125592	0.0814609	0.262814	0.425352	0.212084	0.147399	0.107185	0.318386	0.476262	0.22577	0.167921	0.120869	0.313894	0.498041	0.875	61.7567
cell468	0.791614	1	0.791614	-174.559	71.6857	60.0783	0.6871	129.858	30.3408	-1.068	-1.4282	1	34	0.166627	0.12442	0.0814285	0.262814	0.425352	0.203145	0.145461	0.106593	0.318386	0.476262	0.218565	0.157071	0.115989	0.297781	0.486468	0.882353	85.5958
cell469	0.525509	1	0.525509	-173.004	71.6857	51.2152	0.6868	209.126	30.3158	-1.0842	-1.3751	1	36	0.171696	0.12442	0.0814285	0.262814	0.425352	0.207541	0.145461	0.105284	0.318386	0.476262	0.223144	0.157071	0.120404	0.321951	0.487877	0.888889	54.3567
cell470	0.699797	1	0.699797	-171.45	71.6857	53.5926	0.6843	243.536	30.2963	-1.1441	-1.2665	1	35	0.163514	0.12442	0.0814285	0.262814	0.425352	0.198872	0.143984	0.104848	0.318386	0.476262	0.215941	0.149548	0.119938	0.289724	0.480681	0.885714	56.228
cell471	0.860348	1	0.860348	-169.895	71.6857	52.6074	0.6775	322.823	30.3169	-1.257	-1.2165	1	41	0.163477	0.119562	0.0814285	0.251561	0.425352	0.195626	0.130793	0.107029	0.309786	0.476262	0.213721	0.139901	0.0936545	0.289084	0.554227	0.902439	55.9754
cell472	0.837151	1	0.837151	-168.34	71.6857	49.3279	0.6691	404.546	30.3772	-1.2858	-1.2089	1	46	0.167512	0.124186	0.0814285	0.262814	0.425352	0.199519	0.136763	0.107029	0.318386	0.476262	0.227376	0.172701	0.119938	0.330008	0.538546	0.891304	50.8713
cell473	0.854195	1	0.854195	-166.786	71.6857	46.1202	0.6634	536.672	30.43	-1.2486	-1.2169	1	58	0.162537	0.124303	0.0814609	0.206549	0.425352	0.192947	0.140174	0.107185	0.275384	0.476262	0.222149	0.173474	0.122411	0.288444	0.513451	0.827586	46.5153
cell474	0.86678	1	0.86678	-165.231	71.6857	42.8327	0.6753	496.501	30.4114	-1.1244	-1.2325	1	62	0.16104	0.12442	0.0815097	0.206549	0.425352	0.191351	0.144154	0.107419	0.275384	0.476262	0.22887	0.177852	0.122338	0.321951	0.557705	0.83871	44.934
cell475	0.853709	1	0.853709	-163.676	71.6857	42.0666	0.6987	379.128	30.1885	-1.4135	-1.2912	1	62	0.160222	0.12442	0.0815097	0.206549	0.425352	0.190042	0.143984	0.107419	0.275384	0.476262	0.225766	0.174247	0.120869	0.313894	0.555576	0.854839	43.4045
cell476	0.825175	1	0.825175	-162.122	71.6857	40.3368	0.711	195.053	30.0886	-1.4675	-1.3954	1	62	0.160477	0.12442	0.0814609	0.206549	0.425352	0.189921	0.143984	0.107185	0.275384	0.476262	0.23076	0.181458	0.122807	0.320461	0.555576	0.854839	46.4807
cell477	0.747344	1	0.747344	-160.567	71.6857	43.9599	0.7246	92.9581	30.0408	-1.5283	-1.52	1	60	0.16303	0.12442	0.0815097	0.206549	0.425352	0.192559	0.143984	0.107419	0.275384	0.476262	0.234788	0.183446	0.123076	0.330008	0.559834	0.85	52.0661
cell478	0.687499	1.03483	0.664362	-159.013	71.6857	71.5122	0.7085	94.7568	29.9831	-1.1947	-1.6835	1	61	0.168548	0.12442	0.0815097	0.251561	0.425352	0.199441	0.144858	0.107419	0.309592	0.476262	0.242231	0.196364	0.122718	0.331244	0.557705	0.852459	64.0145
cell479	0.707542	1.03483	0.68373	-157.458	71.6857	190.141	0.7177	117.327	29.8576	-0.9496	-1.7195	1	62	0.170544	0.12442	0.0814609	0.262814	0.425352	0.201272	0.143984	0.107185	0.318289	0.476262	0.242706	0.191802	0.122411	0.335028	0.555576	0.854839	125.156
cell480	0.819688	1	0.819688	-155.903	71.6857	523.128	0.7428	99.1545	29.65	-0.4086	-1.7243	1	53	0.163377	0.12442	0.0814285	0.262814	0.425352	0.193835	0.143984	0.107029	0.318144	0.476262	0.244376	0.20292	0.123076	0.331553	0.570479	0.867925	193.034
cell481	0.965256	1	0.965256	-154.349	71.6857	961.003	0.7434	81.9158	29.4526	-0.5701	-1.7296	1	53	0.172687	0.12442	0.0814934	0.262814	0.425352	0.205379	0.145732	0.107419	0.318386	0.476262	0.25698	0.218135	0.13112	0.349268	0.572607	0.849057	504.204
cell482	0.961404	1.03704	0.927068	-152.794	71.6857	1349.93	0.7603	81.662	29.2197	-0.4685	-1.7409	1	55	0.179994	0.12442	0.0815097	0.262816	0.425352	0.213459	0.145732	0.107419	0.318386	0.476262	0.266524	0.233938	0.127202	0.385037	0.56835	0.854545	1659.04
cell483	0.748908	1.03759	0.721774	-151.239	71.6857	1804.05	0.7648	114.927	29.0405	-0.395	-1.7545	1	53	0.190733	0.124578	0.0814772	0.292732	0.425352	0.226443	0.147348	0.107419	0.380087	0.476262	0.259619	0.226036	0.129814	0.33387	0.537146	0.830189	2786.82
cell484	0.848436	1.03759	0.817696	-149.685	71.6857	2152.25	0.771	318.639	28.8384	-0.1468	-1.7582	1	53	0.197564	0.12575	0.0814772	0.37141	0.425352	0.233871	0.147808	0.107419	0.472546	0.476262	0.267556	0.242284	0.129814	0.365773	0.537146	0.830189	3292.55
cell485	0.768095	1.03937	0.739	-148.13	71.6857	2376.06	0.7767	270.324	28.6736	-0.2996	-1.7611	1	51	0.196245	0.126764	0.0814609	0.389039	0.425352	0.232209	0.147859	0.107419	0.472546	0.476262	0.271374	0.233938	0.128508	0.403833	0.537612	0.843137	3369.44
cell486	0.801832	1.07117	0.748554	-146.576	71.6857	2653.04	0.7813	245.982	28.5168	-0.4051	-1.7645	1	50	0.195379	0.128085	0.0815097	0.321678	0.425352	0.23229	0.152459	0.107419	0.441727	0.476262	0.280526	0.243124	0.127202	0.41813	0.539872	0.84	3398.49
cell487	0.865169	1.09554	0.789719	-145.021	71.6857	2599.89	0.7831	247.659	28.4027	-0.3839	-1.7641	1	50	0.197338	0.128085	0.0815097	0.344098	0.425352	0.233982	0.152459	0.107419	0.455937	0.476262	0.279382	0.243124	0.127202	0.41813	0.539872	0.84	3400.65
cell488	0.832909	1.07299	0.776249	-143.466	71.6857	2642.14	0.7812	276.299	28.3585	-0.384	-1.7421	1	49	0.19371	0.126764	0.0815097	0.336151	0.425352	0.230189	0.147859	0.107419	0.472546	0.476262	0.280012	0.233938	0.125897	0.420559	0.539942	0.836735	3236.76
cell489	0.884205	1.09554	0.807094	-141.912	71.6857	2661.18	0.7797	438.73	28.4507	-0.4162	-1.7262	1	50	0.197338	0.128085	0.0815097	0.344098	0.425352	0.233982	0.152459	0.107419	0.455937	0.476262	0.279382	0.243124	0.127202	0.41813	0.539872	0.84	3073.73
cell490	0.853131	1.09554	0.77873	-140.357	71.6857	2467.62	0.7821	473.608	28.657	-0.4263	-1.7052	1	49	0.197338	0.128085	0.0815097	0.344098	0.425352	0.233982	0.152459	0.107419	0.455937	0.476262	0.279382	0.243124	0.127202	0.41813	0.539872	0.857143	2740.83
cell491	0.831908	1.09554	0.759358	-138.802	71.6857	2217.24	0.7787	470.887	28.9002	-0.4032	-1.6639	1	50	0.193601	0.126764	0.0814609	0.342111	0.425352	0.229464	0.147859	0.107419	0.439327	0.476262	0.274464	0.233938	0.124204	0.415702	0.539802	0.86	2608.77
cell492	0.87525	1.07895	0.811207	-137.248	71.6857	1930.39	0.7801	462.43	29.1791	-0.3932	-1.6464	1	48	0.188771	0.12442	0.0814285	0.336151	0.425352	0.224593	0.146939	0.107419	0.472546	0.476262	0.270705	0.200926	0.123076	0.420559	0.539942	0.854167	2325.08
cell493	0.812158	1.075	0.755496	-135.693	71.6857	1718.13	0.7772	432.78	29.1903	-0.3064	-1.6319	1	51	0.187249	0.12442	0.0814609	0.306817	0.425352	0.2226	0.146939	0.107419	0.410882	0.476262	0.271789	0.218135	0.124204	0.415702	0.539802	0.843137	2077.01
cell494	0.82444	1.075	0.766921	-134.139	71.6857	1416.6	0.7689	411.133	29.19	-0.2362	-1.6265	1	50	0.187249	0.12442	0.0814609	0.306817	0.425352	0.2226	0.146939	0.107419	0.410882	0.476262	0.271789	0.218135	0.124204	0.415702	0.539802	0.86	1846.5
cell495	0.781949	1.07491	0.727458	-132.584	71.6857	1086.76	0.7616	514.795	29.343	-0.1613	-1.6381	1	49	0.182975	0.12442	0.0814285	0.262817	0.425352	0.218329	0.143984	0.107419	0.318386	0.476262	0.26596	0.200926	0.123076	0.408415	0.539942	0.836735	1479.76
cell496	0.806778	1.07692	0.749151	-131.029	71.6857	724.335	0.7363	591.54	29.6214	-0.5205	-1.6664	1	49	0.181588	0.12442	0.0814447	0.262817	0.425352	0.216649	0.145461	0.107419	0.318386	0.476262	0.266521	0.20953	0.12364	0.406124	0.539872	0.857143	916.478
cell497	0.75237	1.04478	0.720125	-129.475	71.6857	289.879	0.7102	553.726	29.8858	-0.4118	-1.668	1	46	0.168766	0.12442	0.0801258	0.262814	0.425352	0.201487	0.143785	0.100181	0.318386	0.476262	0.241608	0.187624	0.122914	0.349268	0.52968	0.869565	341.42
cell498	0.817705	1	0.817705	-127.92	71.6857	209.363	0.6676	431.835	30.0826	-0.4528	-1.6621	1	46	0.163322	0.12442	0.0801258	0.217802	0.425352	0.196558	0.143785	0.100181	0.283985	0.476262	0.230882	0.179407	0.122114	0.332712	0.428603	0.869565	397.549
cell499	0.879706	1	0.879706	-126.365	71.6857	194.758	0.6425	339.994	30.326	-0.3998	-1.645	1	46	0.16542	0.12442	0.078823	0.229055	0.425352	0.198844	0.143984	0.0933337	0.292585	0.476262	0.232306	0.183446	0.121962	0.33387	0.43439	0.847826	457.985
cell500	0.927155	1	0.927155	-124.811	71.6857	134.922	0.6241	413.806	30.4108	-0.2207	-1.6111	1	45	0.166647	0.12442	0.0775203	0.240308	0.425352	0.200635	0.143984	0.0864862	0.301185	0.476262	0.236134	0.187624	0.12259	0.335028	0.440176	0.844444	253.091
cell501	0.887896	1.04464	0.849952	-123.256	71.6857	93.4028	0.6154	447.901	30.8517	-0.4819	-1.4971	0	46	0.171248	0.12442	0.078823	0.262814	0.425352	0.205477	0.143984	0.0933337	0.318386	0.476262	0.23658	0.191802	0.122752	0.33387	0.43439	0.847826	41.747
cell502	0.886847	1.04464	0.848948	-121.702	71.6857	66.1101	0.6253	381.471	30.942	-1.233	-1.4426	0	46	0.171248	0.12442	0.078823	0.262814	0.425352	0.205477	0.143984	0.0933337	0.318386	0.476262	0.23658	0.191802	0.122752	0.33387	0.43439	0.847826	33.3954
cell503	0.897772	1	0.897772	-120.147	71.6857	93.3419	0.6498	426.8	31.177	-0.9769	-1.4433	1	45	0.166647	0.12442	0.0775203	0.240308	0.425352	0.200635	0.143984	0.0864862	0.301185	0.476262	0.236134	0.187624	0.12259	0.335028	0.440176	0.844444	168.518
cell504	0.836161	1	0.836161	-118.592	71.6857	110.382	0.692	365.163	31.2786	-0.9808	-1.438	1	45	0.166647	0.12442	0.0775203	0.240308	0.425352	0.200635	0.143984	0.0864862	0.301185	0.476262	0.236134	0.187624	0.12259	0.335028	0.440176	0.844444	99.3734
cell505	0.852899	1	0.852899	-117.038	71.6857	65.7253	0.7211	360.709	30.6924	-0.7711	-1.4081	0	43	0.159655	0.12442	0.0762176	0.206549	0.425352	0.193185	0.143984	0.0796386	0.275384	0.476262	0.231149	0.183446	0.122428	0.331244	0.445963	0.860465	46.9545
cell506	3.70393	1	3.70393	-115.483	71.6857	7.7906	0.7145	411.835	31.8925	-0.8162	-1.3614	0	28	0.162401	0.12442	0.0815097	0.206549	0.425261	0.189553	0.143984	0.107419	0.275384	0.475333	0.240189	0.187624	0.123076	0.330008	0.506013	0.928571	27.6173
cell507	3.59911	1	3.59911	-113.928	71.6857	4.6279	0.8317	91.0855	28.4873	-0.3427	-1.7287	0	26	0.163932	0.12442	0.0814772	0.229055	0.425297	0.189399	0.143984	0.107263	0.292585	0.475705	0.250201	0.204968	0.124768	0.332943	0.519026	0.923077	0
cell508	1.38935	1	1.38935	-112.374	71.6857	6.7491	0.7961	124.7	28.4851	-0.8787	-1.4536	0	23	0.168611	0.12442	0.0815097	0.262814	0.425352	0.19405	0.143984	0.107419	0.318386	0.476262	0.259284	0.218135	0.125897	0.337345	0.538546	0.913043	0
cell509	1.42523	1	1.42523	-110.819	71.6857	14.3942	0.8463	71.2208	28.5764	-0.7055	-1.7789	0	20	0.179073	0.124578	0.0775528	0.262814	0.425352	0.206642	0.147348	0.0866422	0.318386	0.476262	0.251047	0.194692	0.124204	0.313805	0.583752	0.9	0
cell510	1.40908	1	1.40908	-109.265	71.6857	16.5781	0.8347	64.8844	28.5447	-0.6402	-1.79	0	20	0.179073	0.124578	0.0775528	0.262814	0.425352	0.206642	0.147348	0.0866422	0.318386	0.476262	0.251047	0.194692	0.124204	0.313805	0.583752	0.9	0
cell511	1.43894	1	1.43894	-107.71	71.6857	21.3	0.8404	60.4249	28.8716	-0.5098	-1.7643	0	20	0.179073	0.124578	0.0775528	0.262814	0.425352	0.206642	0.147348	0.0866422	0.318386	0.476262	0.251047	0.194692	0.124204	0.313805	0.583752	0.9	58.5127
cell512	1.51597	1	1.51597	-106.155	71.6857	1.943	0.7946	68.945	30.9211	-0.6028	-1.7001	0	19	0.179073	0.124578	0.0775528	0.262814	0.425352	0.206642	0.147348	0.0866422	0.318386	0.476262	0.251047	0.194692	0.124204	0.313805	0.583752	0.947368	0
cell513	1.4503	1	1.4503	-104.601	71.6857	55.6933	0.8243	61.7104	30.9302	-0.684	-1.778	0	23	0.166603	0.12442	0.0815097	0.251561	0.425334	0.191774	0.143984	0.107419	0.309786	0.476076	0.259157	0.226036	0.127202	0.335877	0.532039	0.956522	67.3701
cell514	1.50965	1	1.50965	-103.046	71.6857	144.833	0.8238	76.5218	30.7729	-0.6064	-1.7788	1	24	0.166603	0.12442	0.0815097	0.251561	0.425334	0.191774	0.143984	0.107419	0.309786	0.476076	0.259157	0.226036	0.127202	0.335877	0.532039	0.916667	233.297
cell515	1.61907	1	1.61907	-101.491	71.6857	84.3336	0.8273	57.4577	30.6965	-0.8335	-1.7766	1	24	0.166603	0.12442	0.0815097	0.251561	0.425334	0.191774	0.143984	0.107419	0.309786	0.476076	0.259157	0.226036	0.127202	0.335877	0.532039	0.916667	209.985
cell516	1.19632	1	1.19632	-99.9368	71.6857	55.7696	0.808	68.8598	30.8058	-1.075	-1.7639	1	25	0.173974	0.12442	0.0815097	0.262814	0.425316	0.211335	0.143984	0.107419	0.318386	0.476262	0.254391	0.218135	0.128508	0.33441	0.525533	0.92	114.348
cell517	1.25607	1	1.25607	-98.3822	71.6857	47.9677	0.794	74.506	30.0268	-1.2425	-1.7484	0	26	0.170122	0.12442	0.0815097	0.262814	0.425297	0.207005	0.143984	0.107419	0.318386	0.476262	0.249621	0.204968	0.129814	0.332943	0.519026	0.923077	28.046
cell518	1.3971	1	1.3971	-96.8276	71.6857	142.008	0.7961	83.1824	29.7271	-1.0369	-1.7551	1	26	0.170122	0.12442	0.0815097	0.262814	0.425297	0.207005	0.143984	0.107419	0.318386	0.476262	0.249621	0.204968	0.129814	0.332943	0.519026	0.923077	352.133
cell519	1.5821	1	1.5821	-95.2729	71.6857	98.4665	0.7898	91.5597	29.8864	-0.9505	-1.7499	0	20	0.18097	0.12442	0.0921531	0.262814	0.425352	0.20735	0.145461	0.0932877	0.318386	0.476262	0.248939	0.181526	0.124204	0.313805	0.583752	0.9	181.698
cell520	1.54986	1	1.54986	-93.7183	71.6857	35.5893	0.752	69.4352	30.1677	-0.751	-1.7464	0	22	0.171024	0.12442	0.0801907	0.262814	0.425352	0.197357	0.143984	0.100493	0.318386	0.476262	0.242737	0.181526	0.125332	0.297602	0.553614	0.909091	108.259
cell521	1.67818	1	1.67818	-92.1637	71.6857	180.729	0.7638	61.899	30.2905	-0.6323	-1.7445	1	24	0.164546	0.12442	0.0815097	0.251561	0.425334	0.189936	0.143785	0.107419	0.309786	0.476076	0.254047	0.204968	0.127202	0.335877	0.532039	0.916667	290.903
cell522	1.28144	1	1.28144	-90.6091	71.6857	202.621	0.7743	77.714	30.4815	-0.5721	-1.7324	1	26	0.173446	0.12442	0.0815097	0.262814	0.425297	0.212319	0.143984	0.107419	0.318386	0.476262	0.243283	0.181526	0.124768	0.332943	0.519026	0.923077	273.299
cell523	1.45684	1	1.45684	-89.0544	71.6857	31.7962	0.7711	91.8853	30.3955	-0.6764	-1.7381	0	26	0.173446	0.12442	0.0815097	0.262814	0.425297	0.212319	0.143984	0.107419	0.318386	0.476262	0.243283	0.181526	0.124768	0.332943	0.519026	0.923077	10.0589
cell524	1.27986	1	1.27986	-87.4998	71.6857	11.4239	0.8079	213.699	30.43	-0.7872	-1.7229	0	25	0.172007	0.12442	0.0815097	0.262814	0.425316	0.209577	0.143984	0.107419	0.318386	0.476262	0.249504	0.191802	0.128508	0.33441	0.525533	0.92	2.82907
cell525	1.45792	1	1.45792	-85.9452	71.6857	101.912	0.812	328.957	30.532	-0.5084	-1.6442	0	26	0.186252	0.12442	0.0815097	0.292149	0.425352	0.226995	0.145461	0.107419	0.38005	0.476262	0.261412	0.181526	0.124768	0.332943	0.788041	0.923077	95.0425
cell526	1.70346	1	1.70346	-84.3906	71.6857	12.3444	0.8201	343.56	30.4897	-0.3072	-1.6169	0	20	0.182317	0.12442	0.100772	0.262814	0.425352	0.210931	0.146939	0.103536	0.318386	0.476262	0.240697	0.17125	0.122752	0.305703	0.567898	0.95	15.1828
cell527	NA	NA	NA	-82.8359	71.6857	1.6404	0.7423	102.176	29.9273	-0.1647	-1.5512	0	2	0.12159	0.12159	0.0706149	0.172565	0.198053	0.157549	0.157549	0.0868486	0.22825	0.263601	0.0840579	0.0840579	0.0743757	0.0937401	0.0985812	1	0
cell528	1.35201	1	1.35201	-81.2813	71.6857	27.0993	0.8121	388.931	32.4696	0.373	-1.5392	0	17	0.152934	0.12442	0.0815097	0.206549	0.303448	0.180309	0.143785	0.107419	0.275384	0.357855	0.211473	0.155575	0.100195	0.256485	0.455523	0.941176	0
cell529	0.997465	1	0.997465	-79.7267	71.6857	90.2345	0.7858	397.623	32.5189	0.4891	-1.5424	0	17	0.143377	0.12442	0.0815097	0.206549	0.303357	0.170689	0.143586	0.107419	0.275384	0.356926	0.17874	0.136585	0.100195	0.2525	0.355112	0.941176	0
cell530	0.994538	1	0.994538	-78.1721	71.6857	96.2708	0.7485	393.926	32.6157	0.3465	-1.5532	0	28	0.166411	0.12442	0.0815097	0.262814	0.425261	0.203048	0.143785	0.107419	0.318386	0.476262	0.227471	0.160399	0.122266	0.330008	0.418924	0.928571	0
cell531	1.41346	1	1.41346	-76.6174	71.6857	70.566	0.6437	436.327	32.5937	0.9679	-1.5585	0	23	0.176972	0.12442	0.0888098	0.262814	0.425334	0.205729	0.145461	0.110742	0.318386	0.476076	0.235266	0.181526	0.121659	0.299935	0.489548	0.956522	0
cell532	1.44426	1	1.44426	-75.0628	71.6857	89.6397	0.6647	385.36	32.8148	-0.0723	-1.5564	0	22	0.183655	0.12442	0.11801	0.262814	0.425352	0.213635	0.146939	0.124033	0.318386	0.476262	0.243234	0.191802	0.122266	0.30159	0.493081	0.954545	53.5009
cell533	0.953862	1.04348	0.914118	-73.5082	71.6857	225.671	0.6713	206.392	33.2489	-0.4611	-1.5649	1	24	0.197559	0.124735	0.11832	0.263399	0.425316	0.229435	0.147757	0.126737	0.318423	0.475891	0.258403	0.218135	0.123718	0.320461	0.525601	0.958333	581.892
cell534	0.927212	1.04	0.89155	-71.9536	71.6857	504.896	0.6668	278.776	33.0808	0.0253	-1.586	1	26	0.190082	0.124735	0.11071	0.263011	0.425279	0.221276	0.147757	0.12071	0.318399	0.475519	0.253379	0.218135	0.122114	0.310913	0.521987	0.961538	689.128
cell535	0.883551	1.04348	0.846736	-70.3989	71.6857	977.995	0.6741	127.294	32.7807	-0.1298	-1.6065	1	24	0.192221	0.124735	0.09611	0.263399	0.425316	0.222284	0.147757	0.114064	0.318423	0.475891	0.265262	0.2525	0.123718	0.320461	0.525601	0.958333	1595.07
cell536	0.879593	1.05634	0.832681	-68.8443	71.6857	1311.07	0.6765	76.7645	32.553	-0.2468	-1.5802	1	25	0.195163	0.12575	0.10341	0.263205	0.425297	0.226278	0.147808	0.117387	0.318411	0.475705	0.276707	0.254493	0.124444	0.366976	0.538332	0.96	2052.13
cell537	0.880264	1.05405	0.835122	-67.2897	71.6857	1809.99	0.6702	81.5039	32.4119	-0.3004	-1.4524	1	27	0.189503	0.12575	0.0815097	0.262817	0.425261	0.220992	0.147808	0.107419	0.318386	0.475333	0.261888	0.235317	0.121507	0.330008	0.53726	0.962963	2289.01
cell538	0.542259	1	0.542259	-65.735	71.6857	2091.43	0.6729	132.844	32.5752	-0.2943	-1.3822	1	25	0.201424	0.126764	0.09611	0.263399	0.425316	0.234837	0.147859	0.114064	0.318423	0.475891	0.267754	0.218135	0.12181	0.385459	0.538869	0.92	2329.16
cell539	0.39004	1	0.39004	-64.1804	71.6857	2187.91	0.6763	155.883	32.6218	-0.3772	-1.3375	1	12	0.238378	0.262815	0.0887449	0.392196	0.425152	0.276737	0.318144	0.1108	0.441727	0.474218	0.289731	0.259862	0.130436	0.47895	0.534041	1	2297.08
cell540	0.347105	1	0.347105	-62.6258	71.6857	2053.71	0.6596	239.324	32.6133	-0.3975	-1.28	1	11	0.214513	0.262814	0.0815097	0.263787	0.424643	0.249801	0.318144	0.107491	0.318448	0.472546	0.279885	0.218135	0.13327	0.493081	0.534578	1	2242.83
cell541	0.567261	1	0.567261	-61.0712	71.6857	1233.03	0.6225	327.039	32.5581	0.2674	-1.213	1	22	0.197093	0.12442	0.11801	0.263787	0.424988	0.226528	0.146939	0.124033	0.318448	0.472546	0.261078	0.256485	0.122266	0.422427	0.529214	0.954545	1727.54
cell542	0.635841	1	0.635841	-59.5165	71.6857	451.473	0.5577	315.114	32.4702	1.3425	-1.0445	1	29	0.214609	0.131193	0.11832	0.393013	0.425225	0.247294	0.15967	0.126737	0.439327	0.474962	0.271169	0.253028	0.12259	0.416822	0.536187	0.965517	541.954
cell543	0.683224	1.04082	0.656431	-57.9619	71.6857	281.023	0.4574	454.07	32.4473	1.1731	-0.8677	1	38	0.210563	0.128085	0.0815097	0.424298	0.425352	0.240923	0.152459	0.107462	0.472546	0.476262	0.269855	0.243219	0.122752	0.401089	0.635213	0.894737	314.952
cell544	1.14102	1.06299	1.0734	-56.4073	71.6857	229.161	0.4037	562.207	32.6337	1.0993	-0.6175	1	49	0.187806	0.12442	0.0814285	0.361727	0.425279	0.215847	0.146939	0.107029	0.406107	0.475519	0.25514	0.218135	0.121193	0.388288	0.521987	0.918367	295.313
cell545	1.20888	1.03774	1.16492	-54.8527	71.6857	122.334	0.402	480.391	32.4629	1.6798	0.0016	0	48	0.180613	0.12442	0.0814285	0.312976	0.425297	0.20724	0.145461	0.107029	0.335119	0.475705	0.258865	0.243219	0.121962	0.390267	0.489146	0.916667	68.2896
cell546	1.49146	1.04132	1.43228	-53.298	71.6857	180.78	0.5381	500.46	32.5354	1.6952	0.2016	0	45	0.179934	0.12442	0.0814285	0.301713	0.425352	0.205732	0.143984	0.107029	0.318448	0.476262	0.25229	0.218135	0.121507	0.396206	0.493081	0.911111	545.865
cell547	1.56084	1	1.56084	-51.7434	71.6857	153.583	0.6133	450.977	33.5547	2.2152	-0.1987	0	38	0.179853	0.12442	0.0814285	0.271372	0.425098	0.206414	0.143984	0.107341	0.318399	0.473661	0.247169	0.218135	0.122114	0.396357	0.474717	0.921053	408.549
cell548	2.1106	1	2.1106	-50.1888	71.6857	13.0558	NA	NA	NA	NA	NA	0	13	0.209985	0.12442	0.0815097	0.424988	0.42517	0.242068	0.146939	0.107419	0.472546	0.474404	0.243769	0.122266	0.0927037	0.408415	0.662575	0.846154	0
cell549	NA	NA	NA	-48.6342	71.6857	0	NA	NA	NA	NA	NA	0	0	NA	NA	NA	NA	NA	NA	NA	NA	NA	NA	NA	NA	NA	NA	NA	NA	0
cell550	NA	NA	NA	-47.0795	71.6857	0	NA	NA	NA	NA	NA	0	0	NA	NA	NA	NA	NA	NA	NA	NA	NA	NA	NA	NA	NA	NA	NA	NA	0
cell551	NA	NA	NA	-45.5249	71.6857	0	NA	NA	NA	NA	NA	0	0	NA	NA	NA	NA	NA	NA	NA	NA	NA	NA	NA	NA	NA	NA	NA	NA	0
cell552	NA	NA	NA	-43.9703	71.6857	0	NA	NA	NA	NA	NA	0	0	NA	NA	NA	NA	NA	NA	NA	NA	NA	NA	NA	NA	NA	NA	NA	NA	0
cell553	NA	NA	NA	-42.4157	71.6857	0	NA	NA	NA	NA	NA	0	0	NA	NA	NA	NA	NA	NA	NA	NA	NA	NA	NA	NA	NA	NA	NA	NA	0
cell554	NA	NA	NA	-40.861	71.6857	0	NA	NA	NA	NA	NA	0	0	NA	NA	NA	NA	NA	NA	NA	NA	NA	NA	NA	NA	NA	NA	NA	NA	0
cell555	NA	NA	NA	-39.3064	71.6857	0	NA	NA	NA	NA	NA	0	0	NA	NA	NA	NA	NA	NA	NA	NA	NA	NA	NA	NA	NA	NA	NA	NA	0
cell556	NA	NA	NA	-37.7518	71.6857	0	NA	NA	NA	NA	NA	0	0	NA	NA	NA	NA	NA	NA	NA	NA	NA	NA	NA	NA	NA	NA	NA	NA	0
cell557	NA	NA	NA	-36.1972	71.6857	0	NA	NA	NA	NA	NA	0	0	NA	NA	NA	NA	NA	NA	NA	NA	NA	NA	NA	NA	NA	NA	NA	NA	0
cell558	NA	NA	NA	-34.6425	71.6857	0	NA	NA	NA	NA	NA	0	0	NA	NA	NA	NA	NA	NA	NA	NA	NA	NA	NA	NA	NA	NA	NA	NA	0
cell559	NA	NA	NA	-33.0879	71.6857	0	NA	NA	NA	NA	NA	0	0	NA	NA	NA	NA	NA	NA	NA	NA	NA	NA	NA	NA	NA	NA	NA	NA	0
cell560	NA	NA	NA	-31.5333	71.6857	0	NA	NA	NA	NA	NA	0	0	NA	NA	NA	NA	NA	NA	NA	NA	NA	NA	NA	NA	NA	NA	NA	NA	0
cell561	NA	NA	NA	-29.9787	71.6857	0.3636	NA	NA	NA	NA	NA	0	0	NA	NA	NA	NA	NA	NA	NA	NA	NA	NA	NA	NA	NA	NA	NA	NA	0
cell562	NA	NA	NA	-28.424	71.6857	191.707	0.7033	135.223	32.7741	0.2172	-1.4965	0	2	0.144029	0.144029	0.106517	0.181541	0.200297	0.191401	0.191401	0.141012	0.241791	0.266986	0.120048	0.120048	0.108136	0.13196	0.137916	1	827.499
cell563	1.37565	1	1.37565	-26.8694	71.6857	184.493	0.7885	251.788	33.3606	0.2711	-1.5433	0	13	0.197041	0.12575	0.119292	0.263592	0.424988	0.231614	0.147808	0.127943	0.318436	0.472546	0.263633	0.263878	0.150281	0.330194	0.446515	0.923077	982.493
cell564	1.25401	1	1.25401	-25.3148	71.6857	240.511	0.799	400.142	33.0928	0.266	-1.582	0	22	0.199547	0.126764	0.11801	0.263787	0.425352	0.233254	0.147859	0.124033	0.318448	0.476262	0.268051	0.2525	0.13327	0.337345	0.493081	0.954545	274.909
cell565	1.14871	1	1.14871	-23.7602	71.6857	143.261	0.8099	401.882	32.9338	0.1809	-1.6542	0	26	0.200397	0.12575	0.10341	0.328267	0.425352	0.232424	0.147808	0.117387	0.380087	0.476262	0.260814	0.235317	0.128686	0.365773	0.482483	0.923077	0.884606
cell566	0.651597	1.04819	0.621639	-22.2055	71.6857	159.631	0.7286	469.269	32.8991	0.1343	-1.6666	1	32	0.203037	0.12575	0.0815097	0.393013	0.425352	0.23331	0.147808	0.107419	0.439327	0.476262	0.257491	0.235317	0.124204	0.379987	0.516567	0.875	318.583
cell567	0.7357	1.05263	0.698915	-20.6509	71.6857	277.943	0.6592	540.293	32.9014	1.0488	-1.6279	1	33	0.212631	0.126764	0.0815097	0.424574	0.425352	0.243034	0.147859	0.107419	0.472546	0.476262	0.275894	0.253556	0.124768	0.421306	0.535651	0.878788	429.896
cell568	0.731041	1.05263	0.694489	-19.0963	71.6857	543.147	0.5489	659.551	33.0657	0.5946	-1.4711	1	36	0.218883	0.129406	0.10341	0.424574	0.425352	0.2503	0.162282	0.117387	0.472546	0.476262	0.274818	0.253556	0.124768	0.421306	0.535651	0.805556	713.671
cell569	0.591525	1.05155	0.562529	-17.5417	71.6857	1220.46	0.3873	670.49	33.383	-0.4091	-1.3413	1	42	0.226713	0.206549	0.11832	0.393013	0.425352	0.259133	0.275384	0.126737	0.439327	0.476262	0.280847	0.271271	0.124204	0.415702	0.533505	0.785714	1747.88
cell570	0.433234	1	0.433234	-15.987	71.6857	1387.61	0.2794	546.082	33.6517	-0.7695	-1.0661	1	37	0.230814	0.262814	0.078823	0.424574	0.425352	0.261405	0.318144	0.0936112	0.472546	0.476262	0.289822	0.294725	0.124768	0.421306	0.535651	0.783784	1732.79
cell571	0.328517	1	0.328517	-14.4324	71.6857	1400.41	0.1912	649.656	33.869	-0.8145	-0.7419	1	28	0.222337	0.262814	0.0814285	0.346085	0.424988	0.255181	0.318144	0.107491	0.389498	0.472546	0.25805	0.294725	0.100195	0.386308	0.529214	0.75	1462.26
cell572	0.325388	1	0.325388	-12.8778	71.6857	1645.63	0.1441	720.238	34.0363	-0.8649	-0.407	1	26	0.214793	0.206549	0.0814285	0.329872	0.424988	0.247086	0.275384	0.107491	0.360125	0.472546	0.2529	0.294725	0.100195	0.386308	0.529214	0.807692	2135.51
cell573	0.894605	1	0.894605	-11.3232	71.6857	1754.72	0.1129	731.401	34.1764	-0.9198	0.2789	1	34	0.204677	0.187672	0.076164	0.329872	0.42485	0.233757	0.219519	0.0981962	0.360125	0.472546	0.267066	0.294725	0.112219	0.40145	0.537796	0.735294	2983.73
cell574	0.905614	1	0.905614	-9.76854	71.6857	1834.43	0.0864	757.83	34.2942	-0.9146	0.8247	1	41	0.18238	0.12442	0.0546365	0.307345	0.424678	0.208169	0.143984	0.0589268	0.326783	0.472546	0.222795	0.170197	0.0971766	0.342357	0.481191	0.731707	2482.23
cell575	0.982447	1	0.982447	-8.21392	71.6857	1974.41	0.0699	721.434	34.3998	-0.9196	1.2995	1	52	0.202668	0.126913	0.0574445	0.3396	0.425352	0.232129	0.153133	0.0635016	0.377749	0.476262	0.245014	0.204968	0.0999347	0.392247	0.530823	0.730769	2452.17
cell576	1.00812	1	1.00812	-6.65929	71.6857	2148.63	0.0588	731.088	34.4974	-0.9634	1.8113	1	37	0.169957	0.12442	0.0597831	0.277004	0.408655	0.19387	0.143586	0.0656969	0.326783	0.455937	0.224615	0.148593	0.112219	0.33028	0.521987	0.675676	2742.7
cell577	0.983255	1	0.983255	-5.10467	71.6857	2251.12	0.0444	705.211	34.5843	-0.9707	2.4197	1	31	0.179603	0.12442	0.0551059	0.263787	0.424298	0.206362	0.143984	0.0613062	0.318448	0.472546	0.257727	0.256485	0.12047	0.386308	0.539942	0.677419	2714.31
cell578	0.7144	1	0.7144	-3.55004	71.6857	2368.91	0.0321	510.851	34.6705	-0.9885	3.0675	1	26	0.174239	0.125876	0.0548243	0.263787	0.353478	0.201021	0.160089	0.0530274	0.318448	0.38823	0.249407	0.243263	0.058	0.386308	0.559687	0.615385	2613.3
cell579	0.864169	1	0.864169	-1.99542	71.6857	2414.1	0.0218	434.736	34.7538	-0.9868	3.5818	1	27	0.152147	0.0997194	0.0548243	0.262817	0.329872	0.179322	0.121521	0.0530274	0.318144	0.360125	0.217814	0.156136	0.0544165	0.30614	0.559687	0.592593	2676.99
cell580	1.0078	1.09677	0.918878	-0.440793	71.6857	2537.35	0.0125	399.247	34.8365	-0.9592	3.9614	1	28	0.132932	0.0687595	0.0528548	0.262817	0.329872	0.155185	0.107491	0.0501329	0.318144	0.360125	0.178151	0.12047	0.0470816	0.303321	0.417035	0.607143	2762.96
cell581	1.00785	1.09677	0.918925	1.11383	71.6857	2648.29	0.0065	393.109	34.9082	-0.951	4.2887	1	27	0.132932	0.0687595	0.0528548	0.262817	0.329872	0.155185	0.107491	0.0501329	0.318144	0.360125	0.178151	0.12047	0.0470816	0.303321	0.417035	0.62963	2969.78
cell582	0.904173	1.08247	0.835283	2.66846	71.6857	2767.35	0.0022	411.526	34.9757	-0.9421	4.6751	1	31	0.136086	0.0617925	0.0524306	0.262817	0.329872	0.156275	0.0667946	0.0494093	0.318144	0.360125	0.188656	0.12047	0.0496261	0.303754	0.529214	0.677419	3140
cell583	1.11217	1.13793	0.977363	4.22308	71.6857	2831.52	0.001	436.116	35.0272	-0.9508	5.152	1	32	0.132404	0.0613724	0.0529093	0.262817	0.329872	0.151693	0.0650962	0.0501329	0.318144	0.360125	0.184111	0.112423	0.0505841	0.303321	0.522069	0.6875	3089.95
cell584	1.25214	1.11111	1.12693	5.77771	71.6857	2863.76	0.0006	437.351	35.0619	-0.9347	5.5789	1	34	0.12616	0.0601951	0.0538668	0.262817	0.329872	0.144296	0.0631627	0.0515801	0.318144	0.360125	0.170362	0.102069	0.0525003	0.302456	0.405099	0.705882	3032.95
cell585	1.22493	1.11111	1.10243	7.33233	71.6857	2782.66	0.0006	419.37	35.075	-0.9236	5.8988	1	35	0.12616	0.0601951	0.0538668	0.262817	0.329872	0.144296	0.0631627	0.0515801	0.318144	0.360125	0.170362	0.102069	0.0525003	0.302456	0.405099	0.685714	2935.81
cell586	1.14251	1.10959	1.02967	8.88696	71.6857	2594.68	0.0005	412.551	35.0602	-0.9446	6.1363	1	38	0.159351	0.0617925	0.0548243	0.316655	0.424988	0.180906	0.0667946	0.0530274	0.35179	0.472546	0.220113	0.12047	0.0551332	0.370275	0.536723	0.710526	2713.03
cell587	1.36218	1.13953	1.19538	10.4416	71.6857	2375.64	0.0005	428.413	35.0201	-0.9291	6.3252	1	39	0.157896	0.065276	0.0548243	0.303438	0.424988	0.178896	0.087143	0.0530274	0.343454	0.472546	0.217094	0.112423	0.0611197	0.354241	0.536187	0.717949	2471.25
cell588	1.35255	1.16	1.16599	11.9962	71.6857	2119.96	0.0006	446.238	34.9784	-0.9138	6.557	1	40	0.15427	0.0617925	0.0548243	0.290221	0.424988	0.174268	0.0633978	0.0530274	0.335119	0.472546	0.210816	0.0997611	0.0626795	0.338207	0.535651	0.725	2286.49
cell589	1.49234	1.12069	1.33163	13.5508	71.6857	1738.38	0.0007	476.215	34.9361	-0.8684	6.7301	1	53	0.167976	0.118784	0.0548243	0.329872	0.425025	0.19007	0.130793	0.0530274	0.360125	0.472918	0.22265	0.132426	0.0677737	0.375971	0.530287	0.735849	2009.29
cell590	1.60821	1.08982	1.47567	15.1055	71.6857	1212.39	0.0009	507.498	34.8818	0.1202	6.7085	1	72	0.154336	0.0892948	0.0548243	0.263787	0.424988	0.17462	0.121521	0.0530274	0.318144	0.472546	0.201424	0.13645	0.0765254	0.303754	0.440143	0.777778	1501.64
cell591	1.49063	1.07362	1.38841	16.6601	71.6857	585.381	0.001	493.57	34.7751	2.7539	6.6293	1	91	0.151042	0.0815097	0.0524306	0.262817	0.424988	0.171728	0.107491	0.0469091	0.318144	0.472546	0.196958	0.132426	0.077971	0.298493	0.457789	0.78022	720.867
cell592	1.25089	1.10458	1.13246	18.2147	71.6857	282.329	0.0013	464.152	34.6302	4.7873	6.3448	1	77	0.144859	0.0814285	0.0523624	0.262817	0.424988	0.164275	0.107491	0.0460782	0.318144	0.472546	0.186139	0.129942	0.072145	0.294725	0.422012	0.857143	314.458
cell593	1.1944	1.1	1.08582	19.7693	71.6857	267.34	0.0018	476.063	34.5923	4.7909	5.916	1	71	0.140923	0.0814285	0.0522279	0.262814	0.424988	0.159968	0.107491	0.0459934	0.318144	0.472546	0.186501	0.130474	0.0828825	0.293313	0.420559	0.859155	310.504
cell594	1.21856	1.07843	1.12994	21.324	71.6857	290.529	0.0016	507.802	34.7956	4.5734	5.5548	1	71	0.151762	0.0815097	0.0522279	0.262817	0.424988	0.172241	0.119009	0.0459934	0.318386	0.472546	0.193357	0.132361	0.072145	0.298493	0.422497	0.859155	367.117
cell595	1.2408	1.10323	1.12471	22.8786	71.6857	301.521	0.0043	535.467	34.9424	4.1551	5.4891	1	68	0.152847	0.118397	0.0522817	0.262817	0.424988	0.173619	0.127413	0.0460273	0.318289	0.472546	0.190941	0.13145	0.0795306	0.296985	0.42085	0.852941	425.747
cell596	1.11793	1.09346	1.02238	24.4332	71.6857	238.29	0.0045	532.863	34.9005	4.5252	5.6158	1	62	0.149707	0.118784	0.0522817	0.262816	0.424988	0.170958	0.130793	0.0463144	0.318144	0.472546	0.18982	0.132426	0.0795306	0.29416	0.413273	0.854839	322.948
cell597	0.898528	1.07692	0.834347	25.9878	71.6857	234.736	0.0066	482.173	34.8717	4.4284	5.6753	1	58	0.153367	0.118784	0.0526274	0.262815	0.424988	0.175633	0.130793	0.0468627	0.318241	0.472546	0.195552	0.132998	0.08414	0.296232	0.415702	0.844828	319.739
cell598	0.729316	1.05769	0.689535	27.5425	71.6857	250.235	0.006	467.25	34.8808	3.9211	5.4791	1	53	0.167776	0.12442	0.0527587	0.278957	0.425297	0.191731	0.145461	0.0468627	0.318411	0.475705	0.217402	0.142655	0.0860945	0.302456	0.482202	0.830189	383.753
cell599	1.16137	1.08889	1.06657	29.0971	71.6857	272.383	0.0052	519.956	34.9035	3.6364	5.2253	1	60	0.158808	0.121602	0.0526794	0.263011	0.425188	0.181649	0.137189	0.0466688	0.318386	0.47459	0.210317	0.13645	0.0864666	0.299112	0.460446	0.833333	341.783
cell600	1.17065	1.06383	1.10041	30.6517	71.6857	278.033	0.004	552.909	34.7748	3.088	4.9248	1	60	0.16272	0.12442	0.0527587	0.263011	0.425352	0.186706	0.143785	0.0466688	0.318193	0.476262	0.220039	0.136585	0.0876263	0.315088	0.562295	0.833333	345.118
cell601	1.50979	1.03175	1.46334	32.2063	71.6857	255.751	0.0016	569.359	34.62	2.6038	4.6113	1	62	0.167007	0.12442	0.0525572	0.263399	0.425352	0.190405	0.143984	0.0466688	0.318386	0.476262	0.226684	0.14541	0.0999347	0.302888	0.543418	0.854839	318.995
cell602	1.60652	1	1.60652	33.761	71.6857	242.508	0.0021	570.357	34.6423	1.8467	4.2676	1	60	0.164955	0.12442	0.0569607	0.263011	0.425352	0.189469	0.143785	0.0592582	0.318386	0.476262	0.233103	0.148548	0.10354	0.343691	0.562295	0.833333	304.663
cell603	0.732532	1	0.732532	35.3156	71.6857	215.715	0.0032	622.557	34.7359	1.2698	3.8571	1	52	0.179611	0.124578	0.0749149	0.278957	0.425352	0.206057	0.147348	0.0727911	0.318411	0.476262	0.250337	0.204968	0.119037	0.375971	0.600048	0.846154	253.201
cell604	0	NA	NA	36.8702	71.6857	230.456	0.0061	514.776	34.8257	0.5925	3.3801	1	45	0.173892	0.12442	0.0749149	0.294128	0.425352	0.198423	0.143984	0.0727911	0.318436	0.476262	0.242215	0.162054	0.116568	0.376516	0.560878	0.822222	296.836
cell605	0	NA	NA	38.4248	71.6857	276.23	0.0081	455.407	34.7767	-0.1699	2.9971	1	50	0.172604	0.12442	0.0660524	0.278957	0.425352	0.197366	0.143984	0.0657016	0.318411	0.476262	0.247052	0.162054	0.109278	0.390267	0.640239	0.78	359.745
cell606	0	NA	NA	39.9795	71.6857	300.356	0.0098	489.596	34.6467	-0.496	2.7051	1	51	0.170187	0.12442	0.0749149	0.263787	0.425352	0.195093	0.143984	0.0727911	0.318386	0.476262	0.249569	0.162054	0.121507	0.396206	0.618925	0.803922	367.621
cell607	2.31188	1	2.31188	41.5341	71.6857	243.558	0.0129	521.664	34.5795	-0.1924	2.4543	1	55	0.166514	0.12442	0.0749149	0.263399	0.425352	0.19076	0.143586	0.0727911	0.318289	0.476262	0.24296	0.14541	0.117803	0.392247	0.60634	0.781818	310.05
cell608	2.40348	1	2.40348	43.0887	71.6857	216.015	0.0208	542.76	34.6199	-0.1754	2.1664	1	53	0.162589	0.12442	0.0749149	0.263011	0.425352	0.186287	0.143586	0.0727911	0.318193	0.476262	0.240663	0.148593	0.120272	0.388288	0.593756	0.849057	274.618
cell609	1.49029	1	1.49029	44.6433	71.6857	210.72	0.0385	522.217	34.6383	0.0971	1.7716	1	53	0.16537	0.12442	0.0749149	0.263011	0.425352	0.190018	0.143586	0.0727911	0.318193	0.476262	0.241787	0.162054	0.120272	0.388288	0.593756	0.849057	238.233
cell610	1.34446	1	1.34446	46.198	71.6857	186.643	0.0683	441.51	34.5631	0.4434	1.4942	1	49	0.163278	0.12442	0.0749149	0.262815	0.425352	0.188958	0.143586	0.0727911	0.318241	0.476262	0.237628	0.155323	0.121877	0.35693	0.58945	0.897959	248.273
cell611	1.35221	1	1.35221	47.7526	71.6857	158.216	0.1032	373.808	34.444	0.6068	1.2295	1	44	0.165617	0.12442	0.0814285	0.262814	0.425352	0.192911	0.143984	0.107419	0.318193	0.476262	0.245348	0.182252	0.122114	0.347137	0.629582	0.909091	119.685
cell612	1.1045	1	1.1045	49.3072	71.6857	121.237	0.1464	373.416	34.3559	0.5138	0.9472	1	41	0.159884	0.12442	0.0814285	0.251561	0.425352	0.186691	0.143984	0.107419	0.309786	0.476262	0.235577	0.172701	0.121659	0.300217	0.504355	0.902439	155.69
cell613	1.19147	1	1.19147	50.8618	71.6857	104.251	0.2107	395.188	34.4513	0.5026	0.6869	1	40	0.157684	0.12442	0.0801258	0.217802	0.425352	0.183773	0.143586	0.100493	0.283985	0.476262	0.232041	0.148593	0.120272	0.303249	0.54532	0.875	121.19
cell614	0.915844	1	0.915844	52.4165	71.6857	48.5571	0.2599	397.351	33.6791	0.5734	0.2244	1	33	0.157874	0.12442	0.0814285	0.217802	0.425352	0.184803	0.143785	0.107419	0.283985	0.476262	0.237783	0.173316	0.120272	0.303249	0.64773	0.909091	27.7867
cell615	0.985113	1	0.985113	53.9711	71.6857	7.3696	0.3283	416.633	32.8681	0.5007	0.3929	0	31	0.151943	0.12442	0.0814285	0.206549	0.425352	0.178757	0.143586	0.107419	0.275384	0.476262	0.23582	0.172701	0.119037	0.308638	0.668212	0.935484	0.358871
cell616	1.37814	1	1.37814	55.5257	71.6857	22.4062	0.5213	417.334	32.7089	-0.1256	-0.5374	0	28	0.159269	0.12442	0.0814934	0.217802	0.425352	0.186808	0.143984	0.107341	0.283985	0.476262	0.24441	0.173931	0.122114	0.299069	0.750141	0.892857	69.8769
cell617	1.31071	1	1.31071	57.0803	71.6857	201.004	0.5404	357.204	32.2185	-1.4703	-0.8508	1	30	0.155935	0.12442	0.0814285	0.206549	0.425352	0.182274	0.143785	0.107029	0.275384	0.476262	0.239767	0.173316	0.122266	0.2895	0.729659	0.866667	312.229
cell618	0.735298	1	0.735298	58.635	71.6857	183.545	0.559	146.946	31.502	-1.5095	-1.0422	1	27	0.181009	0.12442	0.0815097	0.262814	0.425352	0.211059	0.146939	0.107419	0.318386	0.476262	0.264193	0.191802	0.12259	0.373114	0.79817	0.851852	232.048
cell619	0.763365	1	0.763365	60.1896	71.6857	113.527	0.5717	125.885	30.8822	-1.5473	-1.1953	1	27	0.181009	0.12442	0.0815097	0.262814	0.425352	0.211059	0.146939	0.107419	0.318386	0.476262	0.264193	0.191802	0.12259	0.373114	0.79817	0.851852	123.252
cell620	0.748345	1	0.748345	61.7442	71.6857	96.1611	0.5861	126.541	30.4843	-1.6325	-1.2805	1	28	0.191175	0.124578	0.0815097	0.327684	0.425352	0.221954	0.147348	0.107419	0.38005	0.476262	0.270203	0.204968	0.122752	0.401542	0.781221	0.857143	111.825
cell621	1.38967	1	1.38967	63.2988	71.6857	101.788	0.5915	267.461	30.1353	-1.5896	-1.2908	1	28	0.175869	0.12442	0.0815097	0.262814	0.425297	0.204623	0.145461	0.107419	0.318386	0.475705	0.256464	0.182252	0.121962	0.361191	0.781221	0.857143	136.923
cell622	1.29399	1	1.29399	64.8535	71.6857	81.1219	0.584	483.329	29.8091	-1.548	-1.2788	1	27	0.179972	0.12442	0.0815097	0.262814	0.425316	0.208849	0.146939	0.107419	0.318386	0.475891	0.261532	0.191802	0.12181	0.373114	0.79817	0.851852	130.734
cell623	1.33079	1	1.33079	66.4081	71.6857	64.0016	0.5723	452.573	29.4516	-1.4156	-1.29	1	27	0.179972	0.12442	0.0815097	0.262814	0.425316	0.208849	0.146939	0.107419	0.318386	0.475891	0.261532	0.191802	0.12181	0.373114	0.79817	0.851852	111.518
cell624	0.754733	1	0.754733	67.9627	71.6857	24.9656	0.5832	569.38	28.6012	-1.1293	-1.3882	1	23	0.159181	0.12442	0.0815097	0.229055	0.425025	0.185212	0.143984	0.107419	0.292585	0.472918	0.24115	0.191802	0.122752	0.308638	0.527765	0.826087	44.4385
cell625	0.73777	1	0.73777	69.5173	71.6857	0.4605	0.61	685.89	26.88	-0.738	-1.56	0	22	0.16599	0.12442	0.09611	0.240308	0.425043	0.193296	0.145461	0.114064	0.301185	0.473104	0.250774	0.204968	0.124204	0.318207	0.545107	0.818182	0
cell626	0.710137	1	0.710137	71.072	71.6857	0.7915	0.6324	641.359	26.857	-0.2739	-1.5257	0	20	0.152801	0.12442	0.0815097	0.206549	0.303448	0.180171	0.145461	0.107419	0.275384	0.357855	0.226493	0.182252	0.123076	0.2525	0.462989	0.8	0
cell627	0.696897	1	0.696897	72.6266	71.6857	4.4478	0.6922	850.176	27.2436	-0.2241	-1.4549	1	20	0.152801	0.12442	0.0815097	0.206549	0.303448	0.180171	0.145461	0.107419	0.275384	0.357855	0.226493	0.182252	0.123076	0.2525	0.462989	0.8	5.75318
cell628	0.686409	1	0.686409	74.1812	71.6857	4.4206	0.6803	835.466	26.8844	-0.0857	-1.4588	1	20	0.152801	0.12442	0.0815097	0.206549	0.303448	0.180171	0.145461	0.107419	0.275384	0.357855	0.226493	0.182252	0.123076	0.2525	0.462989	0.8	5.6938
cell629	0.703431	1	0.703431	75.7358	71.6857	3.5352	0.7331	781.786	26.172	0.1869	-1.4976	0	20	0.152801	0.12442	0.0815097	0.206549	0.303448	0.180171	0.145461	0.107419	0.275384	0.357855	0.226493	0.182252	0.123076	0.2525	0.462989	0.8	7.09671
cell630	0.676318	1	0.676318	77.2905	71.6857	3.3969	0.7553	771.527	26.0308	0.4118	-1.5977	0	18	0.163456	0.124578	0.121856	0.229055	0.319702	0.193038	0.147348	0.135764	0.292585	0.373643	0.233348	0.182252	0.124444	0.2673	0.513247	0.777778	5.37992
cell631	0.673489	1	0.673489	78.8451	71.6857	2.0639	0.7024	689.158	25.0804	0.0828	-1.6269	0	18	0.163456	0.124578	0.121856	0.229055	0.319702	0.193038	0.147348	0.135764	0.292585	0.373643	0.233348	0.182252	0.124444	0.2673	0.513247	0.777778	0
cell632	0.687416	1	0.687416	80.3997	71.6857	1.3193	0.7387	625.515	24.7	0.6123	-1.655	0	18	0.163456	0.124578	0.121856	0.229055	0.319702	0.193038	0.147348	0.135764	0.292585	0.373643	0.233348	0.182252	0.124444	0.2673	0.513247	0.777778	0.260905
cell633	0.610939	1	0.610939	81.9543	71.6857	0.5163	0.7758	484.89	24.67	0.4336	-1.6074	0	5	0.138298	0.124735	0.110088	0.153974	0.235604	0.161522	0.147757	0.126885	0.181965	0.284281	0.199501	0.252309	0.116177	0.2599	0.2821	1	4.40786
cell634	NA	NA	NA	83.509	71.6857	0.298	0.8228	314.351	24.6238	0.5966	-1.3992	0	0	NA	NA	NA	NA	NA	NA	NA	NA	NA	NA	NA	NA	NA	NA	NA	NA	4.44946
cell635	NA	NA	NA	85.0636	71.6857	0	NA	NA	NA	NA	NA	0	0	NA	NA	NA	NA	NA	NA	NA	NA	NA	NA	NA	NA	NA	NA	NA	NA	0
cell636	NA	NA	NA	86.6182	71.6857	0	NA	NA	NA	NA	NA	0	0	NA	NA	NA	NA	NA	NA	NA	NA	NA	NA	NA	NA	NA	NA	NA	NA	0
cell637	NA	NA	NA	88.1728	71.6857	0	NA	NA	NA	NA	NA	0	0	NA	NA	NA	NA	NA	NA	NA	NA	NA	NA	NA	NA	NA	NA	NA	NA	0
cell638	NA	NA	NA	89.7275	71.6857	0	NA	NA	NA	NA	NA	0	0	NA	NA	NA	NA	NA	NA	NA	NA	NA	NA	NA	NA	NA	NA	NA	NA	0
cell639	NA	NA	NA	91.2821	71.6857	0	NA	NA	NA	NA	NA	0	0	NA	NA	NA	NA	NA	NA	NA	NA	NA	NA	NA	NA	NA	NA	NA	NA	0
cell640	NA	NA	NA	92.8367	71.6857	0	NA	NA	NA	NA	NA	0	0	NA	NA	NA	NA	NA	NA	NA	NA	NA	NA	NA	NA	NA	NA	NA	NA	0
cell641	NA	NA	NA	94.3913	71.6857	0	NA	NA	NA	NA	NA	0	0	NA	NA	NA	NA	NA	NA	NA	NA	NA	NA	NA	NA	NA	NA	NA	NA	0
cell642	NA	NA	NA	95.946	71.6857	0	NA	NA	NA	NA	NA	0	0	NA	NA	NA	NA	NA	NA	NA	NA	NA	NA	NA	NA	NA	NA	NA	NA	0
cell643	NA	NA	NA	97.5006	71.6857	0	NA	NA	NA	NA	NA	0	0	NA	NA	NA	NA	NA	NA	NA	NA	NA	NA	NA	NA	NA	NA	NA	NA	0
cell644	NA	NA	NA	99.0552	71.6857	0	NA	NA	NA	NA	NA	0	0	NA	NA	NA	NA	NA	NA	NA	NA	NA	NA	NA	NA	NA	NA	NA	NA	0
cell645	NA	NA	NA	100.61	71.6857	0	NA	NA	NA	NA	NA	0	0	NA	NA	NA	NA	NA	NA	NA	NA	NA	NA	NA	NA	NA	NA	NA	NA	0
cell646	NA	NA	NA	102.164	71.6857	0	NA	NA	NA	NA	NA	0	0	NA	NA	NA	NA	NA	NA	NA	NA	NA	NA	NA	NA	NA	NA	NA	NA	0
cell647	NA	NA	NA	103.719	71.6857	0	NA	NA	NA	NA	NA	0	0	NA	NA	NA	NA	NA	NA	NA	NA	NA	NA	NA	NA	NA	NA	NA	NA	0
cell648	0	NA	NA	105.274	71.6857	0.1531	0.815	0	31.21	0.05	-1.43	0	3	0.216682	0.262814	0.179777	0.262814	0.262814	0.260119	0.318386	0.213506	0.318386	0.318386	0.197381	0.218135	0.160158	0.238754	0.249064	1	0
cell649	0	NA	NA	106.828	71.6857	0	NA	NA	NA	NA	NA	0	11	0.142546	0.12442	0.10341	0.182769	0.262814	0.168023	0.143586	0.117387	0.224724	0.318386	0.19491	0.191802	0.124444	0.252386	0.303407	0.818182	0
cell650	0.658843	1	0.658843	108.383	71.6857	0	NA	NA	NA	NA	NA	0	15	0.139279	0.12442	0.11801	0.129406	0.262814	0.164264	0.146939	0.124033	0.162282	0.318386	0.192817	0.191802	0.122266	0.2525	0.313423	0.733333	0
cell651	0	NA	NA	109.938	71.6857	0	NA	NA	NA	NA	NA	0	14	0.13925	0.12442	0.11801	0.129406	0.262814	0.163921	0.143984	0.124033	0.162282	0.318386	0.178614	0.13327	0.122266	0.252309	0.294922	0.785714	0
cell652	NA	NA	NA	111.492	71.6857	0	NA	NA	NA	NA	NA	0	0	NA	NA	NA	NA	NA	NA	NA	NA	NA	NA	NA	NA	NA	NA	NA	NA	0
cell653	0.968419	1	0.968419	113.047	71.6857	0	NA	NA	NA	NA	NA	0	17	0.130519	0.12442	0.10341	0.127821	0.262814	0.151542	0.143785	0.117387	0.153628	0.318386	0.212944	0.204968	0.124444	0.305703	0.35821	0.823529	0
cell654	NA	NA	NA	114.601	71.6857	0	NA	NA	NA	NA	NA	0	0	NA	NA	NA	NA	NA	NA	NA	NA	NA	NA	NA	NA	NA	NA	NA	NA	0
cell655	NA	NA	NA	116.156	71.6857	0	NA	NA	NA	NA	NA	0	0	NA	NA	NA	NA	NA	NA	NA	NA	NA	NA	NA	NA	NA	NA	NA	NA	0
cell656	NA	NA	NA	117.711	71.6857	0	NA	NA	NA	NA	NA	0	0	NA	NA	NA	NA	NA	NA	NA	NA	NA	NA	NA	NA	NA	NA	NA	NA	0
cell657	1.13451	1	1.13451	119.265	71.6857	0	NA	NA	NA	NA	NA	0	18	0.152472	0.12442	0.10341	0.182769	0.319702	0.176701	0.145461	0.117387	0.224724	0.373643	0.259239	0.235222	0.124444	0.332943	0.551998	0.777778	0
cell658	1.18898	1	1.18898	120.82	71.6857	0.3271	0.7168	480.761	21.5888	-0.0004	-1.6168	0	18	0.152472	0.12442	0.10341	0.182769	0.319702	0.176701	0.145461	0.117387	0.224724	0.373643	0.259239	0.235222	0.124444	0.332943	0.551998	0.777778	0
cell659	0.822486	1	0.822486	122.375	71.6857	0.1156	NA	NA	NA	NA	NA	0	19	0.144749	0.12442	0.0757595	0.156088	0.311575	0.167569	0.143984	0.0952688	0.193503	0.365749	0.243624	0.218135	0.122114	0.331475	0.529849	0.789474	0
cell660	NA	NA	NA	123.929	71.6857	0	NA	NA	NA	NA	NA	0	0	NA	NA	NA	NA	NA	NA	NA	NA	NA	NA	NA	NA	NA	NA	NA	NA	0
cell661	1.09716	1	1.09716	125.484	71.6857	0	NA	NA	NA	NA	NA	0	18	0.152472	0.12442	0.10341	0.182769	0.319702	0.176701	0.145461	0.117387	0.224724	0.373643	0.259239	0.235222	0.124444	0.332943	0.551998	0.777778	0
cell662	1.13188	1	1.13188	127.038	71.6857	0	NA	NA	NA	NA	NA	0	18	0.152472	0.12442	0.10341	0.182769	0.319702	0.176701	0.145461	0.117387	0.224724	0.373643	0.259239	0.235222	0.124444	0.332943	0.551998	0.777778	0
cell663	1.15761	1	1.15761	128.593	71.6857	0.3866	0.661	727.565	19.972	0.3077	-1.6519	0	18	0.152472	0.12442	0.10341	0.182769	0.319702	0.176701	0.145461	0.117387	0.224724	0.373643	0.259239	0.235222	0.124444	0.332943	0.551998	0.777778	1.79371
cell664	1.14377	1	1.14377	130.148	71.6857	8.5527	0.6808	622.15	21.5158	-0.0443	-1.7224	1	18	0.152472	0.12442	0.10341	0.182769	0.319702	0.176701	0.145461	0.117387	0.224724	0.373643	0.259239	0.235222	0.124444	0.332943	0.551998	0.777778	13.7459
cell665	1.17961	1	1.17961	131.702	71.6857	13.0308	0.7079	524.752	21.8898	-0.4255	-1.72	1	18	0.152472	0.12442	0.10341	0.182769	0.319702	0.176701	0.145461	0.117387	0.224724	0.373643	0.259239	0.235222	0.124444	0.332943	0.551998	0.777778	17.4813
cell666	1.16735	1	1.16735	133.257	71.6857	9.095	0.7076	540.228	20.7072	-0.4561	-1.7262	1	18	0.152472	0.12442	0.10341	0.182769	0.319702	0.176701	0.145461	0.117387	0.224724	0.373643	0.259239	0.235222	0.124444	0.332943	0.551998	0.777778	12.2198
cell667	1.13044	1	1.13044	134.812	71.6857	9.7787	0.7083	581.812	20.9837	-0.5299	-1.725	1	18	0.152472	0.12442	0.10341	0.182769	0.319702	0.176701	0.145461	0.117387	0.224724	0.373643	0.259239	0.235222	0.124444	0.332943	0.551998	0.777778	13.7414
cell668	1.15517	1	1.15517	136.366	71.6857	8.9707	0.7065	767.005	21.6126	-0.7038	-1.725	1	18	0.152472	0.12442	0.10341	0.182769	0.319702	0.176701	0.145461	0.117387	0.224724	0.373643	0.259239	0.235222	0.124444	0.332943	0.551998	0.777778	12.8674
cell669	1.1843	1	1.1843	137.921	71.6857	7.6741	0.7056	614.362	21.4247	-0.5449	-1.7208	1	18	0.152472	0.12442	0.10341	0.182769	0.319702	0.176701	0.145461	0.117387	0.224724	0.373643	0.259239	0.235222	0.124444	0.332943	0.551998	0.777778	10.3716
cell670	1.16584	1	1.16584	139.475	71.6857	3.5675	0.7245	209.435	20.2977	-0.3758	-1.7134	0	18	0.152472	0.12442	0.10341	0.182769	0.319702	0.176701	0.145461	0.117387	0.224724	0.373643	0.259239	0.235222	0.124444	0.332943	0.551998	0.777778	8.13941
cell671	1.16729	1	1.16729	141.03	71.6857	1.0361	0.743	190.795	19.3996	-0.536	-1.7153	0	18	0.152472	0.12442	0.10341	0.182769	0.319702	0.176701	0.145461	0.117387	0.224724	0.373643	0.259239	0.235222	0.124444	0.332943	0.551998	0.777778	0
cell672	1.1518	1	1.1518	142.585	71.6857	1.1815	0.7546	202.407	20.0404	-0.6514	-1.7217	0	18	0.152472	0.12442	0.10341	0.182769	0.319702	0.176701	0.145461	0.117387	0.224724	0.373643	0.259239	0.235222	0.124444	0.332943	0.551998	0.777778	0
cell673	1.325	1	1.325	144.139	71.6857	1.4457	0.7513	204.305	19.45	-0.7517	-1.7528	0	19	0.170639	0.12442	0.11071	0.262814	0.425098	0.196424	0.146939	0.12071	0.318386	0.473661	0.269184	0.252309	0.125171	0.349268	0.537868	0.789474	0
cell674	1.34634	1	1.34634	145.694	71.6857	1.3832	0.7862	145.907	19.8166	-0.847	-1.7278	0	19	0.170639	0.12442	0.11071	0.262814	0.425098	0.196424	0.146939	0.12071	0.318386	0.473661	0.269184	0.252309	0.125171	0.349268	0.537868	0.789474	6.09932
cell675	1.30334	1	1.30334	147.249	71.6857	1.2171	0.7384	133.771	20.1073	-0.9307	-1.7675	0	19	0.170639	0.12442	0.11071	0.262814	0.425098	0.196424	0.146939	0.12071	0.318386	0.473661	0.269184	0.252309	0.125171	0.349268	0.537868	0.789474	0
cell676	1.33948	1	1.33948	148.803	71.6857	2.3783	0.7392	267.704	20.6432	-0.8945	-1.7655	0	19	0.170639	0.12442	0.11071	0.262814	0.425098	0.196424	0.146939	0.12071	0.318386	0.473661	0.269184	0.252309	0.125171	0.349268	0.537868	0.789474	0.278254
cell677	1.33336	1	1.33336	150.358	71.6857	4.0536	0.724	399.228	21.5941	-0.7184	-1.7679	1	19	0.170639	0.12442	0.11071	0.262814	0.425098	0.196424	0.146939	0.12071	0.318386	0.473661	0.269184	0.252309	0.125171	0.349268	0.537868	0.789474	4.26486
cell678	1.40812	1	1.40812	151.912	71.6857	8.9001	0.7321	278.736	22.4857	-0.8374	-1.7648	1	19	0.170639	0.12442	0.11071	0.262814	0.425098	0.196424	0.146939	0.12071	0.318386	0.473661	0.269184	0.252309	0.125171	0.349268	0.537868	0.789474	14.2666
cell679	1.18904	1	1.18904	153.467	71.6857	13.6474	0.7387	172.725	23.0296	-1.0303	-1.7531	1	18	0.152472	0.12442	0.10341	0.182769	0.319702	0.176701	0.145461	0.117387	0.224724	0.373643	0.259239	0.235222	0.124444	0.332943	0.551998	0.777778	15.4853
cell680	1.16097	1	1.16097	155.022	71.6857	12.7547	0.7474	161.648	23.4892	-1.1466	-1.765	1	18	0.152472	0.12442	0.10341	0.182769	0.319702	0.176701	0.145461	0.117387	0.224724	0.373643	0.259239	0.235222	0.124444	0.332943	0.551998	0.777778	14.9477
cell681	1.20733	1	1.20733	156.576	71.6857	11.548	0.7532	149.197	23.7345	-1.2019	-1.7654	1	18	0.152472	0.12442	0.10341	0.182769	0.319702	0.176701	0.145461	0.117387	0.224724	0.373643	0.259239	0.235222	0.124444	0.332943	0.551998	0.777778	16.5475
cell682	1.11067	1	1.11067	158.131	71.6857	12.5917	0.7526	154.946	24.4049	-1.1352	-1.7657	1	18	0.152472	0.12442	0.10341	0.182769	0.319702	0.176701	0.145461	0.117387	0.224724	0.373643	0.259239	0.235222	0.124444	0.332943	0.551998	0.777778	18.7133
cell683	0.960535	1	0.960535	159.686	71.6857	14.6475	0.759	389.973	24.977	-1.0648	-1.7646	1	19	0.164717	0.12442	0.11071	0.262814	0.362911	0.2077	0.146939	0.12071	0.318386	0.525889	0.251926	0.218135	0.125171	0.331475	0.529849	0.789474	20.4355
cell684	0.884431	1	0.884431	161.24	71.6857	16.3836	0.7738	613.999	25.6146	-1.0673	-1.7661	1	19	0.164717	0.12442	0.11071	0.262814	0.362911	0.2077	0.146939	0.12071	0.318386	0.525889	0.251926	0.218135	0.125171	0.331475	0.529849	0.789474	19.8663
cell685	0.874709	1	0.874709	162.795	71.6857	18.8885	0.7808	379.024	26.1976	-1.1703	-1.7666	1	19	0.164717	0.12442	0.11071	0.262814	0.362911	0.2077	0.146939	0.12071	0.318386	0.525889	0.251926	0.218135	0.125171	0.331475	0.529849	0.789474	22.1402
cell686	0.90977	1	0.90977	164.349	71.6857	21.1555	0.7963	289.218	26.7678	-1.2436	-1.7709	1	19	0.164717	0.12442	0.11071	0.262814	0.362911	0.2077	0.146939	0.12071	0.318386	0.525889	0.251926	0.218135	0.125171	0.331475	0.529849	0.789474	24.5877
cell687	0.902578	1	0.902578	165.904	71.6857	22.2876	0.8121	260.376	27.3015	-1.2846	-1.7669	1	20	0.153201	0.12442	0.0814447	0.236132	0.353991	0.192266	0.143984	0.107107	0.287165	0.509347	0.239025	0.164593	0.122992	0.321906	0.485553	0.85	23.9319
cell688	0.876131	1	0.876131	167.459	71.6857	24.4458	0.8254	254.116	27.8312	-1.3163	-1.7666	1	21	0.153201	0.12442	0.0814447	0.236132	0.353991	0.192266	0.143984	0.107107	0.287165	0.509347	0.239025	0.164593	0.122992	0.321906	0.485553	0.809524	25.2686
cell689	0.911867	1	0.911867	169.013	71.6857	30.125	0.8312	194.954	28.3314	-1.2047	-1.7666	1	22	0.153201	0.12442	0.0814447	0.236132	0.353991	0.192266	0.143984	0.107107	0.287165	0.509347	0.239025	0.164593	0.122992	0.321906	0.485553	0.772727	33.7726
cell690	0.937681	1	0.937681	170.568	71.6857	32.4246	0.8295	94.471	28.7633	-1.3507	-1.7669	1	22	0.153201	0.12442	0.0814447	0.236132	0.353991	0.192266	0.143984	0.107107	0.287165	0.509347	0.239025	0.164593	0.122992	0.321906	0.485553	0.772727	49.6828
cell691	0.638972	1	0.638972	172.123	71.6857	36.5081	0.8278	76.7309	29.0879	-1.0954	-1.7688	1	22	0.156921	0.12442	0.0814447	0.247785	0.353991	0.196733	0.146939	0.107107	0.298613	0.509347	0.256749	0.218135	0.127202	0.335877	0.506238	0.772727	43
cell692	0.683799	1	0.683799	173.677	71.6857	36.7711	0.8263	67.0397	29.3495	-1.1532	-1.7677	1	22	0.156921	0.12442	0.0814447	0.247785	0.353991	0.196733	0.146939	0.107107	0.298613	0.509347	0.256749	0.218135	0.127202	0.335877	0.506238	0.772727	41.1287
cell693	0.718281	1	0.718281	175.232	71.6857	35.8772	0.8191	47.4708	29.5765	-1.3267	-1.7677	1	23	0.150704	0.12442	0.0814609	0.232757	0.349531	0.190848	0.145461	0.107185	0.278839	0.501076	0.241201	0.191364	0.128508	0.313805	0.485383	0.782609	36.3979
cell694	0.744244	1	0.744244	176.786	71.6857	35.4643	0.8109	67.6882	29.7566	-1.279	-1.7529	1	23	0.150704	0.12442	0.0814609	0.232757	0.349531	0.190848	0.145461	0.107185	0.278839	0.501076	0.241201	0.191364	0.128508	0.313805	0.485383	0.782609	35.1568
cell695	0.511628	1	0.511628	178.341	71.6857	35.3905	0.7853	139.324	29.8761	-1.1347	-1.7442	1	27	0.166779	0.124578	0.0815097	0.251561	0.420892	0.208469	0.147348	0.107419	0.309786	0.476262	0.244193	0.195418	0.132594	0.321951	0.421524	0.814815	37.2815
cell696	0.500542	1	0.500542	179.896	71.6857	28.659	0.7744	108.287	29.6647	-1.0617	-1.7259	1	27	0.178021	0.124735	0.0815097	0.262814	0.425352	0.220112	0.147757	0.107419	0.318386	0.476262	0.256991	0.218135	0.132763	0.33441	0.526973	0.851852	36.1408
cell697	0.434845	1	0.434845	-179.223	68.2899	9.4189	0.7112	135.895	31.6906	-0.3743	-1.1528	0	27	0.185937	0.124578	0.0815097	0.321484	0.425352	0.226415	0.147348	0.107419	0.444687	0.476262	0.261417	0.226036	0.127202	0.385037	0.533939	0.814815	2.73166
cell698	0.408718	1	0.408718	-177.668	68.2899	18.1959	0.6867	160.654	31.6541	-0.6226	-1.0352	0	37	0.184563	0.124735	0.0815097	0.262814	0.425352	0.222206	0.147757	0.107029	0.318386	0.476262	0.237633	0.164593	0.119938	0.337345	0.577749	0.837838	30.6385
cell699	0.644913	1	0.644913	-176.113	68.2899	30.1157	0.6505	268.469	31.7092	-0.628	-0.714	1	38	0.179468	0.12442	0.0814609	0.262814	0.425352	0.215506	0.146939	0.107029	0.318386	0.476262	0.229121	0.149548	0.108092	0.318296	0.569908	0.868421	46.5416
cell700	0.962089	1	0.962089	-174.559	68.2899	41.8276	0.6138	389.111	31.351	-0.6195	-0.4317	1	48	0.166088	0.12442	0.0814285	0.251561	0.425352	0.197727	0.143785	0.107029	0.309786	0.476262	0.218329	0.168647	0.104144	0.288905	0.533939	0.875	51
cell701	0.991294	1	0.991294	-173.004	68.2899	47.7436	0.5709	466.185	31.3011	-0.3877	-0.2653	1	51	0.164573	0.12442	0.0814285	0.217802	0.425352	0.195418	0.143984	0.107029	0.283985	0.476262	0.215105	0.172701	0.115989	0.287119	0.52012	0.882353	51.5321
cell702	0.987207	1	0.987207	-171.45	68.2899	49.5906	0.5378	448.464	31.2345	-0.1965	0.1061	1	55	0.161873	0.12442	0.0814772	0.206549	0.425352	0.192303	0.143586	0.107263	0.275384	0.476262	0.216641	0.172701	0.121335	0.269452	0.509866	0.890909	55.2545
cell703	1.04699	1	1.04699	-169.895	68.2899	50.8525	0.5149	445.793	31.2215	0.0672	0.3181	1	57	0.158695	0.12442	0.0814285	0.206549	0.425352	0.18837	0.143586	0.107029	0.275384	0.476262	0.211198	0.17125	0.102245	0.25807	0.502696	0.894737	56.9203
cell704	0.926302	1	0.926302	-168.34	68.2899	50.1863	0.4981	510.953	31.3918	0.3007	0.485	1	64	0.15588	0.12442	0.0814285	0.206549	0.425352	0.185755	0.143984	0.107239	0.275384	0.476262	0.218112	0.172701	0.101835	0.287119	0.551319	0.859375	62.9274
cell705	0.946465	1	0.946465	-166.786	68.2899	37.4338	0.4877	598.32	31.3969	0.532	0.694	1	69	0.155133	0.12442	0.0814447	0.202773	0.425352	0.184973	0.143984	0.107317	0.264211	0.476262	0.219353	0.174247	0.105783	0.288905	0.547061	0.826087	54.6698
cell706	0.912328	1	0.912328	-165.231	68.2899	20.227	0.5065	684.08	31.3327	1.2482	0.9454	1	69	0.155133	0.12442	0.0814447	0.202773	0.425352	0.184973	0.143984	0.107317	0.264211	0.476262	0.219353	0.174247	0.105783	0.288905	0.547061	0.826087	9.53281
cell707	0.716815	1	0.716815	-163.676	68.2899	3.5776	0.526	553.245	30.576	0.0158	-0.282	0	64	0.160407	0.12442	0.0815097	0.202773	0.425352	0.190961	0.145028	0.107419	0.264211	0.476262	0.232408	0.182452	0.126209	0.289679	0.557705	0.8125	0
cell708	0.674884	1	0.674884	-162.122	68.2899	0.7698	0.5564	516.382	30.177	-0.7979	-0.907	0	56	0.166109	0.12442	0.0814934	0.217802	0.425352	0.199027	0.145732	0.107341	0.283985	0.476262	0.239723	0.181458	0.125243	0.332712	0.572607	0.803571	0
cell709	NA	NA	NA	-160.567	68.2899	0.5434	0.6033	261.979	30.122	-1.116	-1.2366	0	0	NA	NA	NA	NA	NA	NA	NA	NA	NA	NA	NA	NA	NA	NA	NA	NA	0
cell710	NA	NA	NA	-159.013	68.2899	0.2203	0.6442	109.8	30.0756	-0.9374	-1.5797	0	0	NA	NA	NA	NA	NA	NA	NA	NA	NA	NA	NA	NA	NA	NA	NA	NA	0
cell711	NA	NA	NA	-157.458	68.2899	0.0866	NA	NA	NA	NA	NA	0	0	NA	NA	NA	NA	NA	NA	NA	NA	NA	NA	NA	NA	NA	NA	NA	NA	0
cell712	NA	NA	NA	-155.903	68.2899	0.0032	NA	NA	NA	NA	NA	0	0	NA	NA	NA	NA	NA	NA	NA	NA	NA	NA	NA	NA	NA	NA	NA	NA	0
cell713	NA	NA	NA	-154.349	68.2899	0.0216	0.72	83.0165	29.4697	-0.7112	-1.6791	0	0	NA	NA	NA	NA	NA	NA	NA	NA	NA	NA	NA	NA	NA	NA	NA	NA	0
cell714	NA	NA	NA	-152.794	68.2899	0.0494	0.72	100.09	29.187	-0.83	-1.73	0	0	NA	NA	NA	NA	NA	NA	NA	NA	NA	NA	NA	NA	NA	NA	NA	NA	0
cell715	NA	NA	NA	-151.239	68.2899	0.1203	0.716	166.539	28.9883	-0.8833	-1.75	0	0	NA	NA	NA	NA	NA	NA	NA	NA	NA	NA	NA	NA	NA	NA	NA	NA	0
cell716	NA	NA	NA	-149.685	68.2899	0.1985	0.7288	311.709	28.7477	-0.8244	-1.75	0	0	NA	NA	NA	NA	NA	NA	NA	NA	NA	NA	NA	NA	NA	NA	NA	NA	0
cell717	NA	NA	NA	-148.13	68.2899	0.4247	0.7305	398.325	28.5519	-0.9894	-1.7537	0	0	NA	NA	NA	NA	NA	NA	NA	NA	NA	NA	NA	NA	NA	NA	NA	NA	0
cell718	NA	NA	NA	-146.576	68.2899	1.3515	0.7338	398.663	28.2318	-1.0729	-1.76	0	0	NA	NA	NA	NA	NA	NA	NA	NA	NA	NA	NA	NA	NA	NA	NA	NA	0
cell719	NA	NA	NA	-145.021	68.2899	2.9964	0.7319	449.016	27.8473	-0.8423	-1.7552	0	0	NA	NA	NA	NA	NA	NA	NA	NA	NA	NA	NA	NA	NA	NA	NA	NA	0
cell720	NA	NA	NA	-143.466	68.2899	6.8031	0.7277	379.911	27.7113	-0.6895	-1.718	0	0	NA	NA	NA	NA	NA	NA	NA	NA	NA	NA	NA	NA	NA	NA	NA	NA	0
cell721	0.795471	1	0.795471	-141.912	68.2899	14.9474	0.7148	675.809	27.8029	-1.0822	-1.6718	0	42	0.170607	0.12442	0.0814285	0.262814	0.425352	0.205003	0.145461	0.107419	0.318386	0.476262	0.255269	0.196364	0.123076	0.337345	0.611927	0.857143	0
cell722	0.840441	1	0.840441	-140.357	68.2899	20.986	0.6837	733.307	28.1686	-1.0474	-1.6536	0	43	0.177482	0.12442	0.0814447	0.262814	0.425352	0.212234	0.146939	0.107419	0.318386	0.476262	0.261696	0.200926	0.12364	0.385037	0.59725	0.860465	0
cell723	0.763843	1	0.763843	-138.802	68.2899	26.1639	0.6562	791.647	28.5271	-0.559	-1.5641	0	43	0.176091	0.12442	0.0814447	0.262814	0.425352	0.210892	0.143984	0.107419	0.318386	0.476262	0.258508	0.191802	0.12364	0.385037	0.59725	0.860465	0
cell724	0.809747	1	0.809747	-137.248	68.2899	18.315	0.6197	965.294	29.3486	1.0313	-1.2073	0	44	0.174731	0.12442	0.0814609	0.262814	0.425352	0.209131	0.143984	0.107419	0.318386	0.476262	0.258455	0.196364	0.124204	0.373114	0.582574	0.863636	0.31916
cell725	0.837786	1	0.837786	-135.693	68.2899	6.061	0.6201	693.208	29.3855	1.1368	-1.1682	0	44	0.174731	0.12442	0.0814609	0.262814	0.425352	0.209131	0.143984	0.107419	0.318386	0.476262	0.258455	0.196364	0.124204	0.373114	0.582574	0.863636	0.0797027
cell726	0.774276	1	0.774276	-134.139	68.2899	1.8294	0.6309	876.208	28.5964	-0.8268	-1.4668	0	44	0.174731	0.12442	0.0814609	0.262814	0.425352	0.209131	0.143984	0.107419	0.318386	0.476262	0.258455	0.196364	0.124204	0.373114	0.582574	0.863636	0
cell727	0.692627	1	0.692627	-132.584	68.2899	1.3835	0.6202	933.083	28.7641	-0.7768	-1.4837	0	42	0.169168	0.12442	0.0814285	0.262814	0.425352	0.203519	0.143785	0.107419	0.318386	0.476262	0.251075	0.187624	0.123076	0.337345	0.611927	0.857143	0
cell728	0.68556	1	0.68556	-131.029	68.2899	0.8357	0.634	857.199	29.1918	-0.3062	-1.5397	0	37	0.155192	0.12442	0.0814285	0.206549	0.425134	0.189398	0.143586	0.107185	0.275384	0.476262	0.211205	0.175368	0.12259	0.301233	0.421462	0.891892	0
cell729	0.686794	1	0.686794	-129.475	68.2899	0.5093	0.6472	778.339	29.6231	0.0271	-1.5556	0	40	0.151836	0.12442	0.0801258	0.206549	0.425098	0.184199	0.143586	0.100181	0.275384	0.476262	0.214723	0.175368	0.122914	0.330317	0.421236	0.875	0
cell730	NA	NA	NA	-127.92	68.2899	1.9396	0.6286	663.522	29.9253	-0.3703	-1.6032	0	0	NA	NA	NA	NA	NA	NA	NA	NA	NA	NA	NA	NA	NA	NA	NA	NA	0
cell731	0.737142	1	0.737142	-126.365	68.2899	9.6898	0.6276	613.315	30.0823	-0.6461	-1.5987	0	39	0.164088	0.12442	0.0775203	0.240308	0.425352	0.198225	0.143984	0.0864862	0.301185	0.476262	0.241561	0.191802	0.128508	0.335028	0.469108	0.846154	0
cell732	0.805835	1	0.805835	-124.811	68.2899	6.8949	0.6227	632.563	30.4347	-0.4378	-1.5693	0	39	0.163937	0.12442	0.0775203	0.240308	0.425352	0.197658	0.143586	0.0864862	0.301185	0.476262	0.241231	0.191802	0.124204	0.335028	0.469108	0.846154	0
cell733	0.823632	1	0.823632	-123.256	68.2899	13.5718	0.6285	631.098	30.8517	-0.4954	-1.4678	0	41	0.161831	0.12442	0.0801258	0.217802	0.425352	0.195222	0.143984	0.100181	0.283985	0.476262	0.239501	0.191802	0.125332	0.332712	0.457535	0.853659	0
cell734	0.837993	1	0.837993	-121.702	68.2899	16.7693	0.61	560.72	30.942	-0.0848	-1.41	0	42	0.169151	0.12442	0.0814285	0.262814	0.425352	0.203028	0.143984	0.107029	0.318386	0.476262	0.244582	0.196364	0.125897	0.337345	0.451749	0.857143	0
cell735	0.864368	1	0.864368	-120.147	68.2899	17.4454	0.6049	532.591	30.983	-0.1341	-1.3676	0	42	0.169151	0.12442	0.0814285	0.262814	0.425352	0.203028	0.143984	0.107029	0.318386	0.476262	0.244582	0.196364	0.125897	0.337345	0.451749	0.857143	0
cell736	0.862682	1	0.862682	-118.592	68.2899	20.1147	0.6132	457.046	31.3737	0.05	-1.3178	0	42	0.169151	0.12442	0.0814285	0.262814	0.425352	0.203028	0.143984	0.107029	0.318386	0.476262	0.244582	0.196364	0.125897	0.337345	0.451749	0.857143	0
cell737	0.8505	1	0.8505	-117.038	68.2899	24.449	0.6778	388.91	31.9426	-1.2759	-1.1916	0	45	0.166647	0.12442	0.0775203	0.240308	0.425352	0.200635	0.143984	0.0864862	0.301185	0.476262	0.236134	0.187624	0.12259	0.335028	0.440176	0.844444	7.17429
cell738	0.875811	1	0.875811	-115.483	68.2899	23.511	0.7082	358.32	31.9487	-0.6926	-1.0959	0	45	0.166647	0.12442	0.0775203	0.240308	0.425352	0.200635	0.143984	0.0864862	0.301185	0.476262	0.236134	0.187624	0.12259	0.335028	0.440176	0.844444	46.8902
cell739	0.893677	1	0.893677	-113.928	68.2899	52.0859	0.6861	280.758	31.8272	-0.5472	-1.0275	0	45	0.166647	0.12442	0.0775203	0.240308	0.425352	0.200635	0.143984	0.0864862	0.301185	0.476262	0.236134	0.187624	0.12259	0.335028	0.440176	0.844444	217.827
cell740	0.835422	1	0.835422	-112.374	68.2899	88.7901	0.6767	227.797	30.0961	-0.4242	-1.0079	0	45	0.166647	0.12442	0.0775203	0.240308	0.425352	0.200635	0.143984	0.0864862	0.301185	0.476262	0.236134	0.187624	0.12259	0.335028	0.440176	0.844444	262.346
cell741	1.02887	1	1.02887	-110.819	68.2899	100.442	0.683	124.381	28.5764	-0.299	-1.008	0	42	0.164431	0.12442	0.0749149	0.262814	0.425352	0.196482	0.143785	0.0727911	0.318386	0.476262	0.241672	0.196364	0.123076	0.337345	0.451749	0.857143	318.023
cell742	1.04613	1	1.04613	-109.265	68.2899	80.3811	0.714	93.9034	28.5447	-0.2285	-1.1292	0	42	0.164431	0.12442	0.0749149	0.262814	0.425352	0.196482	0.143785	0.0727911	0.318386	0.476262	0.241672	0.196364	0.123076	0.337345	0.451749	0.857143	189.037
cell743	1.03383	1	1.03383	-107.71	68.2899	48.4225	0.7741	93.617	30.1424	-0.2538	-1.4375	0	41	0.160515	0.12442	0.078823	0.229055	0.425352	0.192864	0.143785	0.0933337	0.292585	0.476262	0.241521	0.196364	0.124768	0.33387	0.463322	0.829268	96.0565
cell744	2.26137	1	2.26137	-106.155	68.2899	17.1681	0.7755	85.1434	30.8717	-0.3049	-1.6295	0	38	0.162759	0.12442	0.0814285	0.262814	0.425352	0.196085	0.143586	0.107029	0.318386	0.476262	0.239752	0.191802	0.125897	0.330008	0.480486	0.815789	22.397
cell745	1.52041	1	1.52041	-104.601	68.2899	17.0434	0.7355	84.9808	30.0486	-0.316	-1.653	0	32	0.158136	0.12442	0.0762339	0.251561	0.425243	0.191419	0.143586	0.0797166	0.309786	0.476262	0.244981	0.200926	0.132594	0.321906	0.499506	0.84375	32.903
cell746	1.46346	1	1.46346	-103.046	68.2899	34.5561	0.7148	95.6614	29.7291	-0.4722	-1.6635	0	31	0.157558	0.12442	0.0762339	0.251561	0.425243	0.191187	0.143586	0.0797166	0.309786	0.476262	0.2414	0.200926	0.127202	0.321906	0.499506	0.870968	99.7093
cell747	1.56478	1	1.56478	-101.491	68.2899	30.9786	0.7276	108.511	29.7592	-0.6507	-1.6706	1	31	0.157558	0.12442	0.0762339	0.251561	0.425243	0.191187	0.143586	0.0797166	0.309786	0.476262	0.2414	0.200926	0.127202	0.321906	0.499506	0.870968	114.771
cell748	1.59434	1	1.59434	-99.9368	68.2899	20.8295	0.7211	86.7146	30.7663	-0.5812	-1.6652	1	30	0.162209	0.12442	0.0815097	0.262814	0.425261	0.197013	0.143785	0.107419	0.318386	0.476262	0.248073	0.20953	0.132426	0.330008	0.506013	0.866667	56.2419
cell749	1.52233	1	1.52233	-98.3822	68.2899	11.7237	0.7351	69.3117	30.5294	-0.2182	-1.658	0	29	0.162209	0.12442	0.0815097	0.262814	0.425261	0.197013	0.143785	0.107419	0.318386	0.476262	0.248073	0.20953	0.132426	0.330008	0.506013	0.896552	6.75839
cell750	1.39971	1	1.39971	-96.8276	68.2899	3.8393	0.7713	72.9054	29.8905	0.09	-1.6819	0	29	0.162209	0.12442	0.0815097	0.262814	0.425261	0.197013	0.143785	0.107419	0.318386	0.476262	0.248073	0.20953	0.132426	0.330008	0.506013	0.896552	8.62245
cell751	1.36023	1	1.36023	-95.2729	68.2899	4.6122	0.7559	104.894	29.95	-0.0249	-1.684	1	28	0.163721	0.12442	0.0801907	0.262814	0.425279	0.199134	0.143586	0.100493	0.318386	0.476262	0.247736	0.200926	0.13112	0.331475	0.512519	0.892857	8.08806
cell752	1.36168	1	1.36168	-93.7183	68.2899	0.9818	0.7858	89.3149	29.9561	0.3047	-1.6765	0	28	0.163721	0.12442	0.0801907	0.262814	0.425279	0.199134	0.143586	0.100493	0.318386	0.476262	0.247736	0.200926	0.13112	0.331475	0.512519	0.892857	0.5972
cell753	1.29905	1	1.29905	-92.1637	68.2899	2.7893	0.8017	74.3401	29.8336	-0.7405	-1.74	0	21	0.161639	0.12442	0.0801907	0.217802	0.425352	0.185811	0.143586	0.100493	0.283985	0.476262	0.255721	0.181526	0.125332	0.349268	0.553614	0.952381	0
cell754	1.33579	1	1.33579	-90.6091	68.2899	22.6835	0.846	109.283	29.9675	-0.7465	-1.7583	0	26	0.16526	0.12442	0.0788718	0.262814	0.425297	0.20127	0.143586	0.0935677	0.318386	0.476262	0.247546	0.196364	0.129814	0.332943	0.519026	0.923077	36.6421
cell755	1.42884	1	1.42884	-89.0544	68.2899	13.1767	0.8406	101.39	30.0363	-0.7536	-1.7427	0	26	0.16526	0.12442	0.0788718	0.262814	0.425297	0.20127	0.143586	0.0935677	0.318386	0.476262	0.247546	0.196364	0.129814	0.332943	0.519026	0.923077	0
cell756	1.43711	1	1.43711	-87.4998	68.2899	65.873	0.8621	94.8426	29.4386	-0.7126	-1.713	1	26	0.16526	0.12442	0.0788718	0.262814	0.425297	0.20127	0.143586	0.0935677	0.318386	0.476262	0.247546	0.196364	0.129814	0.332943	0.519026	0.923077	89.6771
cell757	1.41205	1	1.41205	-85.9452	68.2899	73.3635	0.8717	110.227	30.2641	-0.5009	-1.7185	0	26	0.16526	0.12442	0.0788718	0.262814	0.425297	0.20127	0.143586	0.0935677	0.318386	0.476262	0.247546	0.196364	0.129814	0.332943	0.519026	0.923077	266.854
cell758	1.18614	1	1.18614	-84.3906	68.2899	2.2916	0.8526	105.712	30.4897	-0.3309	-1.6772	0	24	0.17417	0.12442	0.0815097	0.262814	0.425334	0.212558	0.143785	0.107419	0.318386	0.476262	0.249186	0.181526	0.127202	0.335877	0.532039	0.916667	0.0224047
cell759	0.850236	1	0.850236	-82.8359	68.2899	2.6563	0.717	155.79	29.4935	-0.0734	-1.5574	0	23	0.159699	0.12442	0.0814285	0.262814	0.424988	0.19886	0.143586	0.107029	0.318386	0.476262	0.195384	0.148593	0.122266	0.2525	0.408415	0.913043	0.0660055
cell760	0.869642	1	0.869642	-81.2813	68.2899	39.8405	0.6564	298.765	29.7672	-0.227	-1.5512	1	26	0.170983	0.12442	0.0814772	0.262814	0.425297	0.210489	0.143785	0.107263	0.318386	0.476262	0.226673	0.14907	0.121962	0.308638	0.519026	0.923077	65.8216
cell761	0.879031	1	0.879031	-79.7267	68.2899	44.4368	0.6744	359.58	30.2492	-0.2606	-1.5017	1	27	0.170983	0.12442	0.0814772	0.262814	0.425297	0.210489	0.143785	0.107263	0.318386	0.476262	0.226673	0.14907	0.121962	0.308638	0.519026	0.888889	53.4688
cell762	0.886697	1	0.886697	-78.1721	68.2899	25.8826	0.703	471.639	31.1127	-0.0914	-1.4506	1	27	0.170983	0.12442	0.0814772	0.262814	0.425297	0.210489	0.143785	0.107263	0.318386	0.476262	0.226673	0.14907	0.121962	0.308638	0.519026	0.888889	45.8317
cell763	0.859978	1	0.859978	-76.6174	68.2899	11.8661	0.6959	471.153	31.48	-0.1412	-1.4324	1	27	0.170983	0.12442	0.0814772	0.262814	0.425297	0.210489	0.143785	0.107263	0.318386	0.476262	0.226673	0.14907	0.121962	0.308638	0.519026	0.888889	51.6257
cell764	0.880405	1	0.880405	-75.0628	68.2899	8.4776	0.7139	283.859	31.9466	-0.1037	-1.3633	1	26	0.169436	0.12442	0.0814609	0.262814	0.425316	0.207668	0.143586	0.107185	0.318386	0.476262	0.232172	0.149548	0.12259	0.318207	0.525533	0.884615	18.489
cell765	0.89914	1	0.89914	-73.5082	68.2899	7.0133	0.7316	120.309	32.25	-0.0291	-1.3157	0	25	0.175473	0.12442	0.0815097	0.262814	0.425334	0.215302	0.143785	0.107419	0.318386	0.476262	0.239638	0.160399	0.12364	0.327776	0.532039	0.88	13.8456
cell766	0.792525	1	0.792525	-71.9536	68.2899	2.9565	0.6981	158.18	32.485	-0.6271	-1.464	0	22	0.165852	0.12442	0.0814934	0.262814	0.425007	0.206818	0.143785	0.107341	0.318386	0.484533	0.201757	0.14907	0.122914	0.2599	0.414922	0.909091	0
cell767	NA	NA	NA	-70.3989	68.2899	4.2176	0.6921	91.4091	32.5759	-0.667	-1.5973	0	0	NA	NA	NA	NA	NA	NA	NA	NA	NA	NA	NA	NA	NA	NA	NA	NA	0
cell768	NA	NA	NA	-68.8443	68.2899	19.1505	0.6713	115.002	31.8797	-1.1901	-1.3127	0	2	0.12159	0.12159	0.0706149	0.172565	0.198053	0.157549	0.157549	0.0868486	0.22825	0.263601	0.0840579	0.0840579	0.0743757	0.0937401	0.0985812	1	8.00521
cell769	0.888953	1.04348	0.851914	-67.2897	68.2899	88.5419	0.6538	195.071	32.3911	-0.5306	-1.2342	0	27	0.183394	0.124578	0.0814772	0.263203	0.425297	0.212895	0.147348	0.107263	0.318411	0.475705	0.248458	0.204968	0.120879	0.312957	0.523794	0.888889	48.0456
cell770	0.978775	1.04	0.94113	-65.735	68.2899	204.662	0.6478	250.012	32.4562	-0.0794	-1.2294	1	29	0.18418	0.124578	0.0815097	0.262817	0.425261	0.214293	0.147348	0.107419	0.318386	0.475333	0.246246	0.204968	0.121507	0.30614	0.520181	0.896552	578.84
cell771	0.763359	1.05	0.727008	-64.1804	68.2899	572.174	0.6603	259.091	32.489	0.0933	-1.2526	1	31	0.185033	0.12575	0.09611	0.262817	0.425225	0.216144	0.147808	0.114064	0.318386	0.474962	0.25267	0.204968	0.12181	0.320461	0.536187	0.903226	1260.18
cell772	1.12042	1.06897	1.04813	-62.6258	68.2899	1216.55	0.6403	313.995	32.4127	0.5299	-1.2398	1	34	0.172806	0.12442	0.0814285	0.262817	0.42517	0.201921	0.146939	0.107029	0.318386	0.474404	0.235234	0.17125	0.100195	0.30614	0.534578	0.911765	1785.81
cell773	0.449796	1	0.449796	-61.0712	68.2899	1567.63	0.6185	359.319	32.4793	-0.2099	-1.163	1	32	0.188706	0.12442	0.0814285	0.263205	0.425207	0.219868	0.146939	0.107263	0.318411	0.474776	0.243492	0.17125	0.112041	0.366976	0.535651	0.90625	1794.87
cell774	0.356729	1	0.356729	-59.5165	68.2899	1049.63	0.5606	425.429	32.6371	0.5986	-0.94	1	23	0.201961	0.131193	0.0888098	0.263593	0.424988	0.235496	0.15967	0.1108	0.318436	0.472546	0.242199	0.204968	0.120252	0.39917	0.527407	0.956522	1219.46
cell775	0.418461	1	0.418461	-57.9619	68.2899	342.403	0.4595	413.668	32.8288	2.5352	-0.5905	1	30	0.209537	0.129406	0.10341	0.37737	0.424988	0.239058	0.157058	0.117416	0.422717	0.472546	0.247509	0.253556	0.112982	0.389758	0.514761	0.966667	415.632
cell776	0.96319	1.06977	0.900373	-56.4073	68.2899	226.243	0.3406	383.737	33.0662	2.3078	-0.0592	1	52	0.17872	0.12442	0.0814447	0.32424	0.424988	0.205485	0.143984	0.107419	0.35179	0.472546	0.245526	0.226542	0.120252	0.375836	0.48521	0.903846	501.572
cell777	1.20322	1.07407	1.12024	-54.8527	68.2899	164.264	0.2695	511.094	33.3333	1.7979	0.5482	1	65	0.18043	0.12442	0.0814285	0.318608	0.425043	0.20741	0.143984	0.107185	0.343454	0.473104	0.26192	0.242032	0.120566	0.392247	0.616742	0.892308	467.182
cell778	1.42119	1.07042	1.32769	-53.298	68.2899	155.991	0.2691	539.47	33.7258	1.8879	0.5809	1	64	0.180152	0.12442	0.0814285	0.294128	0.425061	0.207678	0.143984	0.107107	0.318436	0.473289	0.260805	0.250126	0.121659	0.386138	0.61687	0.890625	157.048
cell779	1.55989	1.03524	1.50679	-51.7434	68.2899	84.2518	0.3732	534.231	33.75	2.0778	0.0335	1	51	0.177566	0.12442	0.0814285	0.301713	0.425261	0.203864	0.143984	0.107419	0.318448	0.475333	0.256424	0.243219	0.121507	0.385459	0.486522	0.901961	43.1135
cell780	3.05506	1	3.05506	-50.1888	68.2899	12.1433	0.4302	742.191	33.75	2.4298	-0.3207	0	14	0.188186	0.12442	0.0815097	0.262814	0.425152	0.223104	0.145262	0.107419	0.318386	0.474218	0.236421	0.155575	0.120252	0.248788	0.645626	0.857143	0.489628
cell781	NA	NA	NA	-48.6342	68.2899	0	NA	NA	NA	NA	NA	0	0	NA	NA	NA	NA	NA	NA	NA	NA	NA	NA	NA	NA	NA	NA	NA	NA	0
cell782	NA	NA	NA	-47.0795	68.2899	0	NA	NA	NA	NA	NA	0	0	NA	NA	NA	NA	NA	NA	NA	NA	NA	NA	NA	NA	NA	NA	NA	NA	0
cell783	NA	NA	NA	-45.5249	68.2899	0	NA	NA	NA	NA	NA	0	0	NA	NA	NA	NA	NA	NA	NA	NA	NA	NA	NA	NA	NA	NA	NA	NA	0
cell784	NA	NA	NA	-43.9703	68.2899	0	NA	NA	NA	NA	NA	0	0	NA	NA	NA	NA	NA	NA	NA	NA	NA	NA	NA	NA	NA	NA	NA	NA	0
cell785	NA	NA	NA	-42.4157	68.2899	0	NA	NA	NA	NA	NA	0	0	NA	NA	NA	NA	NA	NA	NA	NA	NA	NA	NA	NA	NA	NA	NA	NA	0
cell786	NA	NA	NA	-40.861	68.2899	0	NA	NA	NA	NA	NA	0	0	NA	NA	NA	NA	NA	NA	NA	NA	NA	NA	NA	NA	NA	NA	NA	NA	0
cell787	NA	NA	NA	-39.3064	68.2899	0	NA	NA	NA	NA	NA	0	0	NA	NA	NA	NA	NA	NA	NA	NA	NA	NA	NA	NA	NA	NA	NA	NA	0
cell788	NA	NA	NA	-37.7518	68.2899	0	NA	NA	NA	NA	NA	0	0	NA	NA	NA	NA	NA	NA	NA	NA	NA	NA	NA	NA	NA	NA	NA	NA	0
cell789	NA	NA	NA	-36.1972	68.2899	0	NA	NA	NA	NA	NA	0	0	NA	NA	NA	NA	NA	NA	NA	NA	NA	NA	NA	NA	NA	NA	NA	NA	0
cell790	NA	NA	NA	-34.6425	68.2899	0	NA	NA	NA	NA	NA	0	0	NA	NA	NA	NA	NA	NA	NA	NA	NA	NA	NA	NA	NA	NA	NA	NA	0
cell791	2.42316	1	2.42316	-33.0879	68.2899	25.1979	0.5761	470.201	33.1393	1.1875	-0.878	0	27	0.167336	0.12442	0.0775528	0.262814	0.424988	0.193023	0.143984	0.0866422	0.318386	0.472546	0.234181	0.191802	0.10872	0.318641	0.484614	0.851852	6.95061
cell792	0	NA	NA	-31.5333	68.2899	199.835	0.5727	445.988	32.86	1.5443	-1.0383	0	28	0.188226	0.125592	0.0815097	0.278957	0.424988	0.215138	0.147399	0.107419	0.318411	0.472546	0.254674	0.235317	0.124141	0.360889	0.482493	0.857143	368.067
cell793	0.411013	1	0.411013	-29.9787	68.2899	153.329	0.5833	498.667	33.0678	1.5388	-1.0527	0	32	0.193138	0.128085	0.0815097	0.318608	0.424988	0.222021	0.152459	0.107448	0.343454	0.472546	0.251627	0.253028	0.128482	0.33441	0.463448	0.875	275.329
cell794	0.461644	1	0.461644	-28.424	68.2899	171.52	0.6008	514.12	33.2805	1.1222	-0.9677	1	36	0.186936	0.125592	0.0814934	0.307345	0.424988	0.215162	0.147399	0.107477	0.326783	0.472546	0.242022	0.235317	0.120272	0.331475	0.454981	0.833333	436.352
cell795	1.5379	1.04278	1.47481	-26.8694	68.2899	248.245	0.5847	485.477	33.4545	0.5661	-0.5991	1	44	0.192677	0.125592	0.0775203	0.3396	0.425043	0.219644	0.147399	0.0866422	0.377749	0.473104	0.238034	0.235317	0.101454	0.334954	0.433084	0.863636	393.808
cell796	1.16227	1	1.16227	-25.3148	68.2899	660.765	0.5274	447.091	33.583	-0.1805	-0.4223	1	52	0.182666	0.12442	0.0557357	0.329872	0.424988	0.20801	0.145461	0.0626859	0.360125	0.472546	0.22317	0.171904	0.0998479	0.331097	0.422493	0.807692	1149.49
cell797	1.34969	1.03247	1.30725	-23.7602	68.2899	947.709	0.3789	482.724	33.8497	-0.2929	0.0256	1	65	0.174082	0.12442	0.0580599	0.294128	0.424988	0.199245	0.143984	0.0626859	0.318436	0.472546	0.231171	0.204968	0.0998479	0.331097	0.514168	0.8	1502.31
cell798	1.08465	1.03217	1.05084	-22.2055	68.2899	972.445	0.2491	521.124	34.0093	-0.2939	0.4703	1	69	0.175164	0.12442	0.0568491	0.312976	0.424988	0.200152	0.143785	0.0609061	0.335119	0.472546	0.235625	0.204968	0.109278	0.333759	0.532969	0.782609	1370.61
cell799	1.54104	1.0334	1.49123	-20.6509	68.2899	917.742	0.1283	575.787	34.0697	-0.3025	0.9563	1	70	0.175267	0.12442	0.0541018	0.312976	0.424988	0.199739	0.143785	0.0528594	0.335119	0.472546	0.227935	0.176928	0.0930072	0.330552	0.532969	0.771429	1101.97
cell800	0.846859	1	0.846859	-19.0963	68.2899	929.406	0.0885	660.088	34.1996	-0.3923	1.706	1	67	0.19047	0.125592	0.0550842	0.333114	0.425188	0.218691	0.147399	0.0600768	0.366	0.47459	0.237702	0.204968	0.0984508	0.344393	0.535114	0.746269	1346.75
cell801	0.826948	1	0.826948	-17.5417	68.2899	1147.83	0.042	620.064	34.35	-0.6589	2.069	1	62	0.189961	0.126764	0.0557357	0.329872	0.425243	0.218826	0.147859	0.0624039	0.360125	0.475147	0.23935	0.191802	0.0945199	0.375829	0.536723	0.758065	1380.56
cell802	0.721514	1	0.721514	-15.987	68.2899	1155.74	0.0197	724.499	34.5309	-0.7134	2.063	1	59	0.191925	0.12442	0.0545495	0.333114	0.425279	0.221061	0.146939	0.055141	0.366	0.475519	0.240124	0.191802	0.0919354	0.388288	0.537796	0.762712	1445.47
cell803	0.767318	1	0.767318	-14.4324	68.2899	1343.16	0.0082	598.866	34.552	-0.8094	2.1465	1	59	0.195247	0.125592	0.0550624	0.336357	0.425297	0.224834	0.147399	0.0588475	0.371874	0.475705	0.242616	0.204968	0.0906612	0.390267	0.538332	0.745763	2104.56
cell804	0.668418	1	0.668418	-12.8778	68.2899	1750.76	0.003	444.274	34.5689	-0.8821	2.3454	1	57	0.202467	0.133742	0.0549972	0.346085	0.425352	0.232437	0.196145	0.0551594	0.389498	0.476262	0.238264	0.218135	0.0868387	0.386308	0.529214	0.719298	1884.3
cell805	0.973718	1	0.973718	-11.3232	68.2899	1848.01	0.0013	379.102	34.643	-0.8986	2.5644	1	37	0.204662	0.133742	0.0563655	0.329872	0.425316	0.236685	0.196145	0.0635016	0.360125	0.475891	0.243945	0.218135	0.10599	0.365351	0.525601	0.621622	2076.25
cell806	1.09714	1.06329	1.03183	-9.76854	68.2899	1721.07	0.0009	363.031	34.7362	-0.883	2.9599	1	42	0.202296	0.118784	0.0550921	0.342842	0.425243	0.232838	0.130793	0.0566328	0.383623	0.475147	0.240811	0.218135	0.0908851	0.375829	0.518374	0.642857	2021.61
cell807	1.05222	1.05882	0.993765	-8.21392	68.2899	1590.61	0.0007	392.219	34.8029	-0.8554	3.5918	1	44	0.193396	0.12442	0.0549829	0.336357	0.425207	0.221392	0.143586	0.0544896	0.371874	0.474776	0.225676	0.152006	0.0794787	0.354872	0.514761	0.659091	1921.14
cell808	1.122	1.07812	1.0407	-6.65929	68.2899	2547.41	0.0007	455.806	34.8659	-0.9028	4.3838	1	35	0.143928	0.0609524	0.0523624	0.263399	0.414855	0.164864	0.0682047	0.0473598	0.318327	0.461304	0.190505	0.12047	0.0551507	0.305185	0.518535	0.657143	2668.67
cell809	1.0137	1.11834	0.906427	-5.10467	68.2899	3406.81	0.0006	444.226	34.9284	-0.8596	5.1066	1	38	0.136038	0.0594377	0.0523624	0.262817	0.39597	0.15473	0.0667946	0.0461931	0.318144	0.43882	0.179898	0.104377	0.0505841	0.305662	0.497178	0.710526	3574.23
cell810	1.08895	1.10526	0.985243	-3.55004	68.2899	3583.2	0.0006	431.845	34.9907	-0.8587	5.8358	1	39	0.112669	0.0570716	0.0522817	0.182338	0.329872	0.126726	0.061005	0.0458683	0.219054	0.360125	0.153064	0.100377	0.0469992	0.298844	0.359625	0.717949	3763.57
cell811	1.06804	1.09756	0.973103	-1.99542	68.2899	3469.36	0.0006	417.625	35.0459	-0.8606	6.4159	1	42	0.103584	0.0571281	0.0523355	0.14994	0.300133	0.117326	0.0621169	0.0459517	0.203782	0.34137	0.148518	0.0995817	0.0487504	0.296098	0.352001	0.714286	3749.37
cell812	1.12541	1.13793	0.988994	-0.440793	68.2899	3046.14	0.0005	396.983	35.1049	-0.8872	6.8035	1	46	0.0992771	0.0571281	0.0523624	0.127449	0.290221	0.11171	0.0607039	0.0463928	0.1673	0.335119	0.141752	0.0932376	0.0515422	0.285427	0.340565	0.717391	3632.32
cell813	1.11223	1.13333	0.981379	1.11383	68.2899	2760.65	0.0006	429.095	35.1423	-0.8974	6.9994	1	46	0.109605	0.0571281	0.0523624	0.166139	0.329872	0.121851	0.061005	0.0465925	0.211418	0.360125	0.153129	0.0963199	0.0525003	0.297471	0.436097	0.73913	3089.34
cell814	1.05969	1.12805	0.939397	2.66846	68.2899	2264.09	0.0006	424.19	35.1656	-0.8524	7.2537	1	52	0.124611	0.0571281	0.0523624	0.253201	0.424436	0.138526	0.0613062	0.0461931	0.301381	0.459708	0.167416	0.0994022	0.0511652	0.303321	0.528693	0.711538	2925.95
cell815	0.933767	1.11688	0.836047	4.22308	68.2899	2084.15	0.0005	416.173	35.15	-0.8345	7.4774	1	60	0.123348	0.0571281	0.0523624	0.243585	0.416477	0.136506	0.0613062	0.0463928	0.284617	0.449798	0.159819	0.0994022	0.0499166	0.302888	0.516548	0.716667	2522.11
cell816	0.9639	1.10112	0.875378	5.77771	68.2899	2073.34	0.0004	444.135	35.0918	-0.8455	7.668	1	66	0.126358	0.0571281	0.0523086	0.233968	0.424712	0.139907	0.0613062	0.0460443	0.267854	0.466127	0.163982	0.0994022	0.0478748	0.304708	0.51437	0.742424	2450.87
cell817	0.973358	1.08186	0.899712	7.33233	68.2899	2235.3	0.0004	534.375	34.9747	-0.8678	7.8393	1	82	0.132732	0.0582548	0.0522279	0.262817	0.424988	0.146258	0.0629276	0.0459934	0.311547	0.472546	0.176114	0.0994754	0.0541395	0.30614	0.528563	0.743902	2709.82
cell818	1.16043	1.06583	1.08875	8.88696	68.2899	2211.43	0.0007	528.02	34.7738	-0.6169	7.9821	1	113	0.130933	0.0582548	0.0522279	0.224451	0.424298	0.146067	0.0633978	0.0459517	0.28487	0.472546	0.17375	0.098757	0.0543611	0.296098	0.524898	0.752212	2826.14
cell819	1.18021	1.05391	1.11984	10.4416	68.2899	1365.79	0.0008	511.547	34.4812	2.621	8.008	1	131	0.129289	0.0594377	0.0522279	0.238378	0.424298	0.144959	0.0667946	0.0459934	0.294982	0.470941	0.17044	0.100993	0.0569437	0.293397	0.508522	0.78626	2253.3
cell820	1.19131	1.13901	1.04592	11.9962	68.2899	741.125	0.0017	519.474	34.1604	4.1055	7.8677	1	125	0.126219	0.0594377	0.0522279	0.214761	0.408655	0.141136	0.0644311	0.0459934	0.27824	0.443098	0.166646	0.103761	0.0576355	0.27497	0.478964	0.84	526.604
cell821	1.16428	1.12444	1.03543	13.5508	68.2899	346.392	0.0108	480.581	33.9137	6.0349	7.6682	1	117	0.129892	0.0616647	0.0522279	0.222699	0.424298	0.146292	0.0680887	0.0459934	0.28382	0.457301	0.171094	0.115843	0.0576355	0.288937	0.426026	0.854701	262.486
cell822	1.11406	1.09605	1.01643	15.1055	68.2899	180.064	0.0345	552.696	34.4666	6.861	7.5266	1	84	0.125192	0.0687595	0.0522279	0.210085	0.329872	0.14085	0.0727911	0.0459934	0.260674	0.360125	0.17109	0.121507	0.0614992	0.291573	0.401089	0.869048	310.836
cell823	0.9725	1	0.9725	16.6601	68.2899	66.7567	0.0373	516.062	34.6492	7.2424	7.3521	0	53	0.119345	0.0814691	0.0522817	0.187672	0.263447	0.135771	0.107224	0.0466688	0.219519	0.318426	0.157899	0.130482	0.0674412	0.251551	0.318148	0.90566	45.1331
cell824	0	NA	NA	18.2147	68.2899	9.2541	0.0094	550.199	34.4184	6.9582	7.2505	0	13	0.156864	0.125592	0.0814447	0.236847	0.347768	0.179523	0.145722	0.107433	0.287165	0.380571	0.195286	0.136163	0.0894232	0.288905	0.403728	0.923077	0
cell825	0	NA	NA	19.7693	68.2899	4.8182	0.0122	531.922	34.2419	6.7035	6.8923	0	10	0.160233	0.126764	0.0814772	0.184913	0.375373	0.182929	0.147859	0.107462	0.224724	0.401253	0.208975	0.139901	0.112809	0.280088	0.434463	0.9	0
cell826	NA	NA	NA	21.324	68.2899	5.5307	0.0091	544.968	34.4682	6.3472	6.581	0	0	NA	NA	NA	NA	NA	NA	NA	NA	NA	NA	NA	NA	NA	NA	NA	NA	0
cell827	NA	NA	NA	22.8786	68.2899	2.2794	0.0142	580.829	34.9824	6.1639	6.5362	0	0	NA	NA	NA	NA	NA	NA	NA	NA	NA	NA	NA	NA	NA	NA	NA	NA	0
cell828	NA	NA	NA	24.4332	68.2899	0.1916	0.008	544.546	34.914	6.6816	6.5393	0	0	NA	NA	NA	NA	NA	NA	NA	NA	NA	NA	NA	NA	NA	NA	NA	NA	0
cell829	NA	NA	NA	25.9878	68.2899	1.6039	0.0221	498.525	34.8702	6.0508	6.4712	0	0	NA	NA	NA	NA	NA	NA	NA	NA	NA	NA	NA	NA	NA	NA	NA	NA	0
cell830	NA	NA	NA	27.5425	68.2899	0.6168	NA	NA	NA	NA	NA	0	0	NA	NA	NA	NA	NA	NA	NA	NA	NA	NA	NA	NA	NA	NA	NA	NA	0
cell831	0	NA	NA	29.0971	68.2899	3.019	0.0173	578.857	34.9219	5.4164	5.6531	0	5	0.134918	0.12442	0.0814934	0.152098	0.235135	0.164764	0.143586	0.107477	0.181228	0.284097	0.138193	0.121507	0.0952681	0.162421	0.22998	1	0
cell832	0.576276	1	0.576276	30.6517	68.2899	9.2219	0.0325	509.382	34.4307	4.0511	5.3	0	12	0.116634	0.12442	0.0814285	0.126764	0.197896	0.13634	0.143586	0.107419	0.147859	0.237722	0.163574	0.125897	0.0868387	0.271271	0.291407	0.916667	0
cell833	0.974214	1	0.974214	32.2063	68.2899	8.6842	0.0108	570.554	34.3194	4.0991	5.0611	0	14	0.115722	0.102965	0.0538092	0.126358	0.262814	0.135858	0.125538	0.0493962	0.147839	0.318386	0.149827	0.123702	0.0803776	0.245627	0.279474	0.857143	0
cell834	1.02786	1	1.02786	33.761	68.2899	11.5159	0.0137	628.471	34.4261	2.8232	4.808	0	23	0.150555	0.12442	0.0580112	0.262814	0.329872	0.174023	0.146939	0.0603059	0.318386	0.360125	0.200012	0.139901	0.0927037	0.2895	0.30159	0.913043	0
cell835	1.29922	1	1.29922	35.3156	68.2899	10.9791	0.0112	596.696	34.6612	2.4014	4.5364	0	28	0.131756	0.118784	0.0580112	0.132979	0.31335	0.152063	0.130793	0.0603059	0.162282	0.349706	0.195414	0.132712	0.0997611	0.2895	0.328406	0.928571	0
cell836	1.23364	1	1.23364	36.8702	68.2899	23.8923	0.0176	689.458	34.9816	3.6637	4.101	0	35	0.126783	0.118397	0.0527587	0.144528	0.299695	0.147766	0.127413	0.0550673	0.20082	0.341343	0.195272	0.13645	0.0983497	0.290263	0.364275	0.857143	6.31431
cell837	1.3676	1	1.3676	38.4248	68.2899	50.7573	0.0248	566.425	34.4345	2.8349	3.804	0	43	0.127626	0.11801	0.0548597	0.1661	0.289639	0.150234	0.124033	0.0571627	0.210169	0.335082	0.207758	0.139901	0.0999347	0.291788	0.479355	0.767442	80.0165
cell838	1.58086	1	1.58086	39.9795	68.2899	65.5209	0.0468	600.239	33.5826	2.2106	3.1039	1	48	0.127882	0.118397	0.0548597	0.1661	0.272875	0.150582	0.127413	0.0571627	0.210169	0.324647	0.203192	0.137896	0.10625	0.282208	0.421201	0.791667	107.472
cell839	1.89715	1	1.89715	41.5341	68.2899	59.0203	0.1118	637.927	32.2553	2.2205	2.5031	1	52	0.122893	0.11801	0.0548597	0.133437	0.262817	0.143344	0.124033	0.0571627	0.1826	0.318386	0.199582	0.139901	0.0999347	0.282208	0.395895	0.826923	59.6044
cell840	2.26254	1	2.26254	43.0887	68.2899	41.7734	0.2154	811.439	32.4926	1.8741	2.1842	1	43	0.113667	0.0815097	0.0580112	0.128878	0.262814	0.133629	0.107491	0.0603059	0.155218	0.318386	0.192702	0.139901	0.104457	0.255202	0.388439	0.860465	52.9359
cell841	1.71045	1	1.71045	44.6433	68.2899	21.2183	0.226	731.863	33.2713	1.8914	1.7788	0	40	0.118824	0.11801	0.0580112	0.130273	0.262814	0.140318	0.124033	0.0603059	0.169055	0.318386	0.190701	0.139901	0.117244	0.250601	0.389504	0.875	6.94171
cell842	1.52847	1	1.52847	46.198	68.2899	34.5511	0.2557	701.669	33.8107	1.6045	1.5082	1	36	0.12259	0.11801	0.0613919	0.132875	0.262814	0.145457	0.124033	0.062803	0.189373	0.318386	0.194794	0.142655	0.12163	0.248788	0.391102	0.888889	53.9129
cell843	1.68074	1	1.68074	47.7526	68.2899	42.2427	0.2719	678.01	32.9936	0.7485	1.3268	1	38	0.121502	0.11801	0.0681534	0.13114	0.262814	0.144411	0.124033	0.067797	0.175827	0.318386	0.194649	0.142655	0.121877	0.252386	0.390037	0.894737	51.9517
cell844	1.18727	1	1.18727	49.3072	68.2899	17.8323	0.309	553.135	33.4483	1.3733	1.2117	0	33	0.127551	0.121602	0.0647727	0.132007	0.262814	0.151733	0.137189	0.0653	0.1826	0.318386	0.207977	0.160647	0.12181	0.254526	0.393232	0.848485	42.2027
cell845	1.01594	1	1.01594	50.8618	68.2899	17.4669	0.3354	575.845	33.6524	1.1416	1.1983	0	26	0.139033	0.12442	0.0815097	0.19112	0.262814	0.164819	0.143785	0.107419	0.252764	0.318386	0.217702	0.173316	0.122992	0.255202	0.39398	0.846154	25.3039
cell846	1.43379	1	1.43379	52.4165	68.2899	9.4819	0.3567	505.308	33.2616	1.7158	1.2187	0	26	0.156287	0.12442	0.0815097	0.206549	0.417225	0.183964	0.145461	0.107419	0.275384	0.468368	0.249657	0.182867	0.122992	0.282776	0.810314	0.846154	5.74114
cell847	0.805851	1	0.805851	53.9711	68.2899	6.5472	0.4269	648.697	32.8922	1.6835	1.0561	0	22	0.166376	0.12442	0.09611	0.240308	0.425352	0.195426	0.145461	0.114064	0.301185	0.476262	0.270541	0.204968	0.128508	0.318207	0.833248	0.818182	3.59329
cell848	0.828906	1	0.828906	55.5257	68.2899	4.4977	0.4402	678.459	32.463	1.589	0.6782	0	22	0.166376	0.12442	0.09611	0.240308	0.425352	0.195426	0.145461	0.114064	0.301185	0.476262	0.270541	0.204968	0.128508	0.318207	0.833248	0.818182	1.89544
cell849	0.775009	1	0.775009	57.0803	68.2899	4.0242	0.453	583.644	32.0906	1.0091	0.2867	0	21	0.151142	0.12442	0.0888098	0.19112	0.295321	0.178906	0.143984	0.110742	0.252764	0.349961	0.23751	0.191802	0.127202	0.2821	0.485553	0.809524	0.797027
cell850	0.741279	1	0.741279	58.635	68.2899	3.5659	0.4761	360.469	31.9155	1.2099	-0.0286	0	21	0.151142	0.12442	0.0888098	0.19112	0.295321	0.178906	0.143984	0.110742	0.252764	0.349961	0.23751	0.191802	0.127202	0.2821	0.485553	0.809524	0.36747
cell851	0.747086	1	0.747086	60.1896	68.2899	6.5498	0.5595	191.015	31.0722	-0.0205	-0.4893	0	20	0.155494	0.12442	0.11801	0.206549	0.303448	0.183374	0.145461	0.124033	0.275384	0.357855	0.243611	0.204968	0.125897	0.2895	0.507701	0.8	1.2347
cell852	0.728567	1	0.728567	61.7442	68.2899	6.3915	0.5177	145.256	30.5936	-1.6303	-1.0759	0	20	0.155494	0.12442	0.11801	0.206549	0.303448	0.183374	0.145461	0.124033	0.275384	0.357855	0.243611	0.204968	0.125897	0.2895	0.507701	0.8	0
cell853	0.747687	1	0.747687	63.2988	68.2899	5.5694	0.5324	197.443	30.3222	-1.5427	-1.149	0	20	0.155494	0.12442	0.11801	0.206549	0.303448	0.183374	0.145461	0.124033	0.275384	0.357855	0.243611	0.204968	0.125897	0.2895	0.507701	0.8	0
cell854	0.741088	1	0.741088	64.8535	68.2899	2.6748	0.5581	479.062	30.0573	-1.3413	-1.1903	0	19	0.157993	0.12442	0.11071	0.217802	0.311575	0.18733	0.146939	0.12071	0.283985	0.365749	0.233388	0.191802	0.125171	0.2599	0.488118	0.789474	0
cell855	0.765442	1	0.765442	66.4081	68.2899	2.3335	0.6099	218.186	29.9519	-0.3486	-1.1411	0	18	0.154525	0.12442	0.10341	0.182769	0.319702	0.18104	0.145461	0.117387	0.224724	0.373643	0.237722	0.204968	0.124444	0.2673	0.513247	0.777778	0.407307
cell856	0.651433	1	0.651433	67.9627	68.2899	2.8971	0.6976	141.738	29.8065	0.283	-1.2573	0	17	0.146195	0.12442	0.09611	0.128349	0.327829	0.170475	0.143984	0.114064	0.156513	0.381537	0.239229	0.191802	0.123718	0.2747	0.538376	0.764706	4.59034
cell857	NA	NA	NA	69.5173	68.2899	0.1649	0.72	334	29.54	0.43	-1.17	0	0	NA	NA	NA	NA	NA	NA	NA	NA	NA	NA	NA	NA	NA	NA	NA	NA	0.0741745
cell858	NA	NA	NA	71.072	68.2899	0	NA	NA	NA	NA	NA	0	0	NA	NA	NA	NA	NA	NA	NA	NA	NA	NA	NA	NA	NA	NA	NA	NA	0
cell859	0.692279	1	0.692279	72.6266	68.2899	1.3585	0.6656	528.966	27.45	1.3475	-0.8867	0	7	0.153159	0.124735	0.12442	0.156088	0.236132	0.183869	0.147757	0.146348	0.193503	0.287165	0.176998	0.13327	0.1214	0.2599	0.2821	0.714286	0.360183
cell860	0.703662	1	0.703662	74.1812	68.2899	3.5866	0.6838	606.377	27.45	1.5842	-0.9482	1	7	0.153159	0.124735	0.12442	0.156088	0.236132	0.183869	0.147757	0.146348	0.193503	0.287165	0.176998	0.13327	0.1214	0.2599	0.2821	0.714286	9.39195
cell861	0.835001	1	0.835001	75.7358	68.2899	1.2469	0.8028	500.375	26.23	1.5795	-0.9807	0	4	0.126187	0.124735	0.124546	0.127538	0.128939	0.152326	0.147757	0.147266	0.156472	0.160829	0.166407	0.132426	0.0993479	0.226671	0.273793	0.75	0.478216
cell862	NA	NA	NA	77.2905	68.2899	1.7811	0.8272	535.795	26.23	1.9592	-0.7403	0	2	0.126913	0.126913	0.125417	0.128409	0.129157	0.15461	0.15461	0.150007	0.159213	0.161515	0.104861	0.104861	0.088322	0.1214	0.129669	1	6.17354
cell863	NA	NA	NA	78.8451	68.2899	0.2491	0.8251	240.245	26.23	2.263	-0.4929	0	0	NA	NA	NA	NA	NA	NA	NA	NA	NA	NA	NA	NA	NA	NA	NA	NA	0
cell864	NA	NA	NA	80.3997	68.2899	0	NA	NA	NA	NA	NA	0	0	NA	NA	NA	NA	NA	NA	NA	NA	NA	NA	NA	NA	NA	NA	NA	NA	0
cell865	NA	NA	NA	81.9543	68.2899	0	NA	NA	NA	NA	NA	0	0	NA	NA	NA	NA	NA	NA	NA	NA	NA	NA	NA	NA	NA	NA	NA	NA	0
cell866	NA	NA	NA	83.509	68.2899	0.0107	NA	NA	NA	NA	NA	0	0	NA	NA	NA	NA	NA	NA	NA	NA	NA	NA	NA	NA	NA	NA	NA	NA	0
cell867	NA	NA	NA	85.0636	68.2899	0	NA	NA	NA	NA	NA	0	0	NA	NA	NA	NA	NA	NA	NA	NA	NA	NA	NA	NA	NA	NA	NA	NA	0
cell868	NA	NA	NA	86.6182	68.2899	0	NA	NA	NA	NA	NA	0	0	NA	NA	NA	NA	NA	NA	NA	NA	NA	NA	NA	NA	NA	NA	NA	NA	0
cell869	NA	NA	NA	88.1728	68.2899	0	NA	NA	NA	NA	NA	0	0	NA	NA	NA	NA	NA	NA	NA	NA	NA	NA	NA	NA	NA	NA	NA	NA	0
cell870	NA	NA	NA	89.7275	68.2899	0	NA	NA	NA	NA	NA	0	0	NA	NA	NA	NA	NA	NA	NA	NA	NA	NA	NA	NA	NA	NA	NA	NA	0
cell871	NA	NA	NA	91.2821	68.2899	0	NA	NA	NA	NA	NA	0	0	NA	NA	NA	NA	NA	NA	NA	NA	NA	NA	NA	NA	NA	NA	NA	NA	0
cell872	NA	NA	NA	92.8367	68.2899	0	NA	NA	NA	NA	NA	0	0	NA	NA	NA	NA	NA	NA	NA	NA	NA	NA	NA	NA	NA	NA	NA	NA	0
cell873	NA	NA	NA	94.3913	68.2899	0	NA	NA	NA	NA	NA	0	0	NA	NA	NA	NA	NA	NA	NA	NA	NA	NA	NA	NA	NA	NA	NA	NA	0
cell874	NA	NA	NA	95.946	68.2899	0	NA	NA	NA	NA	NA	0	0	NA	NA	NA	NA	NA	NA	NA	NA	NA	NA	NA	NA	NA	NA	NA	NA	0
cell875	NA	NA	NA	97.5006	68.2899	0	NA	NA	NA	NA	NA	0	0	NA	NA	NA	NA	NA	NA	NA	NA	NA	NA	NA	NA	NA	NA	NA	NA	0
cell876	NA	NA	NA	99.0552	68.2899	0	NA	NA	NA	NA	NA	0	0	NA	NA	NA	NA	NA	NA	NA	NA	NA	NA	NA	NA	NA	NA	NA	NA	0
cell877	NA	NA	NA	100.61	68.2899	0	NA	NA	NA	NA	NA	0	0	NA	NA	NA	NA	NA	NA	NA	NA	NA	NA	NA	NA	NA	NA	NA	NA	0
cell878	NA	NA	NA	102.164	68.2899	0	NA	NA	NA	NA	NA	0	0	NA	NA	NA	NA	NA	NA	NA	NA	NA	NA	NA	NA	NA	NA	NA	NA	0
cell879	NA	NA	NA	103.719	68.2899	0	NA	NA	NA	NA	NA	0	0	NA	NA	NA	NA	NA	NA	NA	NA	NA	NA	NA	NA	NA	NA	NA	NA	0
cell880	NA	NA	NA	105.274	68.2899	0	NA	NA	NA	NA	NA	0	0	NA	NA	NA	NA	NA	NA	NA	NA	NA	NA	NA	NA	NA	NA	NA	NA	0
cell881	NA	NA	NA	106.828	68.2899	0	NA	NA	NA	NA	NA	0	0	NA	NA	NA	NA	NA	NA	NA	NA	NA	NA	NA	NA	NA	NA	NA	NA	0
cell882	NA	NA	NA	108.383	68.2899	0	NA	NA	NA	NA	NA	0	0	NA	NA	NA	NA	NA	NA	NA	NA	NA	NA	NA	NA	NA	NA	NA	NA	0
cell883	NA	NA	NA	109.938	68.2899	0	NA	NA	NA	NA	NA	0	0	NA	NA	NA	NA	NA	NA	NA	NA	NA	NA	NA	NA	NA	NA	NA	NA	0
cell884	NA	NA	NA	111.492	68.2899	0	NA	NA	NA	NA	NA	0	0	NA	NA	NA	NA	NA	NA	NA	NA	NA	NA	NA	NA	NA	NA	NA	NA	0
cell885	NA	NA	NA	113.047	68.2899	0	NA	NA	NA	NA	NA	0	0	NA	NA	NA	NA	NA	NA	NA	NA	NA	NA	NA	NA	NA	NA	NA	NA	0
cell886	NA	NA	NA	114.601	68.2899	0	NA	NA	NA	NA	NA	0	0	NA	NA	NA	NA	NA	NA	NA	NA	NA	NA	NA	NA	NA	NA	NA	NA	0
cell887	NA	NA	NA	116.156	68.2899	0	NA	NA	NA	NA	NA	0	0	NA	NA	NA	NA	NA	NA	NA	NA	NA	NA	NA	NA	NA	NA	NA	NA	0
cell888	NA	NA	NA	117.711	68.2899	0	NA	NA	NA	NA	NA	0	0	NA	NA	NA	NA	NA	NA	NA	NA	NA	NA	NA	NA	NA	NA	NA	NA	0
cell889	NA	NA	NA	119.265	68.2899	0	NA	NA	NA	NA	NA	0	0	NA	NA	NA	NA	NA	NA	NA	NA	NA	NA	NA	NA	NA	NA	NA	NA	0
cell890	NA	NA	NA	120.82	68.2899	0	NA	NA	NA	NA	NA	0	0	NA	NA	NA	NA	NA	NA	NA	NA	NA	NA	NA	NA	NA	NA	NA	NA	0
cell891	NA	NA	NA	122.375	68.2899	0	NA	NA	NA	NA	NA	0	0	NA	NA	NA	NA	NA	NA	NA	NA	NA	NA	NA	NA	NA	NA	NA	NA	0
cell892	NA	NA	NA	123.929	68.2899	0	NA	NA	NA	NA	NA	0	0	NA	NA	NA	NA	NA	NA	NA	NA	NA	NA	NA	NA	NA	NA	NA	NA	0
cell893	NA	NA	NA	125.484	68.2899	0	NA	NA	NA	NA	NA	0	0	NA	NA	NA	NA	NA	NA	NA	NA	NA	NA	NA	NA	NA	NA	NA	NA	0
cell894	NA	NA	NA	127.038	68.2899	0	NA	NA	NA	NA	NA	0	0	NA	NA	NA	NA	NA	NA	NA	NA	NA	NA	NA	NA	NA	NA	NA	NA	0
cell895	NA	NA	NA	128.593	68.2899	0	NA	NA	NA	NA	NA	0	0	NA	NA	NA	NA	NA	NA	NA	NA	NA	NA	NA	NA	NA	NA	NA	NA	0
cell896	NA	NA	NA	130.148	68.2899	0.0448	NA	NA	NA	NA	NA	0	0	NA	NA	NA	NA	NA	NA	NA	NA	NA	NA	NA	NA	NA	NA	NA	NA	0
cell897	NA	NA	NA	131.702	68.2899	0.0551	NA	NA	NA	NA	NA	0	0	NA	NA	NA	NA	NA	NA	NA	NA	NA	NA	NA	NA	NA	NA	NA	NA	0
cell898	NA	NA	NA	133.257	68.2899	0	NA	NA	NA	NA	NA	0	0	NA	NA	NA	NA	NA	NA	NA	NA	NA	NA	NA	NA	NA	NA	NA	NA	0
cell899	NA	NA	NA	134.812	68.2899	0	NA	NA	NA	NA	NA	0	0	NA	NA	NA	NA	NA	NA	NA	NA	NA	NA	NA	NA	NA	NA	NA	NA	0
cell900	NA	NA	NA	136.366	68.2899	0	NA	NA	NA	NA	NA	0	0	NA	NA	NA	NA	NA	NA	NA	NA	NA	NA	NA	NA	NA	NA	NA	NA	0
cell901	NA	NA	NA	137.921	68.2899	0	NA	NA	NA	NA	NA	0	0	NA	NA	NA	NA	NA	NA	NA	NA	NA	NA	NA	NA	NA	NA	NA	NA	0
cell902	NA	NA	NA	139.475	68.2899	0	NA	NA	NA	NA	NA	0	0	NA	NA	NA	NA	NA	NA	NA	NA	NA	NA	NA	NA	NA	NA	NA	NA	0
cell903	NA	NA	NA	141.03	68.2899	0	NA	NA	NA	NA	NA	0	0	NA	NA	NA	NA	NA	NA	NA	NA	NA	NA	NA	NA	NA	NA	NA	NA	0
cell904	NA	NA	NA	142.585	68.2899	0	NA	NA	NA	NA	NA	0	0	NA	NA	NA	NA	NA	NA	NA	NA	NA	NA	NA	NA	NA	NA	NA	NA	0
cell905	NA	NA	NA	144.139	68.2899	0	NA	NA	NA	NA	NA	0	0	NA	NA	NA	NA	NA	NA	NA	NA	NA	NA	NA	NA	NA	NA	NA	NA	0
cell906	NA	NA	NA	145.694	68.2899	0	NA	NA	NA	NA	NA	0	0	NA	NA	NA	NA	NA	NA	NA	NA	NA	NA	NA	NA	NA	NA	NA	NA	0
cell907	NA	NA	NA	147.249	68.2899	0	NA	NA	NA	NA	NA	0	0	NA	NA	NA	NA	NA	NA	NA	NA	NA	NA	NA	NA	NA	NA	NA	NA	0
cell908	NA	NA	NA	148.803	68.2899	0	NA	NA	NA	NA	NA	0	0	NA	NA	NA	NA	NA	NA	NA	NA	NA	NA	NA	NA	NA	NA	NA	NA	0
cell909	NA	NA	NA	150.358	68.2899	0	NA	NA	NA	NA	NA	0	0	NA	NA	NA	NA	NA	NA	NA	NA	NA	NA	NA	NA	NA	NA	NA	NA	0
cell910	NA	NA	NA	151.912	68.2899	0.0132	NA	NA	NA	NA	NA	0	0	NA	NA	NA	NA	NA	NA	NA	NA	NA	NA	NA	NA	NA	NA	NA	NA	0
cell911	NA	NA	NA	153.467	68.2899	0.0422	0.7252	166.22	22.9254	-0.0087	-1.64	0	0	NA	NA	NA	NA	NA	NA	NA	NA	NA	NA	NA	NA	NA	NA	NA	NA	0
cell912	NA	NA	NA	155.022	68.2899	0.0102	NA	NA	NA	NA	NA	0	0	NA	NA	NA	NA	NA	NA	NA	NA	NA	NA	NA	NA	NA	NA	NA	NA	0
cell913	NA	NA	NA	156.576	68.2899	0	NA	NA	NA	NA	NA	0	0	NA	NA	NA	NA	NA	NA	NA	NA	NA	NA	NA	NA	NA	NA	NA	NA	0
cell914	NA	NA	NA	158.131	68.2899	0.0034	NA	NA	NA	NA	NA	0	0	NA	NA	NA	NA	NA	NA	NA	NA	NA	NA	NA	NA	NA	NA	NA	NA	0
cell915	1.21064	1	1.21064	159.686	68.2899	0.0964	0.7161	390.82	25.0004	-0.2994	-1.7137	0	17	0.173834	0.12442	0.120574	0.262814	0.371831	0.218908	0.146939	0.131854	0.318386	0.542431	0.254548	0.218135	0.123718	0.313805	0.574146	0.764706	0
cell916	0.871523	1	0.871523	161.24	68.2899	0.3287	0.6966	931.479	25.4661	-0.4228	-1.73	0	19	0.164717	0.12442	0.11071	0.262814	0.362911	0.2077	0.146939	0.12071	0.318386	0.525889	0.251926	0.218135	0.125171	0.331475	0.529849	0.789474	0
cell917	0.930974	1	0.930974	162.795	68.2899	0.5602	0.7132	749.757	26.1038	-0.769	-1.735	0	19	0.164717	0.12442	0.11071	0.262814	0.362911	0.2077	0.146939	0.12071	0.318386	0.525889	0.251926	0.218135	0.125171	0.331475	0.529849	0.789474	0
cell918	0.872176	1	0.872176	164.349	68.2899	0.749	0.7411	257.857	26.7398	-1.0299	-1.7392	0	19	0.164717	0.12442	0.11071	0.262814	0.362911	0.2077	0.146939	0.12071	0.318386	0.525889	0.251926	0.218135	0.125171	0.331475	0.529849	0.789474	0
cell919	0.928761	1	0.928761	165.904	68.2899	0.9528	0.7548	269.568	27.2653	-1.136	-1.738	0	20	0.153201	0.12442	0.0814447	0.236132	0.353991	0.192266	0.143984	0.107107	0.287165	0.509347	0.239025	0.164593	0.122992	0.321906	0.485553	0.85	0
cell920	0.879969	1	0.879969	167.459	68.2899	1.1467	0.7544	261.017	27.8335	-1.0773	-1.735	0	21	0.153201	0.12442	0.0814447	0.236132	0.353991	0.192266	0.143984	0.107107	0.287165	0.509347	0.239025	0.164593	0.122992	0.321906	0.485553	0.809524	0
cell921	0.776074	1	0.776074	169.013	68.2899	1.3669	0.754	213.194	28.4091	-0.4485	-1.6366	0	21	0.154999	0.12442	0.0814285	0.262814	0.358451	0.195309	0.145461	0.107029	0.318386	0.517618	0.24637	0.191364	0.125897	0.330008	0.507701	0.761905	0.0419796
cell922	0.740029	1	0.740029	170.568	68.2899	2.0074	0.8035	251.04	28.887	-0.2057	-1.5211	0	21	0.154999	0.12442	0.0814285	0.262814	0.358451	0.195309	0.145461	0.107029	0.318386	0.517618	0.24637	0.191364	0.125897	0.330008	0.507701	0.761905	0.456545
cell923	NA	NA	NA	172.123	68.2899	0.9985	0.762	178.67	29.2196	-0.8226	-1.7113	0	0	NA	NA	NA	NA	NA	NA	NA	NA	NA	NA	NA	NA	NA	NA	NA	NA	0
cell924	NA	NA	NA	173.677	68.2899	1.1797	0.7527	98.9105	29.4701	-0.9065	-1.7	0	0	NA	NA	NA	NA	NA	NA	NA	NA	NA	NA	NA	NA	NA	NA	NA	NA	0
cell925	0.821324	1	0.821324	175.232	68.2899	1.3874	0.7604	47.1677	29.7417	-1.0726	-1.7	0	23	0.150704	0.12442	0.0814609	0.232757	0.349531	0.190848	0.145461	0.107185	0.278839	0.501076	0.241201	0.191364	0.128508	0.313805	0.485383	0.782609	0
cell926	0.763923	1	0.763923	176.786	68.2899	1.6655	0.7551	60.3939	29.9772	-1.0436	-1.6671	0	23	0.150704	0.12442	0.0814609	0.232757	0.349531	0.190848	0.145461	0.107185	0.278839	0.501076	0.241201	0.191364	0.128508	0.313805	0.485383	0.782609	0
cell927	0.780344	1	0.780344	178.341	68.2899	2.1105	0.7477	151.812	30.1793	-1.0524	-1.6432	0	25	0.181431	0.124578	0.0815097	0.277481	0.425352	0.223257	0.147348	0.107419	0.349961	0.484533	0.261842	0.226036	0.13112	0.349268	0.553614	0.8	0
cell928	0.743118	1	0.743118	179.896	68.2899	2.3776	0.7339	114.15	30.2	-1.265	-1.5842	1	25	0.181431	0.124578	0.0815097	0.277481	0.425352	0.223257	0.147348	0.107419	0.349961	0.484533	0.261842	0.226036	0.13112	0.349268	0.553614	0.8	-0.000743092
cell929	0.866994	1	0.866994	-179.223	65.3369	34.6859	0.4359	537.283	31.8177	0.3603	1.6107	1	62	0.154634	0.12442	0.0814285	0.187672	0.425352	0.183927	0.144154	0.105284	0.219519	0.476262	0.231055	0.177852	0.123282	0.323188	0.557705	0.83871	59.9044
cell930	0.831281	1	0.831281	-177.668	65.3369	33.453	0.3418	517.908	31.9649	0.3884	1.5948	1	63	0.153987	0.12442	0.0814285	0.187672	0.425352	0.183229	0.143984	0.104848	0.219519	0.476262	0.229085	0.174247	0.122628	0.289724	0.559834	0.809524	41.1839
cell931	0.831715	1	0.831715	-176.113	65.3369	29.4454	0.3299	619.826	32.0226	0.0674	1.2455	0	63	0.153397	0.12442	0.0814285	0.187672	0.425352	0.182111	0.144154	0.106156	0.219519	0.476262	0.228406	0.177852	0.124589	0.306456	0.553448	0.857143	36.8607
cell932	0.853855	1.03552	0.824563	-174.559	65.3369	16.8019	0.3656	623.843	31.6978	-0.7714	0.9222	0	65	0.153223	0.12442	0.0814285	0.187672	0.425352	0.181796	0.143984	0.107029	0.219519	0.476262	0.22538	0.174247	0.123282	0.289679	0.547061	0.876923	0
cell933	0.757079	1.03516	0.731367	-173.004	65.3369	9.8766	0.3787	672.404	32.0158	-0.4028	0.6822	0	65	0.15321	0.12442	0.0814285	0.187672	0.425352	0.182051	0.143984	0.107029	0.219519	0.476262	0.22573	0.174247	0.123282	0.289679	0.547061	0.876923	0.854221
cell934	0.867855	1.03419	0.839165	-171.45	65.3369	29.0127	0.3893	664.288	32.3641	-0.2202	0.5438	1	68	0.152151	0.12442	0.0814285	0.187672	0.425352	0.180341	0.143984	0.107029	0.219519	0.476262	0.222115	0.172701	0.122483	0.28959	0.542803	0.867647	42.3811
cell935	0.827098	1.03264	0.800954	-169.895	65.3369	41.0887	0.3954	765.849	32.1554	0.5583	0.6578	1	71	0.15148	0.12442	0.0814447	0.187672	0.425299	0.180174	0.144154	0.107107	0.219519	0.476262	0.219939	0.173474	0.122338	0.288905	0.534961	0.873239	48.9057
cell936	0.748812	1.03295	0.724927	-168.34	65.3369	40.4759	0.3928	739.266	31.9077	1.0056	0.9664	1	74	0.152003	0.12442	0.0814285	0.187672	0.425352	0.181222	0.144324	0.107029	0.219519	0.476262	0.222448	0.174247	0.122628	0.2895	0.538546	0.824324	61.025
cell937	0.907326	1	0.907326	-166.786	65.3369	17.2228	0.4015	821.622	31.4845	0.855	1.3838	1	72	0.153374	0.12442	0.0814609	0.187672	0.425352	0.18254	0.145028	0.107185	0.219519	0.476262	0.225292	0.174807	0.123935	0.289635	0.544932	0.805556	19.1579
cell938	0.890052	1	0.890052	-165.231	65.3369	7.5717	0.3926	851.544	30.1949	2.6724	1.9541	0	68	0.15525	0.12442	0.0815097	0.187672	0.425352	0.185119	0.145028	0.107419	0.219519	0.476262	0.225378	0.174807	0.122628	0.289724	0.54919	0.823529	0
cell939	0.939607	1	0.939607	-163.676	65.3369	8.1318	0.4148	866.555	29.3284	3.2668	2.0996	0	68	0.152875	0.12442	0.0814285	0.187672	0.425352	0.182629	0.145028	0.107029	0.219519	0.476262	0.224362	0.173474	0.122628	0.289724	0.54919	0.823529	0
cell940	0.970776	1	0.970776	-162.122	65.3369	6.1978	0.4428	829.626	29.6333	3.7303	2.165	0	67	0.153165	0.12442	0.0814285	0.191448	0.425352	0.182725	0.144324	0.106593	0.230692	0.476262	0.223537	0.172701	0.122556	0.29809	0.551319	0.820896	0
cell941	0.613879	1	0.613879	-160.567	65.3369	2.4998	0.4669	1047.71	30.6945	3.8683	2.1834	0	55	0.154727	0.12442	0.0815097	0.187672	0.425194	0.186165	0.145028	0.107419	0.219519	0.476262	0.23636	0.174807	0.126694	0.33387	0.574736	0.8	0
cell942	NA	NA	NA	-159.013	65.3369	0	NA	NA	NA	NA	NA	0	0	NA	NA	NA	NA	NA	NA	NA	NA	NA	NA	NA	NA	NA	NA	NA	NA	0
cell943	NA	NA	NA	-157.458	65.3369	0	NA	NA	NA	NA	NA	0	0	NA	NA	NA	NA	NA	NA	NA	NA	NA	NA	NA	NA	NA	NA	NA	NA	0
cell944	NA	NA	NA	-155.903	65.3369	0	NA	NA	NA	NA	NA	0	0	NA	NA	NA	NA	NA	NA	NA	NA	NA	NA	NA	NA	NA	NA	NA	NA	0
cell945	NA	NA	NA	-154.349	65.3369	0	NA	NA	NA	NA	NA	0	0	NA	NA	NA	NA	NA	NA	NA	NA	NA	NA	NA	NA	NA	NA	NA	NA	0
cell946	NA	NA	NA	-152.794	65.3369	0	NA	NA	NA	NA	NA	0	0	NA	NA	NA	NA	NA	NA	NA	NA	NA	NA	NA	NA	NA	NA	NA	NA	0
cell947	NA	NA	NA	-151.239	65.3369	0	NA	NA	NA	NA	NA	0	0	NA	NA	NA	NA	NA	NA	NA	NA	NA	NA	NA	NA	NA	NA	NA	NA	0
cell948	NA	NA	NA	-149.685	65.3369	0	NA	NA	NA	NA	NA	0	0	NA	NA	NA	NA	NA	NA	NA	NA	NA	NA	NA	NA	NA	NA	NA	NA	0
cell949	NA	NA	NA	-148.13	65.3369	0	NA	NA	NA	NA	NA	0	0	NA	NA	NA	NA	NA	NA	NA	NA	NA	NA	NA	NA	NA	NA	NA	NA	0
cell950	NA	NA	NA	-146.576	65.3369	0	NA	NA	NA	NA	NA	0	0	NA	NA	NA	NA	NA	NA	NA	NA	NA	NA	NA	NA	NA	NA	NA	NA	0
cell951	NA	NA	NA	-145.021	65.3369	0	NA	NA	NA	NA	NA	0	0	NA	NA	NA	NA	NA	NA	NA	NA	NA	NA	NA	NA	NA	NA	NA	NA	0
cell952	NA	NA	NA	-143.466	65.3369	0	NA	NA	NA	NA	NA	0	0	NA	NA	NA	NA	NA	NA	NA	NA	NA	NA	NA	NA	NA	NA	NA	NA	0
cell953	NA	NA	NA	-141.912	65.3369	0	NA	NA	NA	NA	NA	0	0	NA	NA	NA	NA	NA	NA	NA	NA	NA	NA	NA	NA	NA	NA	NA	NA	0
cell954	NA	NA	NA	-140.357	65.3369	0	NA	NA	NA	NA	NA	0	0	NA	NA	NA	NA	NA	NA	NA	NA	NA	NA	NA	NA	NA	NA	NA	NA	0
cell955	NA	NA	NA	-138.802	65.3369	0	NA	NA	NA	NA	NA	0	0	NA	NA	NA	NA	NA	NA	NA	NA	NA	NA	NA	NA	NA	NA	NA	NA	0
cell956	NA	NA	NA	-137.248	65.3369	0	NA	NA	NA	NA	NA	0	0	NA	NA	NA	NA	NA	NA	NA	NA	NA	NA	NA	NA	NA	NA	NA	NA	0
cell957	NA	NA	NA	-135.693	65.3369	0	NA	NA	NA	NA	NA	0	0	NA	NA	NA	NA	NA	NA	NA	NA	NA	NA	NA	NA	NA	NA	NA	NA	0
cell958	NA	NA	NA	-134.139	65.3369	0	NA	NA	NA	NA	NA	0	0	NA	NA	NA	NA	NA	NA	NA	NA	NA	NA	NA	NA	NA	NA	NA	NA	0
cell959	NA	NA	NA	-132.584	65.3369	0	NA	NA	NA	NA	NA	0	0	NA	NA	NA	NA	NA	NA	NA	NA	NA	NA	NA	NA	NA	NA	NA	NA	0
cell960	NA	NA	NA	-131.029	65.3369	0	NA	NA	NA	NA	NA	0	0	NA	NA	NA	NA	NA	NA	NA	NA	NA	NA	NA	NA	NA	NA	NA	NA	0
cell961	NA	NA	NA	-129.475	65.3369	0	NA	NA	NA	NA	NA	0	0	NA	NA	NA	NA	NA	NA	NA	NA	NA	NA	NA	NA	NA	NA	NA	NA	0
cell962	NA	NA	NA	-127.92	65.3369	0	NA	NA	NA	NA	NA	0	0	NA	NA	NA	NA	NA	NA	NA	NA	NA	NA	NA	NA	NA	NA	NA	NA	0
cell963	NA	NA	NA	-126.365	65.3369	0	NA	NA	NA	NA	NA	0	0	NA	NA	NA	NA	NA	NA	NA	NA	NA	NA	NA	NA	NA	NA	NA	NA	0
cell964	NA	NA	NA	-124.811	65.3369	0	NA	NA	NA	NA	NA	0	0	NA	NA	NA	NA	NA	NA	NA	NA	NA	NA	NA	NA	NA	NA	NA	NA	0
cell965	NA	NA	NA	-123.256	65.3369	0	NA	NA	NA	NA	NA	0	0	NA	NA	NA	NA	NA	NA	NA	NA	NA	NA	NA	NA	NA	NA	NA	NA	0
cell966	NA	NA	NA	-121.702	65.3369	0	NA	NA	NA	NA	NA	0	0	NA	NA	NA	NA	NA	NA	NA	NA	NA	NA	NA	NA	NA	NA	NA	NA	0
cell967	NA	NA	NA	-120.147	65.3369	0	NA	NA	NA	NA	NA	0	0	NA	NA	NA	NA	NA	NA	NA	NA	NA	NA	NA	NA	NA	NA	NA	NA	0
cell968	NA	NA	NA	-118.592	65.3369	0	NA	NA	NA	NA	NA	0	0	NA	NA	NA	NA	NA	NA	NA	NA	NA	NA	NA	NA	NA	NA	NA	NA	0
cell969	NA	NA	NA	-117.038	65.3369	0	NA	NA	NA	NA	NA	0	0	NA	NA	NA	NA	NA	NA	NA	NA	NA	NA	NA	NA	NA	NA	NA	NA	0
cell970	NA	NA	NA	-115.483	65.3369	0	NA	NA	NA	NA	NA	0	0	NA	NA	NA	NA	NA	NA	NA	NA	NA	NA	NA	NA	NA	NA	NA	NA	0
cell971	NA	NA	NA	-113.928	65.3369	0	NA	NA	NA	NA	NA	0	0	NA	NA	NA	NA	NA	NA	NA	NA	NA	NA	NA	NA	NA	NA	NA	NA	0
cell972	NA	NA	NA	-112.374	65.3369	0	NA	NA	NA	NA	NA	0	0	NA	NA	NA	NA	NA	NA	NA	NA	NA	NA	NA	NA	NA	NA	NA	NA	0
cell973	NA	NA	NA	-110.819	65.3369	0	NA	NA	NA	NA	NA	0	0	NA	NA	NA	NA	NA	NA	NA	NA	NA	NA	NA	NA	NA	NA	NA	NA	0
cell974	NA	NA	NA	-109.265	65.3369	0.4075	NA	NA	NA	NA	NA	0	0	NA	NA	NA	NA	NA	NA	NA	NA	NA	NA	NA	NA	NA	NA	NA	NA	0
cell975	NA	NA	NA	-107.71	65.3369	1.3177	0.7498	116.36	30.5553	0.2735	-1.1729	0	0	NA	NA	NA	NA	NA	NA	NA	NA	NA	NA	NA	NA	NA	NA	NA	NA	0
cell976	NA	NA	NA	-106.155	65.3369	0	NA	NA	NA	NA	NA	0	0	NA	NA	NA	NA	NA	NA	NA	NA	NA	NA	NA	NA	NA	NA	NA	NA	0
cell977	NA	NA	NA	-104.601	65.3369	0	NA	NA	NA	NA	NA	0	0	NA	NA	NA	NA	NA	NA	NA	NA	NA	NA	NA	NA	NA	NA	NA	NA	0
cell978	NA	NA	NA	-103.046	65.3369	0	NA	NA	NA	NA	NA	0	0	NA	NA	NA	NA	NA	NA	NA	NA	NA	NA	NA	NA	NA	NA	NA	NA	0
cell979	NA	NA	NA	-101.491	65.3369	0	NA	NA	NA	NA	NA	0	0	NA	NA	NA	NA	NA	NA	NA	NA	NA	NA	NA	NA	NA	NA	NA	NA	0
cell980	NA	NA	NA	-99.9368	65.3369	0	NA	NA	NA	NA	NA	0	0	NA	NA	NA	NA	NA	NA	NA	NA	NA	NA	NA	NA	NA	NA	NA	NA	0
cell981	NA	NA	NA	-98.3822	65.3369	0	NA	NA	NA	NA	NA	0	0	NA	NA	NA	NA	NA	NA	NA	NA	NA	NA	NA	NA	NA	NA	NA	NA	0
cell982	NA	NA	NA	-96.8276	65.3369	0	NA	NA	NA	NA	NA	0	0	NA	NA	NA	NA	NA	NA	NA	NA	NA	NA	NA	NA	NA	NA	NA	NA	0
cell983	NA	NA	NA	-95.2729	65.3369	0.0328	NA	NA	NA	NA	NA	0	0	NA	NA	NA	NA	NA	NA	NA	NA	NA	NA	NA	NA	NA	NA	NA	NA	0
cell984	NA	NA	NA	-93.7183	65.3369	0.1889	0.49	273	28.61	2.84	-0.39	0	0	NA	NA	NA	NA	NA	NA	NA	NA	NA	NA	NA	NA	NA	NA	NA	NA	0
cell985	NA	NA	NA	-92.1637	65.3369	0	NA	NA	NA	NA	NA	0	0	NA	NA	NA	NA	NA	NA	NA	NA	NA	NA	NA	NA	NA	NA	NA	NA	0
cell986	NA	NA	NA	-90.6091	65.3369	0.213	0.6733	282.279	28.57	3.08	-0.0609	0	0	NA	NA	NA	NA	NA	NA	NA	NA	NA	NA	NA	NA	NA	NA	NA	NA	0.636745
cell987	0	NA	NA	-89.0544	65.3369	4.9339	0.666	307.955	28.5834	1.8112	-0.1873	0	20	0.106437	0.0815097	0.0749149	0.12442	0.220615	0.125238	0.107419	0.0727911	0.143984	0.286135	0.17471	0.136585	0.121507	0.233938	0.352249	0.8	36.4815
cell988	1.33096	1	1.33096	-87.4998	65.3369	17.9851	0.6308	310.837	28.7612	0.6137	-0.714	0	29	0.132812	0.11801	0.0749149	0.144835	0.321484	0.165815	0.124033	0.0727911	0.184902	0.441714	0.185626	0.148593	0.122114	0.253614	0.385037	0.862069	33.4652
cell989	1.48785	1	1.48785	-85.9452	65.3369	20.5844	0.6471	360.475	28.7309	0.1851	-0.9334	0	31	0.154481	0.11801	0.0762176	0.251561	0.425243	0.188811	0.124033	0.0796386	0.309786	0.476262	0.22293	0.149548	0.122428	0.283214	0.499506	0.870968	30.3744
cell990	1.67087	1	1.67087	-84.3906	65.3369	57.5407	0.6455	396.801	27.8365	-0.5503	-1.3467	0	29	0.157291	0.121215	0.0749149	0.262814	0.425261	0.191956	0.133809	0.0727911	0.318386	0.476262	0.226602	0.160399	0.122266	0.2895	0.506013	0.896552	264.39
cell991	1.70115	1	1.70115	-82.8359	65.3369	149.988	0.6418	399.019	27.5645	-0.1873	-1.3203	1	30	0.157291	0.121215	0.0749149	0.262814	0.425261	0.191956	0.133809	0.0727911	0.318386	0.476262	0.226602	0.160399	0.122266	0.2895	0.506013	0.866667	324.262
cell992	1.67891	1	1.67891	-81.2813	65.3369	213.074	0.6539	400.891	28.5805	-0.8769	-1.3702	1	29	0.157291	0.121215	0.0749149	0.262814	0.425261	0.191956	0.133809	0.0727911	0.318386	0.476262	0.226602	0.160399	0.122266	0.2895	0.506013	0.896552	394.989
cell993	1.26966	1	1.26966	-79.7267	65.3369	153.172	0.6234	356.721	30.0835	-0.2282	-1.3635	1	28	0.163004	0.12442	0.0814285	0.262814	0.425261	0.200229	0.143586	0.107029	0.318386	0.476262	0.22689	0.160399	0.122266	0.2895	0.506013	0.928571	163.348
cell994	1.61326	1	1.61326	-78.1721	65.3369	61.2014	0.5854	404.204	30.8579	-0.2158	-1.3233	1	32	0.156341	0.121215	0.0775203	0.240308	0.425225	0.191903	0.133809	0.0864862	0.301185	0.476262	0.218547	0.14907	0.12181	0.276928	0.493	0.875	49.4796
cell995	1.134	1	1.134	-76.6174	65.3369	19.3988	0.5709	445.783	31.7943	-0.088	-1.252	1	32	0.170794	0.12442	0.0814609	0.262814	0.425352	0.207607	0.143586	0.107185	0.318386	0.476262	0.243502	0.160399	0.12181	0.318207	0.729336	0.875	13.768
cell996	0.94225	1	0.94225	-75.0628	65.3369	10.0814	0.6078	395.365	32.4198	-0.0212	-1.1251	1	31	0.176212	0.12442	0.0814447	0.263592	0.425352	0.212909	0.143586	0.107107	0.318436	0.476262	0.252538	0.17125	0.122428	0.330194	0.744012	0.870968	12.0694
cell997	0.959013	1	0.959013	-73.5082	65.3369	2.8381	0.5569	392.321	32.9967	0.2486	-1.0663	0	30	0.18158	0.12442	0.0815097	0.263787	0.425352	0.21957	0.143785	0.107419	0.318448	0.476262	0.259638	0.181526	0.123076	0.337345	0.758688	0.866667	1.34577
cell998	NA	NA	NA	-71.9536	65.3369	0.3792	NA	NA	NA	NA	NA	0	0	NA	NA	NA	NA	NA	NA	NA	NA	NA	NA	NA	NA	NA	NA	NA	NA	0
cell999	NA	NA	NA	-70.3989	65.3369	0	NA	NA	NA	NA	NA	0	0	NA	NA	NA	NA	NA	NA	NA	NA	NA	NA	NA	NA	NA	NA	NA	NA	0
cell1000	0	NA	NA	-68.8443	65.3369	0.1176	0.6221	360.474	31.45	-0.7	-1.1741	0	14	0.180001	0.12442	0.11832	0.240308	0.425134	0.209076	0.143984	0.126737	0.301185	0.474033	0.189594	0.13327	0.12181	0.207602	0.460467	0.928571	0
cell1001	0.667515	1	0.667515	-67.2897	65.3369	27.2595	0.6081	349.53	31.45	-0.8231	-1.1833	0	30	0.161899	0.12442	0.0814447	0.251561	0.425243	0.189499	0.143984	0.107107	0.309786	0.475147	0.218013	0.148593	0.120252	0.292551	0.499506	0.9	40.593
cell1002	1.21074	1	1.21074	-65.735	65.3369	256.817	0.5527	308.924	31.6083	-0.4791	-1.1959	1	34	0.164524	0.12442	0.0801258	0.262814	0.425188	0.191878	0.143984	0.100181	0.318386	0.47459	0.217634	0.144247	0.115989	0.294969	0.486324	0.882353	1142.24
cell1003	1.42018	1	1.42018	-64.1804	65.3369	176.048	0.56	310.753	32.1489	0.0633	-1.2038	0	33	0.168934	0.12442	0.0814285	0.262814	0.425207	0.197125	0.143984	0.107029	0.318386	0.474776	0.224276	0.148593	0.120879	0.296624	0.492126	0.878788	276.169
cell1004	1.49378	1	1.49378	-62.6258	65.3369	163.688	0.6058	429.876	32.217	0.1034	-1.1387	1	32	0.156084	0.12442	0.078823	0.229055	0.425207	0.182425	0.143984	0.0933337	0.292585	0.474776	0.210184	0.139901	0.100021	0.291026	0.486493	0.90625	225.714
cell1005	1.42069	1.03704	1.36996	-61.0712	65.3369	307.359	0.564	490.774	32.3924	1.8254	-0.9744	1	32	0.166414	0.12442	0.078823	0.262814	0.425207	0.193625	0.143984	0.0933337	0.318386	0.474776	0.214932	0.139901	0.100021	0.296624	0.486527	0.90625	319.575
cell1006	1.28361	1	1.28361	-59.5165	65.3369	515.187	0.4747	542.624	32.8356	3.0159	-0.6278	1	34	0.207127	0.131193	0.0814447	0.342842	0.425152	0.237158	0.15967	0.107491	0.383623	0.474218	0.241062	0.204968	0.116254	0.374641	0.470519	0.941176	508.551
cell1007	0.895076	1	0.895076	-57.9619	65.3369	658.3	0.317	491.987	33.0712	3.4328	-0.2221	1	29	0.211682	0.13336	0.11801	0.329872	0.424816	0.2387	0.179214	0.124033	0.360125	0.472546	0.23164	0.23731	0.115333	0.331369	0.415924	0.896552	677.022
cell1008	2.13599	1	2.13599	-56.4073	65.3369	644.274	0.1806	436.564	33.2004	3.7259	0.2692	1	58	0.170285	0.12442	0.0581351	0.263787	0.424643	0.196474	0.146939	0.0682047	0.318144	0.472546	0.207553	0.14541	0.0968294	0.30159	0.479963	0.87931	766.33
cell1009	2.78769	1.07317	2.59762	-54.8527	65.3369	352.69	0.0939	473.29	33.1675	3.2141	0.7947	1	85	0.150245	0.11801	0.0527587	0.262814	0.424298	0.17343	0.130793	0.0501345	0.312866	0.472546	0.207614	0.148593	0.0917276	0.302023	0.498228	0.882353	581.936
cell1010	2.4743	1.08791	2.27435	-53.298	65.3369	123.771	0.0852	566.686	32.8917	1.961	0.8678	1	70	0.143002	0.11801	0.0527587	0.233967	0.424885	0.164237	0.124033	0.0499532	0.289567	0.472546	0.201356	0.147001	0.0951791	0.293878	0.418666	0.914286	342.195
cell1011	1.23891	1	1.23891	-51.7434	65.3369	29.5135	0.0977	633.666	32.8509	0.8399	0.6871	0	54	0.135188	0.11801	0.0527587	0.195223	0.386942	0.156361	0.124033	0.0517079	0.241865	0.427578	0.209265	0.162054	0.100021	0.293878	0.43859	0.907407	5.82993
cell1012	1.49373	1	1.49373	-50.1888	65.3369	5.4719	0.1336	692.195	32.9181	0.9962	0.5575	0	32	0.125069	0.099883	0.0715342	0.130121	0.35201	0.14575	0.11578	0.0702941	0.158103	0.403174	0.212111	0.147001	0.125019	0.256316	0.481275	0.9375	0
cell1013	NA	NA	NA	-48.6342	65.3369	0.1557	NA	NA	NA	NA	NA	0	0	NA	NA	NA	NA	NA	NA	NA	NA	NA	NA	NA	NA	NA	NA	NA	NA	0
cell1014	NA	NA	NA	-47.0795	65.3369	0	NA	NA	NA	NA	NA	0	0	NA	NA	NA	NA	NA	NA	NA	NA	NA	NA	NA	NA	NA	NA	NA	NA	0
cell1015	NA	NA	NA	-45.5249	65.3369	0	NA	NA	NA	NA	NA	0	0	NA	NA	NA	NA	NA	NA	NA	NA	NA	NA	NA	NA	NA	NA	NA	NA	0
cell1016	NA	NA	NA	-43.9703	65.3369	0	NA	NA	NA	NA	NA	0	0	NA	NA	NA	NA	NA	NA	NA	NA	NA	NA	NA	NA	NA	NA	NA	NA	0
cell1017	NA	NA	NA	-42.4157	65.3369	0.1305	NA	NA	NA	NA	NA	0	0	NA	NA	NA	NA	NA	NA	NA	NA	NA	NA	NA	NA	NA	NA	NA	NA	0
cell1018	2.14225	1	2.14225	-40.861	65.3369	17.7897	0.372	541.005	34.11	3.5249	1.8577	0	31	0.135139	0.12442	0.0775203	0.1661	0.263446	0.159159	0.143785	0.0866422	0.210169	0.318426	0.190363	0.142655	0.0999347	0.284496	0.369171	0.903226	61.7032
cell1019	2.18414	1.07547	2.03086	-39.3064	65.3369	143.954	0.3811	445.162	34.1623	4.0233	1.5383	1	42	0.168272	0.12442	0.0580112	0.294128	0.424988	0.1924	0.143984	0.0603059	0.318436	0.472546	0.217532	0.148593	0.0935289	0.324757	0.436613	0.880952	185.952
cell1020	2.56733	1.06452	2.41174	-37.7518	65.3369	284.052	0.3049	435.015	34.5378	4.6631	1.7712	1	66	0.154434	0.118807	0.0527587	0.262816	0.424574	0.176242	0.143586	0.0497719	0.315505	0.472546	0.203977	0.142644	0.0815181	0.298844	0.45073	0.80303	592.576
cell1021	2.40866	1.05388	2.28551	-36.1972	65.3369	272.173	0.2641	456.534	34.3928	4.7952	2.1554	1	93	0.150737	0.11801	0.0527587	0.262814	0.424712	0.174072	0.130793	0.0483131	0.311123	0.472546	0.189895	0.132426	0.0825856	0.293961	0.464847	0.741935	373.733
cell1022	2.42758	1.0443	2.32459	-34.6425	65.3369	588.561	0.1861	496.381	34.3318	4.5371	2.5299	1	120	0.150058	0.107545	0.0523624	0.262816	0.424747	0.171147	0.130793	0.0466688	0.31084	0.472546	0.185396	0.132393	0.0805777	0.293452	0.421157	0.733333	465.857
cell1023	2.28704	1.02151	2.23888	-33.0879	65.3369	1064.38	0.1369	479.267	34.2917	3.7397	2.8471	1	132	0.144659	0.0814285	0.0522817	0.262816	0.424574	0.163929	0.107491	0.046198	0.31084	0.472546	0.174346	0.126534	0.0643393	0.29156	0.4202	0.704545	1424.79
cell1024	1.5786	1.04118	1.51616	-31.5333	65.3369	1412.39	0.1091	421.587	34.2409	3.1722	3.5717	1	133	0.138131	0.0617925	0.0522279	0.253223	0.424436	0.155497	0.0682047	0.0460104	0.303749	0.472546	0.167828	0.115333	0.0551776	0.292437	0.419435	0.729323	1706.68
cell1025	1.41663	1.04002	1.36211	-29.9787	65.3369	1316.07	0.0627	425.75	34.2931	3.3157	4.0961	1	136	0.136013	0.0601951	0.0522279	0.22445	0.424333	0.152867	0.0656128	0.0459934	0.282475	0.472546	0.163628	0.100978	0.0548795	0.289807	0.418861	0.735294	1822.93
cell1026	1.41373	1.03529	1.36554	-28.424	65.3369	948.66	0.0545	449.582	34.385	3.7656	4.5416	1	144	0.135489	0.0601951	0.0522548	0.253223	0.424298	0.152877	0.0656128	0.0461381	0.30432	0.472546	0.170451	0.103551	0.0561814	0.286268	0.454259	0.777778	1272.92
cell1027	1.30616	1.04963	1.2444	-26.8694	65.3369	409.83	0.041	606.068	34.5135	4.7247	5.0693	1	142	0.127241	0.0582548	0.0522279	0.214859	0.424298	0.14338	0.0629034	0.0460782	0.275384	0.472546	0.169329	0.110643	0.0605487	0.27148	0.440143	0.816901	427.05
cell1028	1.12314	1.09356	1.02705	-25.3148	65.3369	245.305	0.0239	633.05	34.7291	5.3529	5.276	1	121	0.122391	0.0594377	0.0523624	0.205172	0.346085	0.138451	0.0629276	0.0461632	0.23442	0.389498	0.162828	0.12047	0.06619	0.252184	0.395216	0.85124	163.93
cell1029	1.00746	1.04097	0.967814	-23.7602	65.3369	120.357	0.0255	675.779	34.8702	6.0289	5.1669	1	103	0.130306	0.0618572	0.052426	0.187672	0.346085	0.144972	0.0663793	0.0466688	0.219519	0.389498	0.177853	0.126619	0.0696156	0.264185	0.536862	0.854369	200.113
cell1030	1.13265	1.03264	1.09685	-22.2055	65.3369	39.1869	0.0194	583.518	34.6993	5.6785	4.5912	0	71	0.140462	0.0814285	0.0524229	0.187672	0.424988	0.156891	0.107029	0.0466688	0.219519	0.472546	0.173762	0.13049	0.0565828	0.253556	0.422427	0.859155	19.9201
cell1031	1.10579	1	1.10579	-20.6509	65.3369	54.8782	0.0202	598.577	34.483	4.3257	3.843	0	60	0.141102	0.099883	0.0527587	0.217802	0.424678	0.161305	0.115762	0.0533876	0.284901	0.472546	0.191596	0.133348	0.0883006	0.293596	0.416122	0.833333	56.5864
cell1032	1.48606	1.08791	1.36597	-19.0963	65.3369	55.0428	0.0192	582.401	34.4851	3.0427	3.6787	0	65	0.152366	0.11801	0.0527587	0.262814	0.425098	0.174665	0.124033	0.0488612	0.318193	0.473661	0.192218	0.132998	0.0849301	0.295478	0.412619	0.846154	2.76783
cell1033	1.75268	1.07772	1.62628	-17.5417	65.3369	56.9659	0.0246	555.375	34.5247	1.4608	3.4848	0	62	0.139341	0.0815097	0.0524417	0.251561	0.424609	0.158242	0.107455	0.0466688	0.304885	0.472546	0.185395	0.13145	0.0702102	0.292437	0.41472	0.83871	0
cell1034	1.01958	1.03797	0.982275	-15.987	65.3369	43.5137	0.0137	491.822	35.0719	6.9205	6.9519	0	45	0.14965	0.118784	0.0527587	0.262814	0.424988	0.171922	0.130793	0.0550673	0.318144	0.472546	0.208213	0.139901	0.0927037	0.298493	0.529214	0.911111	0
cell1035	1.29379	1.05016	1.232	-14.4324	65.3369	80.5404	0.0173	488.634	34.7599	3.6376	5.894	1	83	0.143188	0.0724716	0.0527587	0.208186	0.424678	0.16051	0.107419	0.0533876	0.275955	0.472546	0.188815	0.123702	0.0559654	0.299112	0.567311	0.843373	31.1329
cell1036	1.03205	1.0762	0.958975	-12.8778	65.3369	286.507	0.0063	485.949	34.5502	2.4143	5.6213	1	127	0.136211	0.0618572	0.0523624	0.262817	0.424885	0.154482	0.0663793	0.0462579	0.311454	0.472546	0.181915	0.121163	0.0663853	0.299732	0.523794	0.818898	275.623
cell1037	1.15394	1.03794	1.11175	-11.3232	65.3369	618.258	0.0005	502.827	34.6918	0.808	5.1397	1	126	0.130193	0.0594377	0.0522279	0.214859	0.424298	0.146836	0.0629276	0.0459934	0.27824	0.472546	0.168322	0.104377	0.058	0.293313	0.422497	0.801587	795.388
cell1038	1.16993	1.04056	1.12433	-9.76854	65.3369	978.22	0.0004	477.386	34.8188	-0.3338	4.9748	1	126	0.137079	0.0594377	0.0522279	0.253225	0.424436	0.154274	0.0644311	0.0459934	0.30432	0.472546	0.171179	0.100964	0.0561814	0.29447	0.496512	0.769841	902.249
cell1039	1.03919	1.06283	0.977764	-8.21392	65.3369	1656.05	0.0004	422.149	34.8748	-0.848	5.0534	1	78	0.140361	0.0588701	0.0523624	0.262817	0.424988	0.158382	0.0622265	0.0467463	0.318144	0.472546	0.168321	0.103761	0.0543057	0.304708	0.429555	0.75641	2284.26
cell1040	1.15616	1.07477	1.07573	-6.65929	65.3369	2543.6	0.0004	435.7	34.9205	-0.9153	5.2852	1	64	0.125008	0.0582548	0.0523761	0.253201	0.424781	0.140031	0.0613062	0.0474754	0.295538	0.472546	0.162838	0.100871	0.0545194	0.300217	0.471885	0.734375	2726.93
cell1041	0.963909	1.07254	0.898717	-5.10467	65.3369	3203.68	0.0005	450.54	34.9693	-0.8803	5.6617	1	62	0.108709	0.0555656	0.0523624	0.130595	0.39597	0.122182	0.0607039	0.0460703	0.182756	0.43882	0.152766	0.0994022	0.0540564	0.290076	0.471885	0.758065	3857.45
cell1042	1.08027	1.07143	1.00825	-3.55004	65.3369	3271.67	0.0004	472.969	35.0278	-0.8869	6.2251	1	60	0.101849	0.0553358	0.0523624	0.11801	0.329872	0.114566	0.0601948	0.0459934	0.1292	0.360125	0.144582	0.0970767	0.0539663	0.27148	0.413397	0.766667	3495
cell1043	1.09941	1.09375	1.00518	-1.99542	65.3369	3146.4	0.0005	473.84	35.0795	-0.8906	6.8247	1	68	0.104483	0.0550886	0.0523624	0.11801	0.37743	0.116137	0.0581808	0.0459934	0.1292	0.408312	0.144824	0.0932376	0.0496261	0.27148	0.457754	0.75	3253.2
cell1044	0.883407	1.0916	0.809275	-0.440793	65.3369	2961.12	0.0006	481.336	35.1118	-0.9052	7.3966	1	74	0.0946456	0.0550886	0.0522158	0.0837281	0.329872	0.104682	0.0555659	0.045785	0.121019	0.360125	0.132916	0.0857743	0.0449451	0.190772	0.436097	0.72973	3134.88
cell1045	0.965857	1.08911	0.886832	1.11383	65.3369	2767.55	0.0004	511.034	35.0922	-0.9145	7.9274	1	78	0.0933158	0.0550886	0.0522817	0.0848779	0.329872	0.103726	0.0568734	0.0458683	0.122023	0.360125	0.128225	0.0809297	0.0447937	0.17832	0.407646	0.74359	3031.12
cell1046	0.977959	1.10169	0.887686	2.66846	65.3369	2107.97	0.0001	525.984	35.03	-0.9112	8.3473	1	84	0.103693	0.0555656	0.0523624	0.118784	0.329872	0.114731	0.0596858	0.0461471	0.130793	0.360125	0.131499	0.0868387	0.0447937	0.17832	0.406204	0.75	2811.39
cell1047	0.916225	1.09147	0.839442	4.22308	65.3369	1230.62	0.0001	553.189	34.9188	-0.874	8.6056	1	99	0.116891	0.055727	0.0522279	0.203107	0.424471	0.129654	0.0597888	0.0459934	0.234327	0.46051	0.14579	0.0925974	0.0457381	0.27148	0.440143	0.767677	1235.12
cell1048	1.04317	1.06275	0.981572	5.77771	65.3369	648.868	0.0002	554.321	34.7721	1.6605	8.7234	1	154	0.116883	0.0575232	0.0522279	0.203107	0.420387	0.130787	0.061005	0.0459934	0.234451	0.453148	0.153072	0.0987794	0.0541949	0.248778	0.489551	0.792208	648.935
cell1049	1.30311	1.08927	1.19632	7.33233	65.3369	373.582	0.0002	516.577	34.6042	6.1198	8.7514	1	154	0.115731	0.0578123	0.0522279	0.203107	0.338789	0.131204	0.0629034	0.0459934	0.234482	0.393387	0.153256	0.102168	0.0559754	0.258959	0.402921	0.844156	405.562
cell1050	1.09459	1.14637	0.954832	8.88696	65.3369	288.36	0.0012	510.152	34.5036	7.1523	8.7022	1	158	0.103526	0.0578123	0.0522279	0.132979	0.324924	0.117233	0.0615133	0.0459934	0.162282	0.360125	0.139105	0.100377	0.056252	0.214464	0.368856	0.860759	365.091
cell1051	1.16814	1.15811	1.00866	10.4416	65.3369	225.43	0.005	586.064	33.9167	7.2659	8.5809	1	177	0.111123	0.0579511	0.0522279	0.133132	0.328516	0.126849	0.0622265	0.0462482	0.187484	0.360125	0.140858	0.0994754	0.0552121	0.216618	0.368871	0.875706	380.896
cell1052	1.07234	1.11206	0.964285	11.9962	65.3369	47.2938	0.0099	657.744	33.3302	7.9924	8.2839	1	135	0.121913	0.0588221	0.0522279	0.187672	0.330186	0.140824	0.0679727	0.0463603	0.219519	0.389851	0.153268	0.109003	0.0591371	0.244732	0.36994	0.888889	50.7394
cell1053	0.467471	1	0.467471	13.5508	65.3369	8.493	0.0134	527.901	33.3305	7.1275	7.7785	0	12	0.117091	0.0814691	0.0565008	0.128878	0.275824	0.132275	0.107455	0.0629793	0.155218	0.294679	0.154169	0.110634	0.0606865	0.244997	0.399175	1	0
cell1054	NA	NA	NA	15.1055	65.3369	0.746	NA	NA	NA	NA	NA	0	0	NA	NA	NA	NA	NA	NA	NA	NA	NA	NA	NA	NA	NA	NA	NA	NA	0
cell1055	NA	NA	NA	16.6601	65.3369	0	NA	NA	NA	NA	NA	0	0	NA	NA	NA	NA	NA	NA	NA	NA	NA	NA	NA	NA	NA	NA	NA	NA	0
cell1056	NA	NA	NA	18.2147	65.3369	0	NA	NA	NA	NA	NA	0	0	NA	NA	NA	NA	NA	NA	NA	NA	NA	NA	NA	NA	NA	NA	NA	NA	0
cell1057	NA	NA	NA	19.7693	65.3369	0.0651	NA	NA	NA	NA	NA	0	0	NA	NA	NA	NA	NA	NA	NA	NA	NA	NA	NA	NA	NA	NA	NA	NA	0
cell1058	0.708312	1	0.708312	21.324	65.3369	13.799	0.2497	2099.02	3.56	3.9708	4.3139	0	4	0.190641	0.127071	0.0980457	0.257809	0.402261	0.206711	0.155019	0.112777	0.279968	0.412366	0.251415	0.210963	0.101524	0.385125	0.492703	1	10.1199
cell1059	0.710056	1	0.710056	22.8786	65.3369	37.7562	0.2752	2005.73	3.56	3.1135	4.0215	0	4	0.190641	0.127071	0.0980457	0.257809	0.402261	0.206711	0.155019	0.112777	0.279968	0.412366	0.251415	0.210963	0.101524	0.385125	0.492703	1	81.6659
cell1060	0.714255	1	0.714255	24.4332	65.3369	8.5735	0.3365	2137.71	3.56	3.8918	3.8709	0	4	0.190641	0.127071	0.0980457	0.257809	0.402261	0.206711	0.155019	0.112777	0.279968	0.412366	0.251415	0.210963	0.101524	0.385125	0.492703	1	25.0139
cell1061	NA	NA	NA	25.9878	65.3369	0.4339	0.3338	2357.71	3.56	4.3875	3.89	0	1	0.450412	0.450412	0.450412	0.450412	0.450412	0.456498	0.456498	0.456498	0.456498	0.456498	0.528563	0.528563	0.528563	0.528563	0.528563	1	0
cell1062	NA	NA	NA	27.5425	65.3369	0	NA	NA	NA	NA	NA	0	0	NA	NA	NA	NA	NA	NA	NA	NA	NA	NA	NA	NA	NA	NA	NA	NA	0
cell1063	NA	NA	NA	29.0971	65.3369	0	NA	NA	NA	NA	NA	0	0	NA	NA	NA	NA	NA	NA	NA	NA	NA	NA	NA	NA	NA	NA	NA	NA	0
cell1064	NA	NA	NA	30.6517	65.3369	0.0032	NA	NA	NA	NA	NA	0	0	NA	NA	NA	NA	NA	NA	NA	NA	NA	NA	NA	NA	NA	NA	NA	NA	0
cell1065	NA	NA	NA	32.2063	65.3369	0.6695	0.4533	684.113	31.6389	3.7273	3.5471	0	0	NA	NA	NA	NA	NA	NA	NA	NA	NA	NA	NA	NA	NA	NA	NA	NA	0
cell1066	1.433	1	1.433	33.761	65.3369	10.2802	0.3857	768.488	26.75	2.5121	2.2853	0	30	0.131053	0.118397	0.0580112	0.152713	0.319813	0.151653	0.127413	0.0603059	0.185177	0.353864	0.192114	0.136585	0.106281	0.251076	0.330952	0.8	0.126792
cell1067	1.86115	1	1.86115	35.3156	65.3369	39.4673	0.2696	947.312	26.75	1.89	1.8146	1	36	0.11925	0.0815097	0.0527587	0.12567	0.299695	0.137567	0.107491	0.0550673	0.150662	0.341343	0.192493	0.136585	0.120272	0.250601	0.370133	0.833333	91.0449
cell1068	1.95235	1	1.95235	36.8702	65.3369	55.2589	0.2815	1188.97	26.43	0.6401	2.0747	1	36	0.11925	0.0815097	0.0527587	0.12567	0.299695	0.137567	0.107491	0.0550673	0.150662	0.341343	0.192493	0.136585	0.120272	0.250601	0.370133	0.833333	184.107
cell1069	1.84678	1	1.84678	38.4248	65.3369	48.2978	0.2544	1146.72	26.2201	0.9059	2.2395	1	36	0.11925	0.0815097	0.0527587	0.12567	0.299695	0.137567	0.107491	0.0550673	0.150662	0.341343	0.192493	0.136585	0.120272	0.250601	0.370133	0.833333	101.341
cell1070	2.04217	1	2.04217	39.9795	65.3369	21.6943	0.3044	1178.1	26.4791	2.0429	2.2414	0	35	0.111987	0.0815097	0.0527587	0.124546	0.262814	0.129893	0.107491	0.0550673	0.147266	0.318386	0.188968	0.13327	0.119037	0.240413	0.373114	0.828571	41.4052
cell1071	1.66076	1	1.66076	41.5341	65.3369	7.1765	0.2991	1123.42	31.2459	2.1095	2.1557	0	30	0.11545	0.09976	0.0525464	0.125547	0.262814	0.133141	0.115726	0.0550673	0.147798	0.318386	0.201338	0.136585	0.109986	0.253851	0.388018	0.8	0
cell1072	1.32828	1	1.32828	43.0887	65.3369	3.3745	0.2926	1000.1	31.0711	2.1565	1.9417	0	21	0.119234	0.121215	0.0815097	0.126764	0.262814	0.140387	0.133809	0.107419	0.147859	0.318386	0.18934	0.165852	0.121507	0.255877	0.352249	0.761905	0
cell1073	1.2929	1	1.2929	44.6433	65.3369	0.9693	0.3311	809.284	31.0806	2.2946	1.6526	0	20	0.124741	0.12442	0.0815097	0.127292	0.262814	0.147098	0.143586	0.107419	0.150744	0.318386	0.197435	0.191802	0.125019	0.262602	0.355229	0.75	0
cell1074	NA	NA	NA	46.198	65.3369	1.0258	0.3417	731.65	32.4487	1.9168	1.5153	0	0	NA	NA	NA	NA	NA	NA	NA	NA	NA	NA	NA	NA	NA	NA	NA	NA	0
cell1075	NA	NA	NA	47.7526	65.3369	0.6492	NA	NA	NA	NA	NA	0	0	NA	NA	NA	NA	NA	NA	NA	NA	NA	NA	NA	NA	NA	NA	NA	NA	0
cell1076	NA	NA	NA	49.3072	65.3369	0	NA	NA	NA	NA	NA	0	0	NA	NA	NA	NA	NA	NA	NA	NA	NA	NA	NA	NA	NA	NA	NA	NA	0
cell1077	NA	NA	NA	50.8618	65.3369	0	NA	NA	NA	NA	NA	0	0	NA	NA	NA	NA	NA	NA	NA	NA	NA	NA	NA	NA	NA	NA	NA	NA	0
cell1078	NA	NA	NA	52.4165	65.3369	0	NA	NA	NA	NA	NA	0	0	NA	NA	NA	NA	NA	NA	NA	NA	NA	NA	NA	NA	NA	NA	NA	NA	0
cell1079	NA	NA	NA	53.9711	65.3369	0	NA	NA	NA	NA	NA	0	0	NA	NA	NA	NA	NA	NA	NA	NA	NA	NA	NA	NA	NA	NA	NA	NA	0
cell1080	NA	NA	NA	55.5257	65.3369	0	NA	NA	NA	NA	NA	0	0	NA	NA	NA	NA	NA	NA	NA	NA	NA	NA	NA	NA	NA	NA	NA	NA	0
cell1081	NA	NA	NA	57.0803	65.3369	0	NA	NA	NA	NA	NA	0	0	NA	NA	NA	NA	NA	NA	NA	NA	NA	NA	NA	NA	NA	NA	NA	NA	0
cell1082	NA	NA	NA	58.635	65.3369	0	NA	NA	NA	NA	NA	0	0	NA	NA	NA	NA	NA	NA	NA	NA	NA	NA	NA	NA	NA	NA	NA	NA	0
cell1083	NA	NA	NA	60.1896	65.3369	0	NA	NA	NA	NA	NA	0	0	NA	NA	NA	NA	NA	NA	NA	NA	NA	NA	NA	NA	NA	NA	NA	NA	0
cell1084	NA	NA	NA	61.7442	65.3369	0	NA	NA	NA	NA	NA	0	0	NA	NA	NA	NA	NA	NA	NA	NA	NA	NA	NA	NA	NA	NA	NA	NA	0
cell1085	NA	NA	NA	63.2988	65.3369	0	NA	NA	NA	NA	NA	0	0	NA	NA	NA	NA	NA	NA	NA	NA	NA	NA	NA	NA	NA	NA	NA	NA	0
cell1086	NA	NA	NA	64.8535	65.3369	0	NA	NA	NA	NA	NA	0	0	NA	NA	NA	NA	NA	NA	NA	NA	NA	NA	NA	NA	NA	NA	NA	NA	0
cell1087	NA	NA	NA	66.4081	65.3369	0	NA	NA	NA	NA	NA	0	0	NA	NA	NA	NA	NA	NA	NA	NA	NA	NA	NA	NA	NA	NA	NA	NA	0
cell1088	NA	NA	NA	67.9627	65.3369	0	NA	NA	NA	NA	NA	0	0	NA	NA	NA	NA	NA	NA	NA	NA	NA	NA	NA	NA	NA	NA	NA	NA	0
cell1089	NA	NA	NA	69.5173	65.3369	0.0015	NA	NA	NA	NA	NA	0	3	0.126913	0.126913	0.125417	0.128409	0.129157	0.15461	0.15461	0.150007	0.159213	0.161515	0.104861	0.104861	0.088322	0.1214	0.129669	0.666667	0
cell1090	0.853376	1	0.853376	71.072	65.3369	0.1091	0.7421	705.503	28.3895	2.1481	-0.0536	0	5	0.126187	0.124735	0.124546	0.127538	0.128939	0.152326	0.147757	0.147266	0.156472	0.160829	0.166407	0.132426	0.0993479	0.226671	0.273793	0.6	0
cell1091	0.838812	1	0.838812	72.6266	65.3369	0.1572	0.704	674.1	27.45	2.2046	-0.509	0	5	0.126187	0.124735	0.124546	0.127538	0.128939	0.152326	0.147757	0.147266	0.156472	0.160829	0.166407	0.132426	0.0993479	0.226671	0.273793	0.6	0
cell1092	NA	NA	NA	74.1812	65.3369	0.064	NA	NA	NA	NA	NA	0	0	NA	NA	NA	NA	NA	NA	NA	NA	NA	NA	NA	NA	NA	NA	NA	NA	0
cell1093	NA	NA	NA	75.7358	65.3369	0	NA	NA	NA	NA	NA	0	0	NA	NA	NA	NA	NA	NA	NA	NA	NA	NA	NA	NA	NA	NA	NA	NA	0
cell1094	NA	NA	NA	77.2905	65.3369	0	NA	NA	NA	NA	NA	0	0	NA	NA	NA	NA	NA	NA	NA	NA	NA	NA	NA	NA	NA	NA	NA	NA	0
cell1095	NA	NA	NA	78.8451	65.3369	0	NA	NA	NA	NA	NA	0	0	NA	NA	NA	NA	NA	NA	NA	NA	NA	NA	NA	NA	NA	NA	NA	NA	0
cell1096	NA	NA	NA	80.3997	65.3369	0	NA	NA	NA	NA	NA	0	0	NA	NA	NA	NA	NA	NA	NA	NA	NA	NA	NA	NA	NA	NA	NA	NA	0
cell1097	NA	NA	NA	81.9543	65.3369	0	NA	NA	NA	NA	NA	0	0	NA	NA	NA	NA	NA	NA	NA	NA	NA	NA	NA	NA	NA	NA	NA	NA	0
cell1098	NA	NA	NA	83.509	65.3369	0	NA	NA	NA	NA	NA	0	0	NA	NA	NA	NA	NA	NA	NA	NA	NA	NA	NA	NA	NA	NA	NA	NA	0
cell1099	NA	NA	NA	85.0636	65.3369	0	NA	NA	NA	NA	NA	0	0	NA	NA	NA	NA	NA	NA	NA	NA	NA	NA	NA	NA	NA	NA	NA	NA	0
cell1100	NA	NA	NA	86.6182	65.3369	0	NA	NA	NA	NA	NA	0	0	NA	NA	NA	NA	NA	NA	NA	NA	NA	NA	NA	NA	NA	NA	NA	NA	0
cell1101	NA	NA	NA	88.1728	65.3369	0	NA	NA	NA	NA	NA	0	0	NA	NA	NA	NA	NA	NA	NA	NA	NA	NA	NA	NA	NA	NA	NA	NA	0
cell1102	NA	NA	NA	89.7275	65.3369	0	NA	NA	NA	NA	NA	0	0	NA	NA	NA	NA	NA	NA	NA	NA	NA	NA	NA	NA	NA	NA	NA	NA	0
cell1103	NA	NA	NA	91.2821	65.3369	0	NA	NA	NA	NA	NA	0	0	NA	NA	NA	NA	NA	NA	NA	NA	NA	NA	NA	NA	NA	NA	NA	NA	0
cell1104	NA	NA	NA	92.8367	65.3369	0	NA	NA	NA	NA	NA	0	0	NA	NA	NA	NA	NA	NA	NA	NA	NA	NA	NA	NA	NA	NA	NA	NA	0
cell1105	NA	NA	NA	94.3913	65.3369	0	NA	NA	NA	NA	NA	0	0	NA	NA	NA	NA	NA	NA	NA	NA	NA	NA	NA	NA	NA	NA	NA	NA	0
cell1106	NA	NA	NA	95.946	65.3369	0	NA	NA	NA	NA	NA	0	0	NA	NA	NA	NA	NA	NA	NA	NA	NA	NA	NA	NA	NA	NA	NA	NA	0
cell1107	NA	NA	NA	97.5006	65.3369	0	NA	NA	NA	NA	NA	0	0	NA	NA	NA	NA	NA	NA	NA	NA	NA	NA	NA	NA	NA	NA	NA	NA	0
cell1108	NA	NA	NA	99.0552	65.3369	0	NA	NA	NA	NA	NA	0	0	NA	NA	NA	NA	NA	NA	NA	NA	NA	NA	NA	NA	NA	NA	NA	NA	0
cell1109	NA	NA	NA	100.61	65.3369	0	NA	NA	NA	NA	NA	0	0	NA	NA	NA	NA	NA	NA	NA	NA	NA	NA	NA	NA	NA	NA	NA	NA	0
cell1110	NA	NA	NA	102.164	65.3369	0	NA	NA	NA	NA	NA	0	0	NA	NA	NA	NA	NA	NA	NA	NA	NA	NA	NA	NA	NA	NA	NA	NA	0
cell1111	NA	NA	NA	103.719	65.3369	0	NA	NA	NA	NA	NA	0	0	NA	NA	NA	NA	NA	NA	NA	NA	NA	NA	NA	NA	NA	NA	NA	NA	0
cell1112	NA	NA	NA	105.274	65.3369	0	NA	NA	NA	NA	NA	0	0	NA	NA	NA	NA	NA	NA	NA	NA	NA	NA	NA	NA	NA	NA	NA	NA	0
cell1113	NA	NA	NA	106.828	65.3369	0	NA	NA	NA	NA	NA	0	0	NA	NA	NA	NA	NA	NA	NA	NA	NA	NA	NA	NA	NA	NA	NA	NA	0
cell1114	NA	NA	NA	108.383	65.3369	0	NA	NA	NA	NA	NA	0	0	NA	NA	NA	NA	NA	NA	NA	NA	NA	NA	NA	NA	NA	NA	NA	NA	0
cell1115	NA	NA	NA	109.938	65.3369	0	NA	NA	NA	NA	NA	0	0	NA	NA	NA	NA	NA	NA	NA	NA	NA	NA	NA	NA	NA	NA	NA	NA	0
cell1116	NA	NA	NA	111.492	65.3369	0	NA	NA	NA	NA	NA	0	0	NA	NA	NA	NA	NA	NA	NA	NA	NA	NA	NA	NA	NA	NA	NA	NA	0
cell1117	NA	NA	NA	113.047	65.3369	0	NA	NA	NA	NA	NA	0	0	NA	NA	NA	NA	NA	NA	NA	NA	NA	NA	NA	NA	NA	NA	NA	NA	0
cell1118	NA	NA	NA	114.601	65.3369	0	NA	NA	NA	NA	NA	0	0	NA	NA	NA	NA	NA	NA	NA	NA	NA	NA	NA	NA	NA	NA	NA	NA	0
cell1119	NA	NA	NA	116.156	65.3369	0	NA	NA	NA	NA	NA	0	0	NA	NA	NA	NA	NA	NA	NA	NA	NA	NA	NA	NA	NA	NA	NA	NA	0
cell1120	NA	NA	NA	117.711	65.3369	0	NA	NA	NA	NA	NA	0	0	NA	NA	NA	NA	NA	NA	NA	NA	NA	NA	NA	NA	NA	NA	NA	NA	0
cell1121	NA	NA	NA	119.265	65.3369	0	NA	NA	NA	NA	NA	0	0	NA	NA	NA	NA	NA	NA	NA	NA	NA	NA	NA	NA	NA	NA	NA	NA	0
cell1122	NA	NA	NA	120.82	65.3369	0	NA	NA	NA	NA	NA	0	0	NA	NA	NA	NA	NA	NA	NA	NA	NA	NA	NA	NA	NA	NA	NA	NA	0
cell1123	NA	NA	NA	122.375	65.3369	0	NA	NA	NA	NA	NA	0	0	NA	NA	NA	NA	NA	NA	NA	NA	NA	NA	NA	NA	NA	NA	NA	NA	0
cell1124	NA	NA	NA	123.929	65.3369	0	NA	NA	NA	NA	NA	0	0	NA	NA	NA	NA	NA	NA	NA	NA	NA	NA	NA	NA	NA	NA	NA	NA	0
cell1125	NA	NA	NA	125.484	65.3369	0	NA	NA	NA	NA	NA	0	0	NA	NA	NA	NA	NA	NA	NA	NA	NA	NA	NA	NA	NA	NA	NA	NA	0
cell1126	NA	NA	NA	127.038	65.3369	0	NA	NA	NA	NA	NA	0	0	NA	NA	NA	NA	NA	NA	NA	NA	NA	NA	NA	NA	NA	NA	NA	NA	0
cell1127	NA	NA	NA	128.593	65.3369	0	NA	NA	NA	NA	NA	0	0	NA	NA	NA	NA	NA	NA	NA	NA	NA	NA	NA	NA	NA	NA	NA	NA	0
cell1128	NA	NA	NA	130.148	65.3369	0	NA	NA	NA	NA	NA	0	0	NA	NA	NA	NA	NA	NA	NA	NA	NA	NA	NA	NA	NA	NA	NA	NA	0
cell1129	NA	NA	NA	131.702	65.3369	0	NA	NA	NA	NA	NA	0	0	NA	NA	NA	NA	NA	NA	NA	NA	NA	NA	NA	NA	NA	NA	NA	NA	0
cell1130	NA	NA	NA	133.257	65.3369	0	NA	NA	NA	NA	NA	0	0	NA	NA	NA	NA	NA	NA	NA	NA	NA	NA	NA	NA	NA	NA	NA	NA	0
cell1131	NA	NA	NA	134.812	65.3369	0	NA	NA	NA	NA	NA	0	0	NA	NA	NA	NA	NA	NA	NA	NA	NA	NA	NA	NA	NA	NA	NA	NA	0
cell1132	NA	NA	NA	136.366	65.3369	0	NA	NA	NA	NA	NA	0	0	NA	NA	NA	NA	NA	NA	NA	NA	NA	NA	NA	NA	NA	NA	NA	NA	0
cell1133	NA	NA	NA	137.921	65.3369	0	NA	NA	NA	NA	NA	0	0	NA	NA	NA	NA	NA	NA	NA	NA	NA	NA	NA	NA	NA	NA	NA	NA	0
cell1134	NA	NA	NA	139.475	65.3369	0	NA	NA	NA	NA	NA	0	0	NA	NA	NA	NA	NA	NA	NA	NA	NA	NA	NA	NA	NA	NA	NA	NA	0
cell1135	NA	NA	NA	141.03	65.3369	0	NA	NA	NA	NA	NA	0	0	NA	NA	NA	NA	NA	NA	NA	NA	NA	NA	NA	NA	NA	NA	NA	NA	0
cell1136	NA	NA	NA	142.585	65.3369	0	NA	NA	NA	NA	NA	0	0	NA	NA	NA	NA	NA	NA	NA	NA	NA	NA	NA	NA	NA	NA	NA	NA	0
cell1137	NA	NA	NA	144.139	65.3369	0	NA	NA	NA	NA	NA	0	0	NA	NA	NA	NA	NA	NA	NA	NA	NA	NA	NA	NA	NA	NA	NA	NA	0
cell1138	NA	NA	NA	145.694	65.3369	0	NA	NA	NA	NA	NA	0	0	NA	NA	NA	NA	NA	NA	NA	NA	NA	NA	NA	NA	NA	NA	NA	NA	0
cell1139	NA	NA	NA	147.249	65.3369	0	NA	NA	NA	NA	NA	0	0	NA	NA	NA	NA	NA	NA	NA	NA	NA	NA	NA	NA	NA	NA	NA	NA	0
cell1140	NA	NA	NA	148.803	65.3369	0	NA	NA	NA	NA	NA	0	0	NA	NA	NA	NA	NA	NA	NA	NA	NA	NA	NA	NA	NA	NA	NA	NA	0
cell1141	NA	NA	NA	150.358	65.3369	0	NA	NA	NA	NA	NA	0	0	NA	NA	NA	NA	NA	NA	NA	NA	NA	NA	NA	NA	NA	NA	NA	NA	0
cell1142	NA	NA	NA	151.912	65.3369	0	NA	NA	NA	NA	NA	0	0	NA	NA	NA	NA	NA	NA	NA	NA	NA	NA	NA	NA	NA	NA	NA	NA	0
cell1143	NA	NA	NA	153.467	65.3369	0	NA	NA	NA	NA	NA	0	0	NA	NA	NA	NA	NA	NA	NA	NA	NA	NA	NA	NA	NA	NA	NA	NA	0
cell1144	NA	NA	NA	155.022	65.3369	0	NA	NA	NA	NA	NA	0	0	NA	NA	NA	NA	NA	NA	NA	NA	NA	NA	NA	NA	NA	NA	NA	NA	0
cell1145	NA	NA	NA	156.576	65.3369	0	NA	NA	NA	NA	NA	0	0	NA	NA	NA	NA	NA	NA	NA	NA	NA	NA	NA	NA	NA	NA	NA	NA	0
cell1146	NA	NA	NA	158.131	65.3369	0	NA	NA	NA	NA	NA	0	0	NA	NA	NA	NA	NA	NA	NA	NA	NA	NA	NA	NA	NA	NA	NA	NA	0
cell1147	NA	NA	NA	159.686	65.3369	0	NA	NA	NA	NA	NA	0	0	NA	NA	NA	NA	NA	NA	NA	NA	NA	NA	NA	NA	NA	NA	NA	NA	0
cell1148	NA	NA	NA	161.24	65.3369	0	NA	NA	NA	NA	NA	0	0	NA	NA	NA	NA	NA	NA	NA	NA	NA	NA	NA	NA	NA	NA	NA	NA	0
cell1149	NA	NA	NA	162.795	65.3369	0	NA	NA	NA	NA	NA	0	0	NA	NA	NA	NA	NA	NA	NA	NA	NA	NA	NA	NA	NA	NA	NA	NA	0
cell1150	NA	NA	NA	164.349	65.3369	0	NA	NA	NA	NA	NA	0	0	NA	NA	NA	NA	NA	NA	NA	NA	NA	NA	NA	NA	NA	NA	NA	NA	0
cell1151	NA	NA	NA	165.904	65.3369	0	NA	NA	NA	NA	NA	0	0	NA	NA	NA	NA	NA	NA	NA	NA	NA	NA	NA	NA	NA	NA	NA	NA	0
cell1152	NA	NA	NA	167.459	65.3369	0	NA	NA	NA	NA	NA	0	0	NA	NA	NA	NA	NA	NA	NA	NA	NA	NA	NA	NA	NA	NA	NA	NA	0
cell1153	NA	NA	NA	169.013	65.3369	0	NA	NA	NA	NA	NA	0	0	NA	NA	NA	NA	NA	NA	NA	NA	NA	NA	NA	NA	NA	NA	NA	NA	0
cell1154	NA	NA	NA	170.568	65.3369	0	NA	NA	NA	NA	NA	0	0	NA	NA	NA	NA	NA	NA	NA	NA	NA	NA	NA	NA	NA	NA	NA	NA	0
cell1155	NA	NA	NA	172.123	65.3369	0	NA	NA	NA	NA	NA	0	0	NA	NA	NA	NA	NA	NA	NA	NA	NA	NA	NA	NA	NA	NA	NA	NA	0
cell1156	NA	NA	NA	173.677	65.3369	0	NA	NA	NA	NA	NA	0	0	NA	NA	NA	NA	NA	NA	NA	NA	NA	NA	NA	NA	NA	NA	NA	NA	0
cell1157	NA	NA	NA	175.232	65.3369	0	NA	NA	NA	NA	NA	0	0	NA	NA	NA	NA	NA	NA	NA	NA	NA	NA	NA	NA	NA	NA	NA	NA	0
cell1158	0.599797	1	0.599797	176.786	65.3369	1.0862	0.3954	685.093	31.846	2.2598	1.5443	0	21	0.160658	0.124735	0.0815097	0.187672	0.353991	0.204762	0.147757	0.107419	0.219519	0.509347	0.265173	0.233938	0.154488	0.336186	0.547061	0.809524	0
cell1159	0.912304	1	0.912304	178.341	65.3369	1.9835	0.4808	566.42	31.45	2.7124	1.5548	0	55	0.157943	0.12442	0.0814285	0.187672	0.425352	0.188255	0.144154	0.107029	0.219519	0.476262	0.237017	0.177852	0.122628	0.337345	0.570479	0.836364	0
cell1160	1.1009	1	1.1009	179.896	65.3369	10.363	0.4449	518.636	31.5572	1.2941	1.5448	1	59	0.154411	0.12442	0.0814285	0.187672	0.425352	0.183507	0.143984	0.106156	0.219519	0.476262	0.235421	0.181458	0.122483	0.33387	0.564092	0.830508	9.90029
cell1161	0.84167	1.03053	0.816731	-179.223	62.6825	100.531	0.2674	721.101	32.0958	0.7959	2.0901	1	84	0.148164	0.124186	0.0813981	0.187672	0.425141	0.174063	0.136763	0.100359	0.219519	0.476262	0.22304	0.174247	0.1218	0.292869	0.531609	0.77381	118.308
cell1162	0.870203	1.03158	0.843564	-177.668	62.6825	104.937	0.2622	768.57	32.1042	1.3411	1.9819	1	76	0.148986	0.124186	0.0812764	0.187672	0.425352	0.174302	0.136763	0.0824045	0.219519	0.476262	0.227291	0.176597	0.122266	0.305449	0.538546	0.802632	104.23
cell1163	0.908319	1.03349	0.878882	-176.113	62.6825	93.8528	0.2709	768.602	32.0077	0.6299	1.8346	1	74	0.14209	0.118784	0.0787318	0.187672	0.425352	0.166803	0.130793	0.0798458	0.219519	0.476262	0.21782	0.171278	0.121335	0.287715	0.542803	0.797297	95.7709
cell1164	0.920389	1.03349	0.890562	-174.559	62.6825	72.523	0.2776	738.567	31.8415	-0.7864	1.7255	1	72	0.14579	0.124186	0.0814285	0.187672	0.425352	0.172201	0.136763	0.10572	0.219519	0.476262	0.218702	0.171264	0.120869	0.28831	0.544932	0.805556	80.6033
cell1165	1.03604	1.03264	1.00329	-173.004	62.6825	53.743	0.2716	742.056	31.7592	-0.9096	1.6142	1	75	0.146711	0.124303	0.0814285	0.187672	0.425299	0.173555	0.140174	0.107029	0.219519	0.476262	0.217226	0.171989	0.120404	0.288905	0.534961	0.826667	63.4972
cell1166	0.84626	1.03356	0.818784	-171.45	62.6825	42.8711	0.282	696.705	31.7519	-0.9736	1.4755	1	73	0.14856	0.124303	0.0814285	0.187672	0.425352	0.175886	0.140174	0.107029	0.219519	0.476262	0.221663	0.173474	0.122556	0.289545	0.540674	0.821918	49.8438
cell1167	0.834289	1.03295	0.807677	-169.895	62.6825	34.9055	0.3003	746.646	31.5242	0.1372	1.582	1	72	0.150433	0.12442	0.0814285	0.187672	0.425352	0.178223	0.143586	0.107029	0.219519	0.476262	0.221605	0.174247	0.122628	0.2895	0.538546	0.847222	40.8686
cell1168	0.992288	1.03264	0.960923	-168.34	62.6825	31.5601	0.3255	838.02	31.1912	1.0548	1.8571	1	74	0.148329	0.124303	0.0814285	0.187672	0.425299	0.176178	0.140174	0.107029	0.219519	0.476262	0.22067	0.174807	0.123282	0.288905	0.534961	0.837838	44.1454
cell1169	0.937476	1	0.937476	-166.786	62.6825	26.7131	0.312	918.597	30.7836	1.7605	2.2156	1	73	0.146823	0.124303	0.0814285	0.187672	0.425352	0.174465	0.140174	0.106593	0.219519	0.476262	0.219838	0.173474	0.122556	0.289545	0.540674	0.821918	37.9884
cell1170	0.962046	1	0.962046	-165.231	62.6825	14.4257	0.3367	1072.9	30.0563	2.6245	2.411	1	71	0.14856	0.12442	0.0814285	0.187672	0.425352	0.177087	0.143785	0.107029	0.219519	0.476262	0.221485	0.173474	0.122411	0.289635	0.544932	0.816901	32.7984
cell1171	0.900114	1	0.900114	-163.676	62.6825	7.0884	0.3829	987.383	28.8782	3.5735	2.4319	0	64	0.150802	0.12442	0.0814285	0.187672	0.425352	0.180477	0.144324	0.10572	0.219519	0.476262	0.222932	0.172701	0.122411	0.289635	0.555576	0.828125	0
cell1172	0.894892	1	0.894892	-162.122	62.6825	12.1579	0.3754	844.944	28.76	3.8413	2.5439	0	62	0.145691	0.12442	0.0814285	0.187672	0.424825	0.174739	0.143984	0.104848	0.219519	0.476262	0.220705	0.171278	0.122266	0.2895	0.559834	0.822581	0
cell1173	0.585611	1	0.585611	-160.567	62.6825	9.6005	0.4187	971.678	29.2968	3.9813	2.5961	0	45	0.163628	0.12442	0.0815097	0.195223	0.425352	0.197173	0.145732	0.107419	0.241865	0.476262	0.246048	0.175368	0.131566	0.33387	0.584706	0.866667	0
cell1174	NA	NA	NA	-159.013	62.6825	0	NA	NA	NA	NA	NA	0	0	NA	NA	NA	NA	NA	NA	NA	NA	NA	NA	NA	NA	NA	NA	NA	NA	0
cell1175	NA	NA	NA	-157.458	62.6825	0	NA	NA	NA	NA	NA	0	0	NA	NA	NA	NA	NA	NA	NA	NA	NA	NA	NA	NA	NA	NA	NA	NA	0
cell1176	NA	NA	NA	-155.903	62.6825	0	NA	NA	NA	NA	NA	0	0	NA	NA	NA	NA	NA	NA	NA	NA	NA	NA	NA	NA	NA	NA	NA	NA	0
cell1177	NA	NA	NA	-154.349	62.6825	0	NA	NA	NA	NA	NA	0	0	NA	NA	NA	NA	NA	NA	NA	NA	NA	NA	NA	NA	NA	NA	NA	NA	0
cell1178	NA	NA	NA	-152.794	62.6825	0	NA	NA	NA	NA	NA	0	0	NA	NA	NA	NA	NA	NA	NA	NA	NA	NA	NA	NA	NA	NA	NA	NA	0
cell1179	NA	NA	NA	-151.239	62.6825	0	NA	NA	NA	NA	NA	0	0	NA	NA	NA	NA	NA	NA	NA	NA	NA	NA	NA	NA	NA	NA	NA	NA	0
cell1180	NA	NA	NA	-149.685	62.6825	12.3455	0.115	1017.5	31.44	6.985	7.13	0	0	NA	NA	NA	NA	NA	NA	NA	NA	NA	NA	NA	NA	NA	NA	NA	NA	0
cell1181	NA	NA	NA	-148.13	62.6825	0	NA	NA	NA	NA	NA	0	0	NA	NA	NA	NA	NA	NA	NA	NA	NA	NA	NA	NA	NA	NA	NA	NA	0
cell1182	NA	NA	NA	-146.576	62.6825	0	NA	NA	NA	NA	NA	0	0	NA	NA	NA	NA	NA	NA	NA	NA	NA	NA	NA	NA	NA	NA	NA	NA	0
cell1183	NA	NA	NA	-145.021	62.6825	0	NA	NA	NA	NA	NA	0	0	NA	NA	NA	NA	NA	NA	NA	NA	NA	NA	NA	NA	NA	NA	NA	NA	0
cell1184	NA	NA	NA	-143.466	62.6825	0	NA	NA	NA	NA	NA	0	0	NA	NA	NA	NA	NA	NA	NA	NA	NA	NA	NA	NA	NA	NA	NA	NA	0
cell1185	NA	NA	NA	-141.912	62.6825	0	NA	NA	NA	NA	NA	0	0	NA	NA	NA	NA	NA	NA	NA	NA	NA	NA	NA	NA	NA	NA	NA	NA	0
cell1186	NA	NA	NA	-140.357	62.6825	0	NA	NA	NA	NA	NA	0	0	NA	NA	NA	NA	NA	NA	NA	NA	NA	NA	NA	NA	NA	NA	NA	NA	0
cell1187	NA	NA	NA	-138.802	62.6825	0	NA	NA	NA	NA	NA	0	0	NA	NA	NA	NA	NA	NA	NA	NA	NA	NA	NA	NA	NA	NA	NA	NA	0
cell1188	NA	NA	NA	-137.248	62.6825	0	NA	NA	NA	NA	NA	0	0	NA	NA	NA	NA	NA	NA	NA	NA	NA	NA	NA	NA	NA	NA	NA	NA	0
cell1189	NA	NA	NA	-135.693	62.6825	0	NA	NA	NA	NA	NA	0	0	NA	NA	NA	NA	NA	NA	NA	NA	NA	NA	NA	NA	NA	NA	NA	NA	0
cell1190	NA	NA	NA	-134.139	62.6825	0	NA	NA	NA	NA	NA	0	0	NA	NA	NA	NA	NA	NA	NA	NA	NA	NA	NA	NA	NA	NA	NA	NA	0
cell1191	NA	NA	NA	-132.584	62.6825	0	NA	NA	NA	NA	NA	0	0	NA	NA	NA	NA	NA	NA	NA	NA	NA	NA	NA	NA	NA	NA	NA	NA	0
cell1192	NA	NA	NA	-131.029	62.6825	0	NA	NA	NA	NA	NA	0	0	NA	NA	NA	NA	NA	NA	NA	NA	NA	NA	NA	NA	NA	NA	NA	NA	0
cell1193	NA	NA	NA	-129.475	62.6825	0	NA	NA	NA	NA	NA	0	0	NA	NA	NA	NA	NA	NA	NA	NA	NA	NA	NA	NA	NA	NA	NA	NA	0
cell1194	NA	NA	NA	-127.92	62.6825	0	NA	NA	NA	NA	NA	0	0	NA	NA	NA	NA	NA	NA	NA	NA	NA	NA	NA	NA	NA	NA	NA	NA	0
cell1195	NA	NA	NA	-126.365	62.6825	0	NA	NA	NA	NA	NA	0	0	NA	NA	NA	NA	NA	NA	NA	NA	NA	NA	NA	NA	NA	NA	NA	NA	0
cell1196	NA	NA	NA	-124.811	62.6825	0	NA	NA	NA	NA	NA	0	0	NA	NA	NA	NA	NA	NA	NA	NA	NA	NA	NA	NA	NA	NA	NA	NA	0
cell1197	NA	NA	NA	-123.256	62.6825	0	NA	NA	NA	NA	NA	0	0	NA	NA	NA	NA	NA	NA	NA	NA	NA	NA	NA	NA	NA	NA	NA	NA	0
cell1198	NA	NA	NA	-121.702	62.6825	0	NA	NA	NA	NA	NA	0	0	NA	NA	NA	NA	NA	NA	NA	NA	NA	NA	NA	NA	NA	NA	NA	NA	0
cell1199	NA	NA	NA	-120.147	62.6825	0	NA	NA	NA	NA	NA	0	0	NA	NA	NA	NA	NA	NA	NA	NA	NA	NA	NA	NA	NA	NA	NA	NA	0
cell1200	NA	NA	NA	-118.592	62.6825	0	NA	NA	NA	NA	NA	0	0	NA	NA	NA	NA	NA	NA	NA	NA	NA	NA	NA	NA	NA	NA	NA	NA	0
cell1201	NA	NA	NA	-117.038	62.6825	0	NA	NA	NA	NA	NA	0	0	NA	NA	NA	NA	NA	NA	NA	NA	NA	NA	NA	NA	NA	NA	NA	NA	0
cell1202	NA	NA	NA	-115.483	62.6825	0	NA	NA	NA	NA	NA	0	0	NA	NA	NA	NA	NA	NA	NA	NA	NA	NA	NA	NA	NA	NA	NA	NA	0
cell1203	NA	NA	NA	-113.928	62.6825	0	NA	NA	NA	NA	NA	0	0	NA	NA	NA	NA	NA	NA	NA	NA	NA	NA	NA	NA	NA	NA	NA	NA	0
cell1204	NA	NA	NA	-112.374	62.6825	0	NA	NA	NA	NA	NA	0	0	NA	NA	NA	NA	NA	NA	NA	NA	NA	NA	NA	NA	NA	NA	NA	NA	0
cell1205	NA	NA	NA	-110.819	62.6825	0	NA	NA	NA	NA	NA	0	0	NA	NA	NA	NA	NA	NA	NA	NA	NA	NA	NA	NA	NA	NA	NA	NA	0
cell1206	NA	NA	NA	-109.265	62.6825	0	NA	NA	NA	NA	NA	0	0	NA	NA	NA	NA	NA	NA	NA	NA	NA	NA	NA	NA	NA	NA	NA	NA	0
cell1207	NA	NA	NA	-107.71	62.6825	0	NA	NA	NA	NA	NA	0	0	NA	NA	NA	NA	NA	NA	NA	NA	NA	NA	NA	NA	NA	NA	NA	NA	0
cell1208	NA	NA	NA	-106.155	62.6825	0	NA	NA	NA	NA	NA	0	0	NA	NA	NA	NA	NA	NA	NA	NA	NA	NA	NA	NA	NA	NA	NA	NA	0
cell1209	NA	NA	NA	-104.601	62.6825	0	NA	NA	NA	NA	NA	0	0	NA	NA	NA	NA	NA	NA	NA	NA	NA	NA	NA	NA	NA	NA	NA	NA	0
cell1210	NA	NA	NA	-103.046	62.6825	0	NA	NA	NA	NA	NA	0	0	NA	NA	NA	NA	NA	NA	NA	NA	NA	NA	NA	NA	NA	NA	NA	NA	0
cell1211	NA	NA	NA	-101.491	62.6825	0	NA	NA	NA	NA	NA	0	0	NA	NA	NA	NA	NA	NA	NA	NA	NA	NA	NA	NA	NA	NA	NA	NA	0
cell1212	NA	NA	NA	-99.9368	62.6825	0	NA	NA	NA	NA	NA	0	0	NA	NA	NA	NA	NA	NA	NA	NA	NA	NA	NA	NA	NA	NA	NA	NA	0
cell1213	NA	NA	NA	-98.3822	62.6825	0	NA	NA	NA	NA	NA	0	0	NA	NA	NA	NA	NA	NA	NA	NA	NA	NA	NA	NA	NA	NA	NA	NA	0
cell1214	NA	NA	NA	-96.8276	62.6825	0	NA	NA	NA	NA	NA	0	0	NA	NA	NA	NA	NA	NA	NA	NA	NA	NA	NA	NA	NA	NA	NA	NA	0
cell1215	NA	NA	NA	-95.2729	62.6825	0	NA	NA	NA	NA	NA	0	0	NA	NA	NA	NA	NA	NA	NA	NA	NA	NA	NA	NA	NA	NA	NA	NA	0
cell1216	1.04595	1	1.04595	-93.7183	62.6825	3.1383	0.4954	331.465	28.61	3.3947	0.1772	0	23	0.118798	0.0815097	0.0749149	0.126414	0.270147	0.152748	0.107419	0.0727911	0.153076	0.350716	0.180789	0.148593	0.124768	0.241363	0.343306	0.826087	0.111333
cell1217	1.27899	1	1.27899	-92.1637	62.6825	29.286	0.495	279.774	28.4734	2.3904	0.5314	0	26	0.116561	0.0816326	0.0749149	0.124672	0.262814	0.147902	0.107473	0.0727911	0.147593	0.318386	0.179032	0.144247	0.121821	0.248788	0.334952	0.846154	39.8828
cell1218	1.24229	1	1.24229	-90.6091	62.6825	74.4372	0.4922	293.372	28.2729	0.4727	0.6018	1	26	0.116561	0.0816326	0.0749149	0.124672	0.262814	0.147902	0.107473	0.0727911	0.147593	0.318386	0.179032	0.144247	0.121821	0.248788	0.334952	0.846154	119.657
cell1219	1.36711	1	1.36711	-89.0544	62.6825	124.812	0.5102	283.13	28.3374	-0.4236	0.4728	1	29	0.132812	0.11801	0.0749149	0.144835	0.321484	0.165815	0.124033	0.0727911	0.184902	0.441714	0.185626	0.148593	0.122114	0.253614	0.385037	0.862069	187.294
cell1220	1.3781	1	1.3781	-87.4998	62.6825	120.633	0.5277	281.716	28.4426	-0.5222	0.2246	1	29	0.132812	0.11801	0.0749149	0.144835	0.321484	0.165815	0.124033	0.0727911	0.184902	0.441714	0.185626	0.148593	0.122114	0.253614	0.385037	0.862069	130.36
cell1221	1.37431	1	1.37431	-85.9452	62.6825	106.924	0.531	298.858	28.693	-0.4086	0.1471	1	29	0.132812	0.11801	0.0749149	0.144835	0.321484	0.165815	0.124033	0.0727911	0.184902	0.441714	0.185626	0.148593	0.122114	0.253614	0.385037	0.862069	137.269
cell1222	1.34203	1	1.34203	-84.3906	62.6825	94.9317	0.5313	314.028	29.0855	-0.5815	0.0205	1	29	0.132812	0.11801	0.0749149	0.144835	0.321484	0.165815	0.124033	0.0727911	0.184902	0.441714	0.185626	0.148593	0.122114	0.253614	0.385037	0.862069	136.314
cell1223	1.42847	1	1.42847	-82.8359	62.6825	100.289	0.5356	331.118	29.4263	-0.4062	-0.2968	1	30	0.135648	0.11801	0.0749149	0.206549	0.317817	0.170029	0.124033	0.0727911	0.275384	0.434006	0.18234	0.144247	0.121507	0.2525	0.382056	0.866667	126.101
cell1224	1.5474	1	1.5474	-81.2813	62.6825	143.573	0.53	330.945	29.8295	-0.4729	-0.451	1	31	0.156341	0.121215	0.0775203	0.240308	0.425225	0.191903	0.133809	0.0864862	0.301185	0.476262	0.218547	0.14907	0.12181	0.276928	0.493	0.903226	243.82
cell1225	1.54628	1	1.54628	-79.7267	62.6825	149.62	0.527	360.019	30.4799	-0.1562	-0.5402	1	32	0.156341	0.121215	0.0775203	0.240308	0.425225	0.191903	0.133809	0.0864862	0.301185	0.476262	0.218547	0.14907	0.12181	0.276928	0.493	0.875	304.598
cell1226	1.38139	1	1.38139	-78.1721	62.6825	128.346	0.5118	424.612	30.7883	-0.1306	-0.6023	1	35	0.164056	0.121602	0.0801258	0.262814	0.425352	0.199344	0.137189	0.100181	0.318386	0.476262	0.234607	0.14907	0.121193	0.299069	0.699984	0.857143	436.806
cell1227	1.46463	1	1.46463	-76.6174	62.6825	119.406	0.4911	422.392	32.0794	-0.2955	-0.8507	1	35	0.164056	0.121602	0.0801258	0.262814	0.425352	0.199344	0.137189	0.100181	0.318386	0.476262	0.234607	0.14907	0.121193	0.299069	0.699984	0.857143	361.985
cell1228	1.39102	1	1.39102	-75.0628	62.6825	120.023	0.4888	391.202	32.6886	-0.0514	-1.0344	1	35	0.167273	0.12442	0.0814285	0.262814	0.425352	0.203186	0.143586	0.107029	0.318386	0.476262	0.236768	0.149548	0.121507	0.30159	0.685307	0.885714	212.118
cell1229	1.34908	1	1.34908	-73.5082	62.6825	106.132	0.4936	410.595	32.9668	0.2152	-1.0927	1	35	0.167273	0.12442	0.0814285	0.262814	0.425352	0.203186	0.143586	0.107029	0.318386	0.476262	0.236768	0.149548	0.121507	0.30159	0.685307	0.885714	359.911
cell1230	1.42458	1	1.42458	-71.9536	62.6825	124.447	0.4987	370.103	32.2184	0.6052	-1.1426	1	37	0.166201	0.12442	0.0814285	0.262814	0.425352	0.201745	0.143586	0.107029	0.318386	0.476262	0.238535	0.160399	0.121659	0.299935	0.670631	0.864865	366.339
cell1231	1.6266	1	1.6266	-70.3989	62.6825	120.072	0.4864	380.544	31.9901	0.7289	-1.0738	1	36	0.166265	0.12442	0.0814285	0.262814	0.425352	0.201748	0.143586	0.107029	0.318386	0.476262	0.237965	0.160399	0.121659	0.299935	0.670631	0.888889	215.935
cell1232	1.5141	1	1.5141	-68.8443	62.6825	103.197	0.4982	429.447	32.0852	0.2459	-0.973	0	38	0.163813	0.12442	0.0814285	0.262814	0.425352	0.198461	0.143785	0.107029	0.318386	0.476262	0.240026	0.181526	0.121962	0.296624	0.641279	0.894737	57.4098
cell1233	1.4865	1.04762	1.41893	-67.2897	62.6825	97.1812	0.5392	425.087	32.1454	0.05	-0.928	0	38	0.171587	0.12442	0.0814285	0.263203	0.425352	0.206754	0.143984	0.107029	0.318411	0.476262	0.241574	0.181526	0.121962	0.296624	0.641279	0.894737	476.714
cell1234	1.52132	1.04762	1.45217	-65.735	62.6825	78.2704	0.4784	341.759	32.5407	0.3413	-0.8826	0	39	0.171587	0.12442	0.0814285	0.263203	0.425352	0.206754	0.143984	0.107029	0.318411	0.476262	0.241574	0.181526	0.121962	0.296624	0.641279	0.871795	334.611
cell1235	1.68411	1.04762	1.60756	-64.1804	62.6825	164.885	0.4951	331.178	32.8012	1.1076	-0.7512	1	38	0.175902	0.12442	0.0814285	0.263397	0.425352	0.204136	0.143984	0.107029	0.318423	0.476262	0.245136	0.191802	0.12181	0.298279	0.655955	0.868421	182.734
cell1236	0	NA	NA	-62.6258	62.6825	334.661	0.4561	430.114	32.9443	2.8989	-0.4418	1	42	0.184332	0.12442	0.0814285	0.312976	0.425352	0.211856	0.143984	0.107263	0.335119	0.476262	0.253777	0.218135	0.118096	0.385799	0.567898	0.928571	293.984
cell1237	1.21576	1	1.21576	-61.0712	62.6825	565.802	0.3375	448.769	33.1312	3.6756	0.0331	1	32	0.214075	0.133742	0.0814285	0.342842	0.424988	0.241916	0.196145	0.107491	0.383623	0.472546	0.248102	0.218135	0.103223	0.386138	0.453541	0.84375	846.986
cell1238	1.58733	1	1.58733	-59.5165	62.6825	1357.58	0.2029	451.814	33.4109	3.5352	0.6743	1	42	0.173406	0.124095	0.0524417	0.301713	0.424609	0.198173	0.152454	0.0495906	0.318144	0.472546	0.224659	0.147325	0.0858973	0.374641	0.534126	0.761905	1535.08
cell1239	1.45398	1	1.45398	-57.9619	62.6825	1930.74	0.1228	471.58	33.6258	2.9266	1.1974	1	43	0.147124	0.118784	0.0522158	0.262817	0.3396	0.169461	0.130793	0.0463987	0.313762	0.377749	0.190382	0.125897	0.0686519	0.298336	0.538813	0.674419	2416.76
cell1240	1.59507	1	1.59507	-56.4073	62.6825	2172.96	0.0749	512.653	33.7235	2.8071	1.6243	1	54	0.1454	0.0892542	0.0465241	0.262816	0.357817	0.167991	0.130793	0.0458683	0.315223	0.401955	0.176069	0.117902	0.0547764	0.294216	0.526156	0.703704	2544.26
cell1241	1.70051	1	1.70051	-54.8527	62.6825	2117.91	0.044	517.284	33.6699	2.8499	1.9548	1	63	0.138156	0.0892542	0.0484153	0.234041	0.343653	0.159878	0.130793	0.04591	0.287671	0.385092	0.168204	0.117636	0.0548279	0.293369	0.497077	0.698413	2575.34
cell1242	2.93735	1.0681	2.75007	-53.298	62.6825	2008.77	0.0226	567.186	33.4823	2.9899	1.8844	1	109	0.147636	0.11801	0.0527587	0.243632	0.424298	0.169291	0.130793	0.0497719	0.296658	0.472546	0.203742	0.142644	0.0861326	0.298844	0.490457	0.761468	2641.62
cell1243	2.85288	1.06586	2.6766	-51.7434	62.6825	1241.01	0.0324	635.59	33.2347	2.8315	1.412	1	112	0.146532	0.11801	0.0527587	0.253223	0.424298	0.167111	0.130793	0.0474092	0.303749	0.472546	0.195567	0.141365	0.0870356	0.293452	0.453541	0.776786	2162.29
cell1244	2.87343	1.07576	2.67107	-50.1888	62.6825	151.042	0.0498	593.007	33.1881	2.5178	1.2107	1	79	0.145255	0.11801	0.0527587	0.234041	0.424712	0.167788	0.130793	0.048857	0.289567	0.472546	0.19892	0.14541	0.0907515	0.293369	0.449106	0.873418	29.9665
cell1245	1.80769	1.04938	1.72262	-48.6342	62.6825	2.4475	0.0629	579.624	33.5589	2.8024	1.7579	0	55	0.148255	0.118784	0.0580112	0.229055	0.424712	0.170644	0.130793	0.0603059	0.289849	0.472546	0.214953	0.191802	0.100021	0.297471	0.43859	0.890909	8.09622
cell1246	NA	NA	NA	-47.0795	62.6825	0	NA	NA	NA	NA	NA	0	0	NA	NA	NA	NA	NA	NA	NA	NA	NA	NA	NA	NA	NA	NA	NA	NA	0
cell1247	NA	NA	NA	-45.5249	62.6825	0	NA	NA	NA	NA	NA	0	0	NA	NA	NA	NA	NA	NA	NA	NA	NA	NA	NA	NA	NA	NA	NA	NA	0
cell1248	NA	NA	NA	-43.9703	62.6825	2.1882	0.2432	480.168	34.2364	4.2453	3.3948	0	0	NA	NA	NA	NA	NA	NA	NA	NA	NA	NA	NA	NA	NA	NA	NA	NA	0
cell1249	2.93592	1.05505	2.78274	-42.4157	62.6825	28.3926	0.2839	437.601	34.2845	4.5688	3.5321	0	52	0.148681	0.118784	0.0527587	0.262814	0.405413	0.169321	0.130793	0.0501345	0.312866	0.450062	0.196754	0.142644	0.0960043	0.296098	0.417238	0.865385	455.497
cell1250	2.40006	1.05341	2.27837	-40.861	62.6825	585.98	0.1689	469.209	34.5068	4.3785	3.5659	1	96	0.141413	0.0815097	0.0522279	0.22445	0.424298	0.162754	0.115762	0.0466688	0.282475	0.472546	0.177568	0.131417	0.077836	0.293341	0.410666	0.729167	1054.58
cell1251	1.64485	1.06077	1.55061	-39.3064	62.6825	1490.94	0.0502	519.959	34.6348	3.2431	4.4666	1	135	0.135462	0.0749149	0.0522279	0.214859	0.361727	0.153404	0.107419	0.0460104	0.274752	0.406107	0.159215	0.104377	0.0587213	0.27475	0.400698	0.718519	2125.18
cell1252	1.39428	1.04227	1.33774	-37.7518	62.6825	1895.66	0.0133	503.521	34.7373	2.8982	5.0181	1	133	0.128965	0.0617925	0.0522279	0.214859	0.334736	0.145485	0.0682047	0.0459934	0.242031	0.368937	0.151384	0.103342	0.0559172	0.259484	0.389278	0.714286	2386.42
cell1253	1.27883	1.04994	1.21801	-36.1972	62.6825	2343.89	0.0018	438.995	34.8275	2.4606	5.3189	1	119	0.125922	0.0581949	0.0521975	0.214835	0.345274	0.141349	0.0625529	0.0458266	0.234482	0.388029	0.140046	0.0995817	0.0544679	0.265861	0.383689	0.689076	2676.12
cell1254	1.14339	1.06108	1.07757	-34.6425	62.6825	2691.75	0.0007	395.543	34.8699	1.9811	5.7221	1	98	0.0927471	0.0550973	0.0425103	0.127758	0.301713	0.103059	0.0596858	0.044626	0.176828	0.31084	0.114368	0.0873309	0.0447937	0.153015	0.302996	0.693878	2870.73
cell1255	1.12312	1.06178	1.05777	-33.0879	62.6825	2776.38	0.0006	392.053	34.9161	1.936	6.3623	1	96	0.0938239	0.0555656	0.0477882	0.13075	0.301713	0.104291	0.0605983	0.0448578	0.186486	0.31084	0.115719	0.088666	0.0461235	0.153351	0.303105	0.697917	2997.01
cell1256	1.18959	1.08721	1.09417	-31.5333	62.6825	2546.32	0.0006	388.473	34.9593	2.7795	6.9097	1	103	0.0905335	0.0550973	0.0432219	0.114443	0.301713	0.100313	0.0590686	0.044626	0.144439	0.31084	0.112277	0.0862503	0.0461235	0.149878	0.302564	0.699029	2842
cell1257	1.15462	1.07891	1.07017	-29.9787	62.6825	2090.82	0.0006	413.644	34.9916	3.2971	7.3785	1	114	0.096791	0.0550886	0.0425875	0.158006	0.301713	0.106787	0.0584515	0.044626	0.211418	0.311601	0.113753	0.0856619	0.0433067	0.146389	0.304385	0.692982	2315.95
cell1258	1.14347	1.06332	1.07537	-28.424	62.6825	1594.67	0.0005	450.526	35.0182	3.7176	7.7851	1	136	0.105667	0.0550886	0.0435307	0.193057	0.329872	0.117544	0.0584515	0.0448578	0.231365	0.360125	0.120053	0.0878232	0.0441031	0.150687	0.340947	0.713235	1878.13
cell1259	1.14813	1.04561	1.09805	-26.8694	62.6825	1134.42	0.0003	459.415	35.0635	4.4827	8.0734	1	227	0.118585	0.0571281	0.0522158	0.214859	0.329872	0.133147	0.0606511	0.0459934	0.234482	0.360125	0.144939	0.0956455	0.0543057	0.210383	0.387067	0.590308	1663.78
cell1260	1.22554	1.04139	1.17684	-25.3148	62.6825	880.754	0.0002	493.888	35.1636	5.4852	8.1582	1	240	0.117457	0.0571281	0.0522279	0.214785	0.329872	0.131755	0.0605983	0.0459934	0.234482	0.360125	0.148152	0.0976983	0.0551057	0.215867	0.387609	0.620833	1157.2
cell1261	1.23166	1.06817	1.15306	-23.7602	62.6825	991.432	0.0004	504.689	35.2761	5.3044	8.1601	1	244	0.117177	0.0571281	0.0522219	0.214761	0.329872	0.131648	0.0607039	0.0459934	0.234482	0.360125	0.148117	0.0990997	0.0551639	0.209023	0.387501	0.614754	1351.46
cell1262	1.40394	1.169	1.20097	-22.2055	62.6825	1038.34	0.0005	487.617	35.2095	5.2021	8.46	1	265	0.119813	0.0579183	0.0522279	0.214736	0.329484	0.133667	0.0607039	0.0459934	0.234482	0.353173	0.145271	0.0981959	0.0548795	0.209023	0.382862	0.622642	1432.5
cell1263	1.36698	1.16776	1.1706	-20.6509	62.6825	1101.85	0	497.338	35.1275	5.2902	8.7197	1	271	0.119306	0.0575232	0.0522279	0.214736	0.329387	0.133094	0.0606511	0.0459934	0.234482	0.351435	0.144672	0.0979471	0.0546732	0.207662	0.382001	0.612546	1489.48
cell1264	1.33471	1.15745	1.15315	-19.0963	62.6825	1239.66	0	474.817	35.1487	4.9188	8.7121	1	271	0.119712	0.0579183	0.0522279	0.214736	0.329484	0.133622	0.0607039	0.0459934	0.234482	0.353173	0.144758	0.0976983	0.0546219	0.209023	0.382862	0.608856	1740.14
cell1265	1.3266	1.15267	1.15089	-17.5417	62.6825	1371.3	0.0001	453.433	35.1868	5.0367	8.7913	1	264	0.117762	0.0575232	0.0522279	0.210085	0.329872	0.131384	0.0604521	0.0459934	0.234327	0.360125	0.141395	0.0932236	0.0540356	0.175301	0.371663	0.598485	1952.85
cell1266	1.30468	1.15538	1.12922	-15.987	62.6825	1588.87	0.0016	416.704	35.2141	4.457	8.8808	1	256	0.119014	0.0571281	0.0522279	0.214736	0.329872	0.132383	0.0604521	0.0459934	0.234451	0.360125	0.136377	0.0929566	0.0508654	0.188895	0.376832	0.59375	2119.82
cell1267	1.24189	1.06028	1.17128	-14.4324	62.6825	1469.08	0.001	393.019	35.1952	4.3491	8.795	1	238	0.106747	0.0558012	0.0521975	0.191711	0.305646	0.119271	0.0596858	0.045785	0.228404	0.319485	0.132104	0.092514	0.0513784	0.160595	0.371663	0.579832	1854.37
cell1268	1.2317	1.05932	1.16272	-12.8778	62.6825	992.823	0.0005	401.252	35.1121	5.2201	8.6554	1	217	0.107128	0.0558012	0.0521975	0.191711	0.328226	0.120886	0.0597089	0.0458683	0.228404	0.330577	0.127282	0.0929342	0.0540356	0.155674	0.339189	0.635945	1150.83
cell1269	1.20662	1.0586	1.13982	-11.3232	62.6825	761.441	0.0004	420.284	35.0952	4.8658	8.4624	1	205	0.109712	0.0567475	0.0522279	0.197885	0.329872	0.124113	0.0598918	0.0459934	0.234327	0.360125	0.140846	0.0932376	0.0543057	0.172437	0.386525	0.678049	852.004
cell1270	1.18142	1.06215	1.11229	-9.76854	62.6825	669.838	0.0003	394.672	35.0976	3.5047	8.2152	1	184	0.106274	0.0567475	0.0522279	0.189019	0.316135	0.11969	0.0598119	0.0459934	0.22248	0.322251	0.141618	0.0932236	0.0541049	0.194974	0.378555	0.706522	664.263
cell1271	0.986755	1.08079	0.912991	-8.21392	62.6825	551.927	0.0005	400.155	35.0916	2.9469	7.9484	1	146	0.114899	0.0571281	0.0522279	0.203107	0.335546	0.129314	0.0602978	0.0459934	0.234327	0.370405	0.137854	0.0956455	0.0535468	0.215867	0.375109	0.780822	567.154
cell1272	0.992611	1.12593	0.881592	-6.65929	62.6825	756.6	0.001	404.91	35.0934	3.4875	7.7691	1	136	0.111649	0.0569378	0.0522279	0.1661	0.34041	0.124999	0.0600989	0.046198	0.210169	0.379217	0.142766	0.0984764	0.053337	0.225835	0.400678	0.794118	941.24
cell1273	0.852648	1.0504	0.811738	-5.10467	62.6825	1182.81	0.0002	470.123	35.1156	1.9546	7.8576	1	141	0.122126	0.0579183	0.0522279	0.210085	0.424574	0.13767	0.0613062	0.0459934	0.23442	0.472546	0.150155	0.0981959	0.053337	0.265234	0.422455	0.801418	1620.15
cell1274	0.95446	1.05282	0.906577	-3.55004	62.6825	1593.35	0.0002	498.085	35.145	-0.4998	8.0998	1	134	0.12494	0.0569378	0.0522279	0.214736	0.424747	0.139946	0.0605025	0.0459934	0.260737	0.472546	0.156481	0.0990796	0.0540356	0.271396	0.468376	0.80597	1734.42
[truncated: 21,462 more rows]
